# Supplementary material for: Molecular condensation of the CO/NF-YB/NF-YC/FT complex gates floral transition in Arabidopsis
Source: EMBO J. 2024 Nov 20;44(1):225–50. doi: 10.1038/s44318-024-00293-0 (PMC11696179; doi:10.1038/s44318-024-00293-0)
Supplement: Supplementary file 3 — Source data Fig. 1 [file 44318_2024_293_MOESM3_ESM.zip]

Archive with 58 entries (49 files):
- SD Figure 1/
- SD Figure 1/1A/
- SD Figure 1/1A/Flowering phenotype of representative plant lines.tif
- SD Figure 1/1B/
- SD Figure 1/1B/Number of rosette leaves in representative plant lines.xlsx
- SD Figure 1/1C/
- SD Figure 1/1C/mcherry-CO signal in mcherry-CO ycT root cell nucleus.tif
- SD Figure 1/1C/Plot of the relative intensity of mCherry-CO.xlsx
- SD Figure 1/1D/
- SD Figure 1/1D/mcherry-CO ycT YC9-GFP  light 2h_CO_RGB.tif
- SD Figure 1/1D/mcherry-CO ycT YC9-GFP  light 2h_merge_RGB.tif
- SD Figure 1/1D/mcherry-CO ycT YC9-GFP  light 2h_YC9_RGB.tif
- SD Figure 1/1D/Plot of the relative intensity of mCherry-CO and YC9-GFP.xlsx
- SD Figure 1/1D/ROI.roi
- SD Figure 1/1E/
- SD Figure 1/1E/Frequency distribution of the number of the bound CO-NF-Y complex.xlsx
- SD Figure 1/1F/
- SD Figure 1/1F/mCherry-CO YC9-GFP ycT_FRAP_Postbleach 0s_decon.tif
- SD Figure 1/1F/mCherry-CO YC9-GFP ycT_FRAP_Postbleach 0s_decon_original.tif
- SD Figure 1/1F/mCherry-CO YC9-GFP ycT_FRAP_Postbleach 12s_decon.tif
- SD Figure 1/1F/mCherry-CO YC9-GFP ycT_FRAP_Postbleach 12s_decon_original.tif
- SD Figure 1/1F/mCherry-CO YC9-GFP ycT_FRAP_Postbleach 2s_decon.tif
- SD Figure 1/1F/mCherry-CO YC9-GFP ycT_FRAP_Postbleach 2s_decon_original.tif
- SD Figure 1/1F/mCherry-CO YC9-GFP ycT_FRAP_Postbleach 4s_decon.tif
- SD Figure 1/1F/mCherry-CO YC9-GFP ycT_FRAP_Postbleach 4s_decon_original.tif
- SD Figure 1/1F/mCherry-CO YC9-GFP ycT_FRAP_Postbleach 60s_decon.tif
- SD Figure 1/1F/mCherry-CO YC9-GFP ycT_FRAP_Postbleach 60s_decon_original.tif
- SD Figure 1/1F/mCherry-CO YC9-GFP ycT_FRAP_Prebleach _decon.tif
- SD Figure 1/1F/mCherry-CO YC9-GFP ycT_FRAP_Prebleach _original.tif
- SD Figure 1/1F/mCherry-CO ycT_FRAP_Postbleach 0s_decon.tif
- SD Figure 1/1F/mCherry-CO ycT_FRAP_Postbleach 0s_original.tif
- SD Figure 1/1F/mCherry-CO ycT_FRAP_Postbleach 12s_decon.tif
- SD Figure 1/1F/mCherry-CO ycT_FRAP_Postbleach 12s_original.tif
- SD Figure 1/1F/mCherry-CO ycT_FRAP_Postbleach 2s_decon.tif
- SD Figure 1/1F/mCherry-CO ycT_FRAP_Postbleach 2s_original.tif
- SD Figure 1/1F/mCherry-CO ycT_FRAP_Postbleach 4s_decon.tif
- SD Figure 1/1F/mCherry-CO ycT_FRAP_Postbleach 4s_original.tif
- SD Figure 1/1F/mCherry-CO ycT_FRAP_Postbleach 60s_decon.tif
- SD Figure 1/1F/mCherry-CO ycT_FRAP_Postbleach 60s_original.tif
- SD Figure 1/1F/mCherry-CO ycT_FRAP_Prebleach _decon.tif
- SD Figure 1/1F/mCherry-CO ycT_FRAP_Prebleach _original.tif
- SD Figure 1/1F/mcherry-CO_WT_FRAP_Postbleach 0s_decon.tif
- SD Figure 1/1F/mcherry-CO_WT_FRAP_Postbleach 0s_original.tif
- SD Figure 1/1F/mcherry-CO_WT_FRAP_Postbleach 12s_decon.tif
- SD Figure 1/1F/mcherry-CO_WT_FRAP_Postbleach 12s_original.tif
- SD Figure 1/1F/mcherry-CO_WT_FRAP_Postbleach 2s_decon.tif
- SD Figure 1/1F/mcherry-CO_WT_FRAP_Postbleach 2s_original.tif
- SD Figure 1/1F/mcherry-CO_WT_FRAP_Postbleach 4s_original.tif
- SD Figure 1/1F/mcherry-CO_WT_FRAP_Postbleach 60s_decon.tif
- SD Figure 1/1F/mcherry-CO_WT_FRAP_Postbleach 60s_original.tif
- SD Figure 1/1F/mcherry-CO_WT_FRAP_Postbleach 6s_decon.tif
- SD Figure 1/1F/mcherry-CO_WT_FRAP_Prebleach_decon.tif
- SD Figure 1/1F/mcherry-CO_WT_FRAP_Prebleach_original.tif
- SD Figure 1/1F/READ ME.txt
- SD Figure 1/1G/
- SD Figure 1/1G/Plot of FRAP for mCherry-CO in vivo .xlsx
- SD Figure 1/1H/
- SD Figure 1/1H/qRT-PCR analysis of the FT expression (normalized to UBQ10) in 5-day-old transgenic seedlings of representative plant lines.xlsx
