# Supplementary material for: Molecular condensation of the CO/NF-YB/NF-YC/FT complex gates floral transition in Arabidopsis
Source: EMBO J. 2024 Nov 20;44(1):225–50. doi: 10.1038/s44318-024-00293-0 (PMC11696179; doi:10.1038/s44318-024-00293-0)
Supplement: Supplementary file 3 — Source data Fig. 1 [file 44318_2024_293_MOESM3_ESM.zip › SD Figure 1/1B/Number of rosette leaves in representative plant lines.xlsx]

## Sheet: Sheet1
Number of rosette leaves in representative plant lines
Col	ycT	YC9-GFP ycT	mcherry-CO	mcherry-CO ycT	mcherry-CO YC9-GFP ycT		One-way ANOVA
12	22	18	5	19	9
11	21	20	6	18	10		SUMMARY
13	20	15	6	17	9		Groups	Count	Sum	Average	Variance
12	19	16	5	20	9		Col	25	322	12.88	1.19333
11	19	19	5	18	10		ycT	25	532	21.28	1.37667
14	20	18	5	19	11		YC9-GFP ycT	25	417	16.68	2.39333
14	22	16	6	19	9		mcherry-CO	25	145	5.8	0.416667
14	22	15	6	18	11		mcherry-CO ycT	25	481	19.24	1.44
11	21	15	6	19	10		mcherry-CO YC9-GFP ycT	25	246	9.84	0.556667
13	22	16	5	20	9
12	22	15	6	19	9
15	20	14	5	20	10		ANOVA
14	22	17	6	21	11		Source of Variation	SS	df	MS	F	P-value	F crit
12	22	17	6	18	9		Betwwen Groups	4323.63	5	864.727	703.347	2.97134e-99	2.27704
13	22	19	5	21	11		Within Groups	177.04	144	1.22944
13	21	16	6	18	10
12	21	17	7	18	11		Total	4500.67	149
14	22	16	6	19	10
13	24	16	7	20	9		Tukey-Kramer post
14	21	17	6	18	10								s2pooled = Pooled variance across all groups
13	21	17	6	21	10		comparison	Abs. Mean Diff	Q critical value		significant?	Q = Value from Studentized Range Q Table	average Variance	n. = Sample size for a given group
14	22	18	5	21	10		Col vs. ycT	8.4	0.908332	7.49167	Yes	4.096	1.22944	25
13	23	16	6	20	10		Col vs. YC9-GFP ycT	3.8	0.908332	2.89167	Yes
12	20	19	6	19	10		Col vs. mcherry-CO	7.08	0.908332	6.17167	Yes	Q critical value = Q*√(s2pooled / n.)
13	21	15	7	21	9		Col vs. mcherry-CO ycT	6.36	0.908332	5.45167	Yes	0.908332
							Col vs. mcherry-CO YC9-GFP ycT	3.04	0.908332	2.13167	Yes
							ycT vs. YC9-GFP ycT	4.6	0.908332	3.69167	Yes
							ycT vs. mcherry-CO	15.48	0.908332	14.5717	Yes
							ycT vs. mcherry-CO ycT	2.04	0.908332	1.13167	Yes
							ycT vs. mcherry-CO YC9-GFP ycT	11.44	0.908332	10.5317	Yes
							YC9-GFP ycT vs. mcherry-CO	10.88	0.908332	9.97167	Yes
							YC9-GFP ycT vs. mcherry-CO ycT	2.56	0.908332	1.65167	Yes
							YC9-GFP ycT vs. mcherry-CO YC9-GFP ycT	6.84	0.908332	5.93167	Yes
							mcherry-CO vs. mcherry-CO ycT	13.44	0.908332	12.5317	Yes
							mcherry-CO vs. mcherry-CO YC9-GFP ycT	4.04	0.908332	3.13167	Yes
							mcherry-CO ycT vs. mcherry-CO YC9-GFP ycT	9.4	0.908332	8.49167	Yes
