# Supplementary material for: Molecular condensation of the CO/NF-YB/NF-YC/FT complex gates floral transition in Arabidopsis
Source: EMBO J. 2024 Nov 20;44(1):225–50. doi: 10.1038/s44318-024-00293-0 (PMC11696179; doi:10.1038/s44318-024-00293-0)
Supplement: Supplementary file 3 — Source data Fig. 1 [file 44318_2024_293_MOESM3_ESM.zip › SD Figure 1/1C/Plot of the relative intensity of mCherry-CO.xlsx]

## Sheet: Sheet1
Distance (mm)	Relative intensity of mCherry-CO
0	0
0.065	3.0655
0.13	2.64541
0.195	4.93188
0.26	9.52096
0.325	14.3432
0.39	19.2358
0.455	21.3568
0.52	21.6266
0.585	22.8109
0.65	24.4223
0.715	21.762
0.78	19.9376
0.845	23.1079
0.91	24.5528
0.975	25.0218
1.04	29.9017
1.105	36.4279
1.17	43.0131
1.235	52.4974
1.3	62.8476
1.365	72.7668
1.43	89.7812
1.495	98.7686
1.56	97.0493
1.625	84.9323
1.69	67.5402
1.755	54.4655
1.82	52.8004
1.885	57.2227
1.95	61.8755
2.015	65.6738
2.08	69.6961
2.145	74.4961
2.21	74.0838
2.275	66.9974
2.34	56.0476
2.405	44.6886
2.47	38.3262
2.535	35.8079
2.6	37.0118
2.665	39.0581
2.73	44.2611
2.795	52.2031
2.86	60.0328
2.925	65.2808
2.99	67.7092
3.055	68.8253
3.12	58.4585
3.185	46.6908
3.25	43.821
3.315	50.807
3.38	63.1734
3.445	80.4817
3.51	96.0157
3.575	99.8878
3.64	100
3.705	99.5118
3.77	92.7323
3.835	77.0341
3.9	55.6886
3.965	39.0568
4.03	30.3223
4.095	28.3489
4.16	31.7201
4.225	34.7524
4.29	32.4205
4.355	26.8808
4.42	23.5319
4.485	21.3664
4.55	15.2376
4.615	9.57249
4.68	7.0179
4.745	5.95284
4.81	3.01921
4.875	1.85459
4.94	3.1393
5.005	4.22751
