# Supplementary material for: Molecular condensation of the CO/NF-YB/NF-YC/FT complex gates floral transition in Arabidopsis
Source: EMBO J. 2024 Nov 20;44(1):225–50. doi: 10.1038/s44318-024-00293-0 (PMC11696179; doi:10.1038/s44318-024-00293-0)
Supplement: Supplementary file 3 — Source data Fig. 1 [file 44318_2024_293_MOESM3_ESM.zip › SD Figure 1/1D/Plot of the relative intensity of mCherry-CO and YC9-GFP.xlsx]

## Sheet: Sheet1
	Relative intensity
Distance	mCherry-CO	YC9-GFP
0	0	0.173621
0.065	2.35556	9.15926
0.13	4.86335	19.8029
0.195	11.5132	30.7756
0.26	20.1339	41.8304
0.325	27.9677	52.4558
0.39	32.1627	56.3674
0.455	34.2809	57.4182
0.52	36.2876	59.5088
0.585	40.9375	61.2095
0.65	47.7215	63.3122
0.715	52.0647	67.0126
0.78	56.3975	68.8863
0.845	62.1896	69.5331
0.91	70.7116	71.6963
0.975	87.4334	73.4802
1.04	97.8954	75.6642
1.105	100	77.5247
1.17	99.8215	81.4068
1.235	89.7405	83.0877
1.3	77.25	81.0626
1.365	67.9102	75.7246
1.43	60.5531	70.9967
1.495	55.6001	70.7251
1.56	51.4875	70.8647
1.625	50.1083	70.0997
1.69	54.1783	69.5392
1.755	56.1193	71.6617
1.82	55.3885	73.9315
1.885	52.7457	73.0482
1.95	49.5927	73.5822
2.015	48.8329	77.5075
2.08	49.097	79.5762
2.145	50.3964	79.8453
2.21	51.0543	80.7139
2.275	53.9305	79.8534
2.34	63.557	79.3208
2.405	73.7037	85.3037
2.47	81.9579	95.3204
2.535	88.6644	100
2.6	92.8658	98.2166
2.665	95.259	94.9762
2.73	88.5983	90.0041
2.795	77.7642	86.4687
2.86	71.9929	87.6059
2.925	66.3716	85.8392
2.99	58.4504	81.0367
3.055	57.5125	79.5686
3.12	62.5032	79.7706
3.185	62.5272	81.1104
3.25	59.1871	80.7134
3.315	57.976	80.0427
3.38	49.3421	80.3281
3.445	42.8957	73.4929
3.51	42.1685	69.7113
3.575	42.8114	68.7381
3.64	41.2438	66.6211
3.705	39.2385	65.0804
3.77	38.3917	63.1523
3.835	39.7273	55.5835
3.9	42.7856	46.3562
3.965	35.9641	40.0186
4.03	29.1797	33.8515
4.095	22.0301	25.6507
4.16	14.9847	15.6345
4.225	7.78979	7.97437
4.29	2.63239	0
