# Supplementary material for: Molecular condensation of the CO/NF-YB/NF-YC/FT complex gates floral transition in Arabidopsis
Source: EMBO J. 2024 Nov 20;44(1):225–50. doi: 10.1038/s44318-024-00293-0 (PMC11696179; doi:10.1038/s44318-024-00293-0)
Supplement: Supplementary file 3 — Source data Fig. 1 [file 44318_2024_293_MOESM3_ESM.zip › SD Figure 1/1E/Frequency distribution of the number of the bound CO-NF-Y complex.xlsx]

## Sheet: Sheet1
Frequency distribution of the number of the bound CO-NF-Y complex
	Oligomeric status of CO-NF-Y complex
Number of bound CO-NF-Y	Monomer	Trimer	Tetramer	Pentamer
48	0	0	0	0
48.9286	0.0255	0	0	0
49.8571	0.0636	0	0	0
50.7857	0.2801	0	0	0
51.7143	1.693	0	0	0
52.6429	5.792	0.0255	0	0
53.5714	15.6447	0.3692	0.0255	0.0127
54.5	25.3828	3.246	0.4965	0.1146
55.4286	27.8141	19.1708	1.9222	0.4073
56.3571	21.984	33.3261	6.683	1.6548
57.2857	7.1922	27.1649	13.7607	7.0395
58.2143	1.8076	20.1	27.1649	22.0604
59.1429	0.0127	4.2899	36.6739	40.0473
60.0714	0	0	20.9656	36.3557
61	0	0	0	0
