# Supplementary material for: Molecular condensation of the CO/NF-YB/NF-YC/FT complex gates floral transition in Arabidopsis
Source: EMBO J. 2024 Nov 20;44(1):225–50. doi: 10.1038/s44318-024-00293-0 (PMC11696179; doi:10.1038/s44318-024-00293-0)
Supplement: Supplementary file 3 — Source data Fig. 1 [file 44318_2024_293_MOESM3_ESM.zip › SD Figure 1/1F/READ ME.txt]

Low laser power and short exposure time were set to minimize photobleaching for time-series imaging due to the low quantum yield of mCherry. 
After image acquisition, Huygens deconvolution (decon) was applied on the original images for denoising purpose.
The images after deconvolution was shown in Figure 1F. The intensity quantification was done in original images to plot the FRAP curves in Figure 1G. 
