# Supplementary material for: Molecular condensation of the CO/NF-YB/NF-YC/FT complex gates floral transition in Arabidopsis
Source: EMBO J. 2024 Nov 20;44(1):225–50. doi: 10.1038/s44318-024-00293-0 (PMC11696179; doi:10.1038/s44318-024-00293-0)
Supplement: Supplementary file 3 — Source data Fig. 1 [file 44318_2024_293_MOESM3_ESM.zip › SD Figure 1/1G/Plot of FRAP for mCherry-CO in vivo .xlsx]

## Sheet: Sheet1
	mCherry-CO ycT												mCherry-CO YC9-GFP ycT												mCherry-CO
	Relative intensity of mCherry-CO in bleached area												Relative intensity of mCherry-CO in bleached area												Relative intensity of mCherry-CO in bleached area
Time (s)	replicate 1	replicate 2	replicate 3	replicate 4	replicate 5	replicate 6	replicate 7	replicate 8	replicate 9	replicate 10		Time (s)	replicate 1	replicate 2	replicate 3	replicate 4	replicate 5	replicate 6	replicate 7	replicate 8	replicate 9	replicate 10		Time (s)	replicate 1	replicate 2	replicate 3	replicate 4	replicate 5	replicate 6	replicate 7	replicate 8	replicate 9	replicate 10
-3	100	100	100	100	100	100	100	100	100	100		-3	100	100	100	100	100	100	100	100	100	100		-3	100	100	100	100	100	100	100	100	100	100
0	0.704419	1.60607	0	0	2.36059	0	0	0	0	0		0	0	0	0	0	0	0	0	0	0	0		0	0	0	0	0	0	0	0	0	0	0
1	0	5.08192	6.61259	5.43939	0	7.87807	6.87849	20.5143	15.1462	12.5475		1	25.2994	31.7804	5.68428	19.8471	26.9048	22.265	24.5466	31.9082	20.7944	27.4383
2	2.51236	0	11.6802	2.55654	0.854372	21.3954	15.0526	39.1532	17.8296	14.9296		2	48.7572	30.6417	23.6792	35.1837	24.1522	34.9939	38.731	40.9552	43.856	34.8065		2	17.2501	29.6137	24.8889	29.7453	9.44991	4.63927	3.41454	22.8588	33.5312	49.7342
3	7.23745	10.2433	11.7108	5.45064	0.998371	23.9835	18.1479	62.8287	28.671	36.4646		3	46.8991	36.4416	24.1627	40.0391	50.1198	45.2678	45.6941	62.9099	55.4704	52.9478
4	7.79162	13.5551	19.5088	3.37847	1.98769	23.9256	19.7812	74.6922	13.5133	20.8718		4	39.8002	43.4105	20.7779	34.2277	56.9302	47.7749	48.036	48.9312	64.6858	48.9129		4	29.322	37.3171	38.5612	51.308	6.95282	24.8807	1.92669	31.6043	46.9356	46.24
5	8.18528	9.18843	16.289	4.68569	3.08097	26.517	15.2208	69.6474	22.8501	20.8264		5	55.8008	50.2008	44.3031	35.9	45.7249	51.7809	46.1725	67.2032	55.8514	56.7798
6	9.19333	10.8216	25.9571	7.6179	5.43117	29.97	21.7181	75.1331	32.4107	22.0821		6	53.5829	51.9375	41.5355	51.7901	65.2247	67.2511	55.5962	69.0061	65.2633	49.4749		6	42.9596	46.2548	23.02	62.1306	9.7983	59.1762	15.0002	21.2663	42.5503	64.237
7	10.9937	15.17	24.7964	5.22596	6.17331	34.1484	29.0028	66.7561	19.2741	26.8818		7	50.7154	89.5768	47.6482	64.319	59.4647	66.3022	60.3989	69.354	63.1505	66.1272
8	13.4582	14.0149	16.479	5.4069	2.30419	29.6236	26.2933	85.9674	22.9258	15.3663		8	68.0707	70.6915	51.0352	68.7538	53.1505	68.6134	65.6493	66.638	61.6776	71.5624		8	51.0298	60.3808	39.0648	55.0489	19.3012	39.3178	16.2362	30.6833	34.7651	61.5038
9	9.42876	16.7747	25.3396	12.3415	2.68421	32.3802	24.4083	88.1374	26.3035	13.2228		9	67.4284	61.6577	51.0301	59.7691	53.1505	63.322	60.3058	100	69.8407	65.6376
10	15.7855	19.0781	18.0441	9.40641	5.4587	40.6264	24.6912	79.2099	34.0312	27.6286		10	69.5643	58.9828	49.6695	73.3309	93.9138	62.0095	58.434	88.117	61.9862	69.2756		10	72.2666	82.0106	56.0748	56.5163	19.8937	44.0126	18.7989	37.4094	55.0198	65.3416
11	17.4896	21.3996	26.6297	9.16431	1.65272	37.6064	29.7519	98.8827	34.81	24.4104		11	74.7321	72.5637	55.5232	56.038	97.0892	72.4083	69.3629	84.1684	73.9372	76.2414
12	22.3568	21.0415	23.7833	11.9343	6.59895	33.8714	25.289	92.5517	40.511	29.2618		12	69.6427	66.2766	56.8731	57.0053	80.0464	74.3934	75.7516	91.5129	76.3352	53.6645		12	60.8402	70.9955	55.1673	63.6333	27.001	70.5157	20.024	47.2835	62.3724	66.0361
13	20.5392	22.0533	22.5615	7.41047	4.47804	38.7883	33.5276	94.9696	33.9284	24.8423		13	100	53.5366	43.979	50.3975	87.4971	71.7681	54.5068	91.0776	54.3009	62.5591
14	21.0906	19.403	19.852	8.65761	4.66786	43.8409	32.9637	84.0522	49.2726	35.2101		14	72.4036	71.632	70.08	64.9916		76.3095	64.9142	82.5705	59.5922	60.1821		14	59.5447	63.2542	80.1014	62.759	29.3449	52.274	25.0011	38.8853	40.4786	77.7609
15	16.3093	18.0166	27.4697	12.5439	5.52839	40.001	32.8935	94.5179	34.5301	24.6702		15	86.8329	55.2666	64.6008	73.7395		73.7986	59.7884	75.1156	55.1267	75.1769
16	19.8163	24.5054	24.2293	11.2907	5.43945	44.2002	34.6966	86.6809	32.652	27.9055		16	67.6701	48.2529	54.8775	72.2625		87.6047	84.2223	75.0896	60.8271	57.9786		16	58.2672	66.4976	60.0901	60.8456	30.137	76.3842	28.4148	29.5597	43.6095	73.0994
17	20.1	23.8731	31.9873	11.9698	6.64458	31.4031	26.7734	79.598	24.167	25.8191		17	64.698	58.5516	67.3631	64.3188		88.8961	83.0138	92.6587	61.7484	59.0992
18	22.532	23.4061	24.3897	14.0043	8.24244	32.3666	19.1571	72.3939	25.0829	27.6748		18	73.0558	50.8633	60.4559	72.5347		79.1217	69.357	77.7333	83.991	60.7935		18	60.9386	69.3292	42.7928	60.1369	28.8806	60.7198	32.5404	38.7656	68.7361	81.4286
19	21.2207	22.4686	22.871	11.0385	8.48077	33.0102	20.0996	72.3878	41.1208	29.0118		19	77.2077	60.8308	62.1135	71.8187		72.6478	61.2655	79.8921	96.3289	49.2177
20	15.2045	30.3468	22.0452	10.8933	6.79243	32.3496	20.4041	87.9757	34.7847	26.8058		20	69.7699	52.5207	64.8814	64.7418		78.1432	73.7931	68.8049	80.1276	62.4194		20	73.7058	82.3467	53.0962	65.7514	31.8841	82.8183	37.9866	32.6618	67.317	86.4355
21	23.1027	20.568	20.2404	12.4127	10.9363	37.382	25.9922	75.8164	37.9889	34.5511		21	60.719	54.3544	49.9422	63.6467		74.8643	59.0261	76.0896	77.2421	74.6158
22	20.4705	20.8104	27.4174	11.8355	11.0267	45.2821	27.4844	71.2305	41.169	21.2054		22	44.5073	58.0594	66.8542	66.2626		80.0341	56.3795	80.9989	63.4309	62.0063		22	71.1013	72.0549	19.6839	78.0686	35.368	59.6332	33.941	46.4296	79.3071	73.5318
23	20.6139	18.5013	35.5271	16.2358	10.7303	46.2677	29.5723	65.0283	39.2999	16.6468		23	68.3118	50.5532	65.3925	74.169		80.8976	58.734	81.209	55.3048	48.526
24	30.0187	22.8124	39.6213	17.4448	13.3146	38.2319	26.2015	53.7853	37.9154	20.8766		24	71.1621	62.5839	76.3829	59.3191		80.0826	48.1268	80.2507	72.7592	59.5048		24	64.1538	62.6029	40.8771	67.8723	40.7103	85.109	30.0571	68.2326	48.026	91.075
25	28.101	20.9349	30.5949	14.8736	11.2075	42.0271	26.5369	62.4368	24.7854	15.7171		25	84.6142	80.1711	59.1349	65.5764		86.9985	61.4016	80.4847	56.9166	59.5688
26	25.7725	25.7274	34.216	15.2222	14.4648	38.658	25.5007	57.3697	46.4144	30.4492		26	69.4515	68.2543	66.8156	70.7005		78.9578	47.9001	63.6532	64.777	64.4281		26	60.6735	61.6238	71.1596	66.8042	30.0996	56.4455	37.2689	34.0807	46.2529	77.4107
27	23.8961	23.4967	28.6937	11.6212	13.5517	45.4583	30.6654	53.3327	40.0191	37.1282		27	69.8622	46.7526	69.5292	70.3782		77.2006	71.8185	72.2847	52.1002	67.5167
28	27.8626	27.182	33.5151	15.508	15.9439	42.3573	33.3204	46.6593	36.4535	28.5618		28	46.2482	59.7304	83.2008	64.748		80.4997	52.3682	67.9447	65.6995	68.1154		28	69.2001	79.8588	53.5863	71.1173	23.4042	92.8826	34.5265	39.6556	47.8021	84.0408
29	28.8019	24.8	38.5354	14.7097	11.0989	34.8425	28.6081	65.2285	31.7117	28.5297		29	48.5818	48.5762	82.443	55.645		79.5751	58.7404	62.6901	63.4936	68.4537
30	35.7726	28.1645	38.304	14.2988	14.5438	37.5602	22.9298	71.152	30.1367	29.3849		30	55.5614	42.8135	85.6951	63.1247		82.5631	60.0664	68.1765	64.8209	72.4263		30	85.9411	86.6673	63.1118	65.8183	27.4705	69.7317	38.7518	31.2729	62.6575	76.8403
31	35.4635	20.2948	40.7395	17.4718	19.9561	38.257	28.1545	70.3221	39.6782	38.0878		31	69.3854	73.8933	74.5841	83.3099		80.2163	64.6039	66.8257	62.2964	82.3274
32	33.1973	27.9659	34.3933	13.9694	17.2684	51.2229	32.245	60.4731	44.6552	40.3026		32	72.6425	68.651	73.5434	61.3506		83.5999	61.2905	68.6935	51.1466	68.3863		32	71.2073	72.6192	52.2454	75.1522	35.1214	88.2456	44.003	32.4144	57.8995	81.1365
33	34.5222	26.796	43.4104	13.172	16.9981	48.5142	26.6159	70.0833	54.2768	42.6444		33	59.9358	84.9611	81.8211	61.6865		91.4984	61.9457	76.8459	77.9858	69.6651
34	33.9758	27.5507	33.8227	18.3192	18.6214	54.1908	33.7098	58.1349	50.8088	49.2938		34	62.5571	85.201	67.4993	71.3168		78.6027	65.2445	92.4157	74.4474	66.7041		34	77.1756	82.1872	61.7501	51.9846	41.9366	73.866	45.8828	43.3494	75.7533
35	25.4508	31.5845	33.6765	17.2904	20.2058	49.3435	33.8057	71.3287	52.8412	53.037		35	60.1823	85.07	78.3926	77.6636		78.704	57.5566	87.1801	71.2928	62.5583
36	24.6184	27.0851	37.4673	14.399	22.8395	43.749	26.4981	72.2618	41.812	41.3954		36	45.615	59.0534	67.1546	74.4977		77.6774	65.7805	77.4703	64.1346	63.4069		36	75.0285	71.3903	91.2973	74.9221	47.1632	89.9337	50.0789	34.7378	54.237	80.1156
37	27.8181	30.613	33.0869	18.5246	24.0639	44.8023	32.7817	77.0301	38.7167	48.3875		37	74.2778	56.0982	94.0948	85.8015		76.3735	59.9116	93.9024	60.1898	69.9727
38	30.0162	26.8223	36.8397	11.3412	19.0549	48.2974	35.6278	79.8517	38.4521	37.4076		38	61.9917	55.817	84.9135	83.5828		74.3599	66.1074	89.48	64.1692	70.8789		38	76.1405	70.048	50.4322	72.4033	33.0727	77.5711	55.6409	45.837	55.9953	86.6756
39	31.6663	26.1657	32.8871	13.6034	19.0667	41.9081	37.5386	74.5658	38.854	40.4344		39	51.4241	66.2566	99.2774	90.1167		68.7967	47.9583	78.3726	70.5323	61.5673
40	29.9977	28.0262	39.9712	13.9206	22.1655	50.3485	32.6859	60.5806	41.3912	40.204		40	62.3125	63.3133	100	76.7829		84.6367	73.5745	69.4078	96.4183	63.1861		40	74.8918	82.3024	56.9869	94.334	35.5836	95.8447	64.3689	40.9093	69.2112	78.4348
41	26.8825	25.9828	42.2646	11.4655	26.4297	49.0004	38.3452	64.6378	36.8104	45.1056		41	60.1715	83.7856	80.5045	84.8792		98.9908	91.4478	59.9564	77.8053	59.7313
42	25.8404	26.8727	27.9655	16.7804	22.4031	47.8879	36.2342	58.5533	47.0943	36.7204		42	62.5729	62.9063	48.8956	67.4794		80.2474	65.382	65.1042	88.2641	63.9896		42	72.9596	74.9664	62.7937	77.2202	27.9435	67.7827	50.6793	33.033	77.1795	79.2902
43	28.3507	26.3789	40.1059	15.1073	23.2059	60.9194	38.9848	63.0517	37.7072	41.8589		43	63.3926	85.6186	66.0062	75.2676		79.1506	54.677	78.1651	68.2874	60.3014
44	23.9698	27.0556	30.7976	16.1154	23.6729	58.3554	38.3461	65.3832	53.6198	57.0923		44	67.0598	80.5338	74.0182	61.462		82.6746	67.9572	65.2464	63.9152	65.1874		44	75.8597	89.1108	80.3629	76.3099	34.1691	87.9535	48.6718	49.3794	54.9011	85.6676
45	23.8082	30.5017	31.4464	23.8107	25.1273	53.5721	38.7326	66.7388	47.3256	43.5538		45	64.655	82.9119	83.4585	70.0116		89.7657	74.6185	72.1327	71.9696	68.8667
46	23.1699	31.5686	37.5821	16.7666	24.7783	59.4824	39.0772	66.209	52.6542	47.8972		46	59.6964	71.6647	75.2061	80.8457		75.0812	58.799	75.0016	60.9165	73.021		46	76.8955	88.3155	89.1669	68.5634	36.27	91.6631	42.2022	51.9361	51.8262	85.2389
47	25.5202	25.3095	37.0296	16.6526	29.9902	58.635	33.1567	65.16	52.5333	41.9079		47	57.8796	77.6593	82.0101	85.2826		81.7074	59.1292	67.176	74.9091	78.5774
48	31.1103	26.5047	28.3762	20.9941	20.9723	64.5999	37.7573	68.9193	49.7459	35.1301		48	65.7216	63.9612	74.7099	75.4676		89.057	69.3194	68.5588	77.6552	88.6817		48	81.3467	73.4097	83.6589	90.7236	39.2711	90.076	48.1328	49.2418	44.1717	93.3857
49	25.566	32.3833	29.1222	19.7204	29.7088	61.8569	45.4595	69.5383	42.4185	51.5138		49	67.3366	83.224	72.8245	69.7913		87.8853	59.3126	70.8461	71.3514	80.4561
50	31.3684	31.2757	28.6677	17.7473	26.8698	57.5337	40.0351	63.813	45.5325	51.4052		50	65.8564	100	68.049	69.5608		87.3354	70.1892	71.8569	65.6053	74.252		50	100	92.5928			54.1225	100	62.1289	37.0119	62.2599	81.0599
51	33.1497	31.8417	35.2618	18.162		53.9117	37.5557	70.7299	44.5849	41.4741		51	42.3286	62.0126	74.362	70.4757		75.4369	55.774	79.4098	81.6011	97.0555
52	31.1808	28.8571	29.2612	16.1755		49.3676	32.9367	79.97	48.9853	51.7065		52	43.1865	62.2962	74.303	76.5739		84.9466	70.093	64.5563	75.3355	78.8982		52	90.3034	90.5043	88.7163	84.3139	43.5704	91.4806	53.572	31.7223	73.8687	94.3423
53	39.4204	32.4213	33.0904	16.8192		65.2805	44.5364	58.9555	57.9533	55.7684		53	55.671	69.0211	63.6916	76.1947		77.5197	55.3239	70.3795	89.2189	94.3393
54	32.6849	30.8921	37.9468	15.3632		61.4827	38.4146	68.8485	54.7772	55.4772		54	54.2883	59.443	90.4367	62.9408		73.41	58.9628	71.9841	81.092	90.4899		54	74.7631	74.1818	64.304	74.8516	36.925	80.0372	58.0267	44.4113	59.9496	100
55	30.4065	38.3177	38.4911	17.4414		61.2958	33.8954	48.2333	48.3381	47.6077		55	70.0419	68.9573	55.0373	82.1183		79.1051	60.1413	83.9122	65.4146	81.5007
56	28.4764	41.3709	38.099	16.8383		62.8026	42.2396	54.4628	49.0946	63.2006		56	50.9196	77.4568	75.5867	80.1431		92.7419	69.2627	64.7903	52.2606	100		56	89.5367	91.8221	70.9455	83.796	46.4167	87.1515	54.7683	44.6358	66.1874	92.8344
57	33.2107	35.9138	37.8526	15.6913		64.1449	44.8772	78.9555	48.1286	57.8323		57	49.0893	81.8699	69.5421	71.7176		87.2911	75.6136	77.0271	48.9219	89.3726
58	24.5143	43.8502	41.369	17.8212		58.0058	33.1606	67.6553	67.2255	47.442		58	53.3011	71.6017	93.8942	85.9032		85.6426	76.6751	81.4576	53.9694	94.6611		58	97.0769	100	54.8243	81.8513	44.1649	70.4924	60.3536	45.9809	82.7504	85.0319
59	40.2484	38.2927	43.9707	23.6522		52.7921	29.3031	81.5496	43.5211	38.8318		59	55.3099	55.1243	75.632	85.0952		87.5016	74.2599	75.6934	74.9689	86.0538
60	35.3569	36.397	47.0052	16.0788		59.0814	40.425	71.5891	44.1164	46.5788		60	56.4732	71.4068	82.0897	100		94.0818	82.3099	64.8446	84.7361	87.1851		60	92.1849	93.4302	57.912	80.8769	48.3659	87.3227	58.3408	48.2696	66.7702	97.6267
61	31.0782	39.0502	44.0064	16.0414		68.0452	41.6918	62.6996	57.6844	71.457		61	48.1401	84.9033	65.1984	91.762		91.056	68.6786	69.333	69.4539	82.5547
62	29.1703	37.0699	39.4381	16.8312		58.7428	35.97	65.0209	48.6163	50.2068		62	53.83	58.4866	74.4625	87.6744		88.3982	60.0304	59.798	76.0586	75.3249
63	32.0535	38.8286	45.7149	20.4754		52.9802	39.228	65.9988	61.4946	63.316		63	56.1776	47.7132	89.9192	77.9649		82.4926	49.7105	64.4535	100	66.7004
64	40.1439	35.2293	39.4641	18.9883		51.2079	39.3955	71.7435	51.5304	42.226		64	50.2421	42.6147	85.239	96.5511		80.6076	59.4461	82.6059	82.2648	79.4546
65	34.663	35.7335	38.267	16.5893		53.5011	37.0195	64.3927	52.7149	51.6311		65	56.9381	58.4684	76.7428	97.8049		83.5028	64.3188	65.0551	84.5534	85.522
