# Supplementary material for: Molecular condensation of the CO/NF-YB/NF-YC/FT complex gates floral transition in Arabidopsis
Source: EMBO J. 2024 Nov 20;44(1):225–50. doi: 10.1038/s44318-024-00293-0 (PMC11696179; doi:10.1038/s44318-024-00293-0)
Supplement: Supplementary file 3 — Source data Fig. 1 [file 44318_2024_293_MOESM3_ESM.zip › SD Figure 1/1H/qRT-PCR analysis of the FT expression (normalized to UBQ10) in 5-day-old transgenic seedlings of representative plant lines.xlsx]

## Sheet: Sheet1
Col	ycT	YC9-GFP ycT	mcherry-CO	mcherry-CO ycT	mcherry-CO YC9-GFP ycT
0.0124068	0.000434323	0.00442927	0.0404535	0.000475751	0.0230072
0.0116199	0.000354974	0.00476574	0.0395193	0.000578222	0.0214813
0.011084	0.000362433	0.00609035	0.035299	0.000398077	0.0190495
One-way ANOVA
SUMMARY
Groups	Count	Sum	Average	Variance
Col	3	0.0351106	0.0117035	4.42717e-07
ycT	3	0.00115173	0.00038391	1.92003e-09
YC9-GFP ycT	3	0.0152854	0.00509512	7.71167e-07
mcherry-CO	3	0.115272	0.0384239	7.54214e-06
mcherry-CO ycT	3	0.00145205	0.000484017	8.16432e-09
mcherry-CO YC9-GFP ycT	3	0.063538	0.0211793	3.98423e-06
ANOVA
Source of Variation	SS	df	MS	F	P-value	F crit
Betwwen Groups	0.00327952	5	0.000655904	308.652	3.06316e-12	3.10588
Within Groups	2.55007e-05	12	2.12506e-06
Total	0.00330502	17
Tukey-Kramer post
						s2pooled = Pooled variance across all groups
comparison	Abs. Mean Diff	Q critical value		significant?	Q = Value from Studentized Range Q Table	average Variance	n. = Sample size for a given group
Col vs. ycT	0.0113196	0.00399777	0.00732186	Yes	4.75	2.12506e-06	3
Col vs. YC9-GFP ycT	0.00660842	0.00399777	0.00261065	Yes
Col vs. mcherry-CO	0.0267204	0.00399777	0.0227226	Yes	Q critical value = Q*√(s2pooled / n.)
Col vs. mcherry-CO ycT	0.0112195	0.00399777	0.00722175	Yes	0.00399777
Col vs. mcherry-CO YC9-GFP ycT	0.00947581	0.00399777	0.00547804	Yes
ycT vs. YC9-GFP ycT	0.00471121	0.00399777	0.000713434	Yes
ycT vs. mcherry-CO	0.03804	0.00399777	0.0340423	Yes
ycT vs. mcherry-CO ycT	0.000100107	0.00399777	-0.00389767	No
ycT vs. mcherry-CO YC9-GFP ycT	0.0207954	0.00399777	0.0167977	Yes
YC9-GFP ycT vs. mcherry-CO	0.0333288	0.00399777	0.029331	Yes
YC9-GFP ycT vs. mcherry-CO ycT	0.0046111	0.00399777	0.000613327	Yes
YC9-GFP ycT vs. mcherry-CO YC9-GFP ycT	0.0160842	0.00399777	0.0120865	Yes
mcherry-CO vs. mcherry-CO ycT	0.0379399	0.00399777	0.0339421	Yes
mcherry-CO vs. mcherry-CO YC9-GFP ycT	0.0172446	0.00399777	0.0132468	Yes
mcherry-CO ycT vs. mcherry-CO YC9-GFP ycT	0.0206953	0.00399777	0.0166976	Yes
