# Supplementary material for: Molecular condensation of the CO/NF-YB/NF-YC/FT complex gates floral transition in Arabidopsis
Source: EMBO J. 2024 Nov 20;44(1):225–50. doi: 10.1038/s44318-024-00293-0 (PMC11696179; doi:10.1038/s44318-024-00293-0)
Supplement: Supplementary file 4 — Source data Fig. 2 [file 44318_2024_293_MOESM4_ESM.zip]

Archive with 28 entries (19 files):
- SD Figure 2/
- SD Figure 2/2A/
- SD Figure 2/2A/Relative distribution of GFP-CO signal variance.xlsx
- SD Figure 2/2B/
- SD Figure 2/2B/GFP-CO assembly status (amorphous aggregates).tif
- SD Figure 2/2B/GFP-CO assembly status (diffuse).tif
- SD Figure 2/2B/GFP-CO assembly status (spherical condensation).tif
- SD Figure 2/2C/
- SD Figure 2/2C/FRAP of GFP-CO spherical condensates (Liquid) in CO expression alone/
- SD Figure 2/2C/FRAP of GFP-CO spherical condensates (Liquid) in CO expression alone/GFP-CO_FRAP_Postbleach 0s.tif
- SD Figure 2/2C/FRAP of GFP-CO spherical condensates (Liquid) in CO expression alone/GFP-CO_FRAP_Postbleach 10s.tif
- SD Figure 2/2C/FRAP of GFP-CO spherical condensates (Liquid) in CO expression alone/GFP-CO_FRAP_Postbleach 20s.tif
- SD Figure 2/2C/FRAP of GFP-CO spherical condensates (Liquid) in CO expression alone/GFP-CO_FRAP_Postbleach 30s.tif
- SD Figure 2/2C/FRAP of GFP-CO spherical condensates (Liquid) in CO expression alone/GFP-CO_FRAP_Postbleach 60s.tif
- SD Figure 2/2C/FRAP of GFP-CO spherical condensates (Liquid) in CO expression alone/GFP-CO_FRAP_Prebleach 0s.tif
- SD Figure 2/2C/FRAP of GFP-CO spherical condensates (Slow-diffusive)  in CO expression alone/
- SD Figure 2/2C/FRAP of GFP-CO spherical condensates (Slow-diffusive)  in CO expression alone/GFP-CO_FRAP_Postbleach 0s.tif
- SD Figure 2/2C/FRAP of GFP-CO spherical condensates (Slow-diffusive)  in CO expression alone/GFP-CO_FRAP_Postbleach 10s.tif
- SD Figure 2/2C/FRAP of GFP-CO spherical condensates (Slow-diffusive)  in CO expression alone/GFP-CO_FRAP_Postbleach 20s.tif
- SD Figure 2/2C/FRAP of GFP-CO spherical condensates (Slow-diffusive)  in CO expression alone/GFP-CO_FRAP_Postbleach 30s.tif
- SD Figure 2/2C/FRAP of GFP-CO spherical condensates (Slow-diffusive)  in CO expression alone/GFP-CO_FRAP_Postbleach 60s.tif
- SD Figure 2/2C/FRAP of GFP-CO spherical condensates (Slow-diffusive)  in CO expression alone/GFP-CO_FRAP_Prebleach 0s.tif
- SD Figure 2/2D/
- SD Figure 2/2D/FRAP plot of GFP-CO spherical condensates.xlsx
- SD Figure 2/2E/
- SD Figure 2/2E/Quantification of the distribution ratios of CO spherical condensates.xls
- SD Figure 2/2F/
- SD Figure 2/2F/Transient expression assay of FT expression synergistically promoted by CO.xlsx
