# Supplementary material for: Molecular condensation of the CO/NF-YB/NF-YC/FT complex gates floral transition in Arabidopsis
Source: EMBO J. 2024 Nov 20;44(1):225–50. doi: 10.1038/s44318-024-00293-0 (PMC11696179; doi:10.1038/s44318-024-00293-0)
Supplement: Supplementary file 4 — Source data Fig. 2 [file 44318_2024_293_MOESM4_ESM.zip › SD Figure 2/2A/Relative distribution of GFP-CO signal variance.xlsx]

## Sheet: Sheet1
GFP-CO signal variance											subjected to single- or multi-peak fitting, plot in Figure 2A
CO	CO/YC9/YB2	CO/YB2	CO/YC9		Bin center of GFP-CO signal variance	Relative Frequency (%)					Bin center of GFP-CO signal variance	Relative Frequency (%)
0.128156	0.11339	0.156945	0.0785202			CO	CO/YC9/YB2	CO/YB2	CO/YC9			CO	CO/YC9/YB2	CO/YB2	CO/YC9
0.147292	0.118079	0.162168	0.104446		0.05	0	0	0	0		0.05	3.65242	1.51198	3.23106	4.22883
0.150254	0.131027	0.169065	0.127321		0.1	0	4	0	10.6667		0.0519019	3.67857	1.60892	3.26472	4.26654
0.154533	0.14652	0.1913	0.132516		0.15	10.6667	21.3333	10.6667	22.6667		0.0538038	3.70482	1.71091	3.2986	4.30631
0.154809	0.152843	0.199745	0.149087		0.2	6.66667	20	12	13.3333		0.0557057	3.73118	1.81815	3.3327	4.34825
0.163806	0.154337	0.203514	0.159157		0.25	10.6667	30.6667	6.66667	10.6667		0.0576076	3.75764	1.93082	3.36702	4.39247
0.167846	0.17258	0.211437	0.164986		0.3	9.33333	14.6667	12	9.33333		0.0595095	3.7842	2.04909	3.40156	4.43908
0.192955	0.174699	0.258817	0.171377		0.35	8	8	10.6667	4		0.0614114	3.81086	2.17315	3.43633	4.48819
0.235752	0.180743	0.28092	0.180325		0.4	5.33333	0	6.66667	6.66667		0.0633133	3.83762	2.30317	3.47131	4.53993
0.256013	0.187266	0.336751	0.198977		0.45	4	0	4	1.33333		0.0652152	3.86448	2.43934	3.50652	4.59441
0.357508	0.193352	0.40214	0.21287		0.55	20	1.33333	20	6.66667		0.0671171	3.89144	2.58182	3.54195	4.65175
0.359053	0.197805	0.455782	0.217806		0.75	5.33333	0	12	2.66667		0.069019	3.9185	2.73078	3.57759	4.71206
0.375044	0.22051	0.483288	0.231613		0.95	10.6667	0	4	8		0.0709209	3.94566	2.88641	3.61346	4.77547
0.396283	0.226219	0.524053	0.274279		1.15	6.66667	0	1.33333	2.66667		0.0728228	3.97292	3.04886	3.64954	4.84208
0.435643	0.233904	0.540204	0.29929		1.35	0	0	0	1.33333		0.0747247	4.00027	3.21828	3.68584	4.91201
0.462807	0.239508	0.5473	0.323896		1.55	1.33333	0	0	0		0.0766266	4.02773	3.39485	3.72235	4.98538
0.565662	0.2522	0.596715	0.37046		1.75	1.33333	0	0	0		0.0785285	4.05527	3.57869	3.75909	5.06228
0.585094	0.256207	0.600543	0.428304		1.95	0	0	0	0		0.0804304	4.08292	3.76997	3.79603	5.14283
0.614515	0.263912	0.641029	0.640476								0.0823323	4.11066	3.96879	3.8332	5.22711
0.651997	0.26901	0.647396	0.753821								0.0842342	4.13849	4.17531	3.87057	5.31523
0.734881	0.270766	0.679906	0.78262								0.0861361	4.16641	4.38962	3.90816	5.40727
0.880746	0.300555	0.715821	0.886496								0.088038	4.19443	4.61183	3.94596	5.50331
1.03089	0.304764	0.786605	0.931257								0.0899399	4.22255	4.84204	3.98397	5.60342
1.05185	0.332652	0.996216	1.26811								0.0918418	4.25075	5.08033	4.0222	5.70766
1.17407	0.351469	1.05262	1.30772								0.0937437	4.27905	5.32677	4.06063	5.81609
0.200398	0.120448	0.161781	0.0997325								0.0956456	4.30743	5.58141	4.09927	5.92875
0.201676	0.143847	0.23444	0.10125								0.0975475	4.33591	5.84431	4.13812	6.04568
0.208364	0.161744	0.235717	0.102873								0.0994494	4.36447	6.11548	4.17717	6.16688
0.223766	0.173946	0.24507	0.124267								0.101351	4.39312	6.39494	4.21643	6.20276
0.248471	0.176835	0.275854	0.134335								0.103253	4.42187	6.68268	4.25589	6.29237
0.262803	0.188018	0.277809	0.138317								0.105155	4.45069	6.97868	4.29556	6.42213
0.263368	0.216971	0.285632	0.155504								0.107057	4.47961	7.2829	4.33543	6.55615
0.292504	0.230718	0.29279	0.17299								0.108959	4.50861	7.59529	4.37549	6.69439
0.294248	0.234611	0.294854	0.18276								0.110861	4.53769	7.91575	4.41576	6.8368
0.323038	0.235199	0.348419	0.197664								0.112763	4.56686	8.24421	4.45623	6.9833
0.331584	0.238514	0.356859	0.211738								0.114665	4.59611	8.58053	4.49689	7.13381
0.342773	0.240729	0.361459	0.221721								0.116567	4.62544	8.92457	4.53775	7.28822
0.367518	0.253829	0.372567	0.253664								0.118468	4.65486	9.27618	4.5788	7.44641
0.376126	0.254313	0.379701	0.276367								0.12037	4.68435	9.63518	4.62004	7.60823
0.389941	0.255634	0.381315	0.282627								0.122272	4.71393	10.0013	4.66147	7.77354
0.440816	0.260903	0.39977	0.290723								0.124174	4.74358	10.3745	4.7031	7.94214
0.49611	0.265915	0.482617	0.350786								0.126076	4.77331	10.7543	4.74491	8.11384
0.655278	0.272972	0.491276	0.39624								0.127978	4.80312	11.1405	4.7869	8.28842
0.85708	0.277764	0.506264	0.411143								0.12988	4.83301	11.5329	4.82909	8.46565
0.878474	0.291283	0.72474	0.423993								0.131782	4.86297	11.9311	4.87145	8.64527
0.936717	0.297893	0.730799	0.525695								0.133684	4.89301	12.3347	4.914	8.82701
1.05563	0.327881	0.763166	0.59634								0.135586	4.92311	12.7435	4.95672	9.01057
1.22881	0.331758	0.811678	0.627579								0.137487	4.9533	13.1569	4.99962	10.6113
1.23672	0.334226	0.817469	0.917296								0.139389	4.98355	13.5747	5.0427	10.6887
1.86361	0.562796	0.975112	0.924826								0.141291	5.01388	13.9963	5.08596	10.871
0.163654	0.152052	0.151896	0.0988381								0.143193	5.04427	14.4213	5.12938	11.0511
0.238659	0.15755	0.152279	0.117592								0.145095	5.07474	14.8492	5.17298	11.2284
0.25	0.164688	0.152736	0.140512								0.146997	5.10527	15.2796	5.21674	11.4025
0.26073	0.164784	0.167239	0.141635								0.148899	5.13587	15.712	5.26067	11.5729
0.287672	0.166099	0.191935	0.143252								0.150801	5.16653	16.1457	5.30477	11.7393
0.300067	0.173449	0.195351	0.146057								0.152703	5.19726	16.5802	5.34902	11.9013
0.302659	0.174043	0.197496	0.157481								0.154605	5.22806	17.015	5.39344	12.0583
0.307649	0.176186	0.201501	0.160379								0.156507	5.25891	17.4495	5.43801	12.21
0.364868	0.176349	0.214235	0.162786								0.158408	5.28983	17.8831	5.48275	12.356
0.507964	0.196869	0.25377	0.181455								0.16031	5.32081	18.3152	5.52763	12.4958
0.509606	0.204157	0.276252	0.18864								0.162212	5.35185	18.7451	5.57267	12.6291
0.540332	0.212665	0.298291	0.238923								0.164114	5.38295	19.1722	5.61785	12.7556
0.54257	0.215828	0.320017	0.23914								0.166016	5.41411	19.5959	5.66318	12.8748
0.574853	0.217135	0.326297	0.257169								0.167918	5.44532	20.0156	5.70866	12.9864
0.579097	0.244717	0.352463	0.270712								0.16982	5.47659	20.4305	5.75428	13.0902
0.581389	0.246323	0.370414	0.271129								0.171722	5.50791	20.84	5.80004	13.1858
0.613546	0.252839	0.400723	0.316937								0.173624	5.53929	21.2434	5.84594	13.273
0.621571	0.257025	0.42808	0.32066								0.175526	5.57072	21.6401	5.89197	13.3515
0.75948	0.280652	0.474172	0.354139								0.177427	5.6022	22.0295	5.93813	13.4211
0.820292	0.280773	0.507066	0.376574								0.179329	5.63373	22.4108	5.98442	13.4816
0.97381	0.285811	0.522836	0.379404								0.181231	5.6653	22.7833	6.03084	13.5329
1.04154	0.285942	0.5151	0.604186								0.183133	5.69693	23.1466	6.07739	13.5748
1.13279	0.298525	0.559243	0.930484								0.185035	5.7286	23.4998	6.12405	13.6072
1.19852	0.320559	0.708285	0.967237								0.186937	5.76032	23.8425	6.17084	13.6301
1.48568	0.357001	1.08954	1.15475								0.188839	5.79208	24.1739	6.21774	13.6421
											0.190741	5.82389	24.4934	6.26476	13.6433
											0.192643	5.85573	24.8005	6.31189	13.647
											0.194545	5.88762	25.0947	6.35912	13.641
											0.196446	5.91954	25.3752	6.40646	13.6256
											0.198348	5.95151	25.6417	6.4539	13.6006
											0.20025	5.98351	25.8936	6.50144	13.5664
											0.202152	6.01554	26.1304	6.54908	13.5229
											0.204054	6.04761	26.3517	6.59681	13.4703
											0.205956	6.07972	26.5571	6.64464	13.409
											0.207858	6.11185	26.7461	6.69255	13.339
											0.20976	6.14402	26.9183	6.74054	13.2606
											0.211662	6.17621	27.0735	6.78861	13.1741
											0.213564	6.20843	27.2113	6.83677	13.0799
											0.215465	6.24068	27.3314	6.88499	12.9781
											0.217367	6.27295	27.4336	6.93329	12.8692
											0.219269	6.30525	27.5178	6.98166	12.7535
											0.221171	6.33756	27.5837	7.03009	12.6314
											0.223073	6.3699	27.6312	7.07858	12.5032
											0.224975	6.40226	27.6602	7.12714	12.3694
											0.226877	6.43464	27.6706	7.17574	12.2304
											0.228779	6.46703	27.6625	7.2244	12.0866
											0.230681	6.49944	27.6358	7.27311	11.9383
											0.232583	6.53187	27.5906	7.32186	11.7861
											0.234484	6.5643	27.527	7.37065	11.6304
											0.236386	6.59675	27.4451	7.41948	11.4716
											0.238288	6.62921	27.3452	7.46834	11.3102
											0.24019	6.66167	27.2272	7.51724	11.1465
											0.242092	6.69415	27.0916	7.56616	11.1205
											0.243994	6.72662	26.9386	7.6151	10.981
											0.245896	6.75911	26.7685	7.66407	9.80604
											0.247798	6.79159	26.5816	7.71305	9.64037
											0.2497	6.82408	26.3783	7.76204	9.47627
											0.251602	6.85656	26.1589	7.81104	9.31405
											0.253504	6.88905	25.924	7.86004	9.154
											0.255405	6.92153	25.674	7.90905	8.99638
											0.257307	6.954	25.4093	7.95805	8.84144
											0.259209	6.98647	25.1305	8.00705	8.68942
											0.261111	7.01893	24.838	8.05604	8.54052
											0.263013	7.05138	24.5325	8.10501	8.39494
											0.264915	7.08382	24.2144	8.15396	8.25286
											0.266817	7.11625	23.8845	8.20289	8.11442
											0.268719	7.14867	23.5432	8.2518	7.97976
											0.270621	7.18107	23.1913	8.30067	7.849
											0.272523	7.21345	22.8292	8.34951	7.72225
											0.274424	7.24581	22.4578	8.39832	7.59957
											0.276326	7.27816	22.0775	8.44708	7.48105
											0.278228	7.31048	21.6892	8.49579	7.36671
											0.28013	7.34278	21.2933	8.54445	7.25661
											0.282032	7.37505	20.8907	8.59306	7.20873
											0.283934	7.4073	20.4819	8.64162	7.15076
											0.285836	7.43952	20.0677	8.6901	7.04915
											0.287738	7.47171	19.6486	8.73853	6.95179
											0.28964	7.50387	19.2254	8.78688	6.85864
											0.291542	7.53599	18.7986	8.83515	6.76968
											0.293443	7.56808	18.369	8.88335	6.68485
											0.295345	7.60014	17.9372	8.93147	6.6041
											0.297247	7.63216	17.5038	8.97949	6.52736
											0.299149	7.66414	17.0693	9.02743	6.45456
											0.301051	7.69607	16.6345	9.07527	6.38562
											0.302953	7.72797	16.1999	9.12301	6.32045
											0.304855	7.75982	15.7661	9.17064	6.25895
											0.306757	7.79163	15.3335	9.21817	6.20103
											0.308659	7.82338	14.9029	9.26558	6.14657
											0.310561	7.85509	14.4746	9.31288	6.09547
											0.312462	7.88675	14.0492	9.36006	6.04761
											0.314364	7.91836	13.6271	9.40711	6.00289
											0.316266	7.94991	13.2089	9.45403	5.96119
											0.318168	7.98141	12.7948	9.50081	5.92238
											0.32007	8.01285	12.3855	9.54746	5.88635
											0.321972	8.04423	11.9812	9.59397	5.85299
											0.323874	8.07555	11.5823	9.64032	5.82217
											0.325776	8.10681	11.1892	9.68653	5.79378
											0.327678	8.138	10.8022	9.73258	5.76771
											0.32958	8.16913	10.4215	9.77847	5.74383
											0.331481	8.20019	10.0476	9.8242	5.72204
											0.333383	8.23118	9.68052	9.86975	5.70725
											0.335285	8.2621	9.32062	9.91514	5.70222
											0.337187	8.29295	8.96807	9.96035	5.68428
											0.339089	8.32373	8.62307	10.0054	5.6681
											0.340991	8.35443	8.28578	10.0502	5.65359
											0.342893	8.38505	7.95634	10.0949	5.64064
											0.344795	8.4156	7.63487	10.1393	5.62917
											0.346697	8.44606	7.32147	10.1836	5.61907
											0.348599	8.47644	7.01623	10.2276	5.61027
											0.350501	8.50674	6.7192	10.2715	5.60268
											0.352402	8.53695	6.43042	10.3151	5.59621
											0.354304	8.56708	6.14993	10.3585	5.59079
											0.356206	8.59711	5.87772	10.4017	5.58635
											0.358108	8.62706	5.61379	10.4447	5.58282
											0.36001	8.65691	5.35812	10.4874	5.58013
											0.361912	8.68667	5.11066	10.5299	5.57821
											0.363814	8.71633	4.87135	10.5722	5.57701
											0.365716	8.74589	4.64014	10.6142	5.57648
											0.367618	8.77536	4.41693	10.656	5.57655
											0.36952	8.80473	4.20164	10.6976	5.57717
											0.371421	8.83399	3.99416	10.7388	5.57831
											0.373323	8.86315	3.79438	10.7799	5.57991
											0.375225	8.8922	3.60217	10.8206	5.58194
											0.377127	8.92115	3.41741	10.8611	5.58436
											0.379029	8.94999	3.23994	10.9013	5.58712
											0.380931	8.97871	3.06963	10.9413	5.59021
											0.382833	9.00732	2.90632	10.981	5.59358
											0.384735	9.03582	2.74985	11.0203	5.5972
											0.386637	9.06421	2.60006	11.0594	5.5973
											0.388539	9.09247	2.45678	11.0982	5.60106
											0.39044	9.12062	2.31984	11.1368	5.60512
											0.392342	9.14865	2.18906	11.175	5.60936
											0.394244	9.17655	2.06427	11.2129	5.61377
											0.396146	9.20433	1.94528	11.2505	5.61831
											0.398048	9.23199	1.83192	11.2878	5.62298
											0.39995	9.25952	1.72402	11.3247	5.62776
											0.401852	9.28692	1.62137	11.3614	5.63262
											0.403754	9.31418	1.52382	11.3977	5.63757
											0.405656	9.34132	1.43117	11.4337	5.64258
											0.407558	9.36832	1.34326	11.4694	5.64764
											0.409459	9.39519	1.2599	11.5047	5.65274
											0.411361	9.42192	1.18092	11.5397	5.65788
											0.413263	9.44851	1.10615	11.5744	5.66304
											0.415165	9.47496	1.03541	11.6087	5.66822
											0.417067	9.50127	0.968553	11.6427	5.6734
											0.418969	9.52744	0.905402	11.6763	5.67859
											0.420871	9.55346	0.845801	11.7095	5.68377
											0.422773	9.57933	0.789593	11.7424	5.68895
											0.424675	9.60506	0.736626	11.7749	5.69411
											0.426577	9.63064	0.68675	11.8071	5.69925
											0.428478	9.65606	0.639822	11.8389	5.70436
											0.43038	9.68134	0.595701	11.8703	5.70945
											0.432282	9.70645	0.554249	11.9013	5.71451
											0.434184	9.73142	0.515337	11.932	5.71954
											0.436086	9.75622	0.478834	11.9623	5.72453
											0.437988	9.78087	0.444619	11.9922	5.7261
											0.43989	9.80536	0.412571	12.0217	5.72948
											0.441792	9.82968	0.382577	12.0507	5.73439
											0.443694	9.85384	0.354525	12.0794	5.73926
											0.445596	9.87783	0.328309	12.1077	5.74409
											0.447497	9.90166	0.303828	12.1356	5.74886
											0.449399	9.92532	0.280984	12.1631	5.7536
											0.451301	9.94882	0.259683	12.1902	5.75828
											0.453203	9.97214	0.239836	12.2169	5.76291
											0.455105	9.99528	0.221357	12.2431	5.7675
											0.457007	10.0183	0.204164	12.269	5.77203
											0.458909	10.0411	0.188181	12.2944	5.77651
											0.460811	10.0637	0.173332	12.3193	5.78093
											0.462713	10.0861	0.159548	12.3439	5.78531
											0.464615	10.1084	0.146762	12.368	5.78962
											0.466517	10.1305	0.13491	12.3917	5.79389
											0.468418	10.1524	0.123931	12.415	5.79809
											0.47032	10.1741	0.11377	12.4378	5.80224
											0.472222	10.1956	0.104372	12.4602	5.80634
											0.474124	10.217	0.0956854	12.4821	5.81037
											0.476026	10.2381	0.0876633	12.5036	5.81435
											0.477928	10.2591	0.0802598	12.5246	5.81827
											0.47983	10.2799	0.0734322	12.5452	5.82213
											0.481732	10.3005	0.0671404	12.5653	5.82594
											0.483634	10.3209	0.0613465	12.585	5.82968
											0.485536	10.3411	0.0560149	12.6042	5.83337
											0.487437	10.3611	0.0511124	12.623	5.837
											0.489339	10.3809	0.0466076	12.6413	5.84056
											0.491241	10.4005	0.0424714	12.6591	5.84407
											0.493143	10.4199	0.0386763	12.6765	5.84752
											0.495045	10.4391	0.0351966	12.6934	5.85091
											0.496947	10.4581	0.0320085	12.7098	5.85423
											0.498849	10.4769	0.0290897	12.7258	5.8575
											0.500751	10.4955	0.0264193	12.7413	5.86071
											0.502653	10.5139	0.0239779	12.7563	5.86385
											0.504555	10.5321	0.0217475	12.7708	5.86694
											0.506456	10.55	0.0197114	12.7849	5.86996
											0.508358	10.5678	0.0178539	12.7985	5.87292
											0.51026	10.5854	0.0161606	12.8116	5.87582
											0.512162	10.6027	0.014618	12.8242	5.87866
											0.514064	10.6198	0.0132139	12.8363	5.88143
											0.515966	10.6367	0.0119366	12.8479	5.88415
											0.517868	10.6535	0.0107755	12.8591	5.8868
											0.51977	10.6699	0.00972084	12.8697	5.88939
											0.521672	10.6862	0.00876352	12.8799	5.89192
											0.523574	10.7023	0.00789517	12.8896	5.89438
											0.525475	10.7181	0.0071081	12.8988	5.89679
											0.527377	10.7337	0.00639519	12.9075	5.89913
											0.529279	10.7491	0.00574992	12.9156	5.9014
											0.531181	10.7643	0.00516629	12.9234	5.90362
											0.533083	10.7792	0.00463879	12.9306	5.90577
											0.534985	10.7939	0.00416235	12.9373	5.90786
											0.536887	10.8084	0.00373234	12.9435	5.90988
											0.538789	10.8227	0.00334451	12.9492	5.91164
											0.540691	10.8367	0.00299496	12.9544	5.91184
											0.542593	10.8505	0.00268015	12.9591	5.91374
											0.544494	10.8641	0.00239682	12.9633	5.91557
											0.546396	10.8775	0.002142	12.967	5.91734
											0.548298	10.8906	0.00191299	12.9702	5.91905
											0.5502	10.9035	0.00170732	12.9729	5.9207
											0.552102	10.9161	0.00152274	12.9751	5.92228
											0.554004	10.9286	0.0013572	12.9768	5.92379
											0.555906	10.9407	0.00120885	12.978	5.92524
											0.557808	10.9527	0.00107598	12.9787	5.92663
											0.55971	10.9644	0.000957084	12.9789	5.92795
											0.561612	10.9759	0.000850751	12.9786	5.92921
											0.563514	10.9871	0.000755724	12.9778	5.93041
											0.565415	10.9981	0.000670861	12.9765	5.93154
											0.567317	11.0089	0.000595128	12.9747	5.93261
											0.569219	11.0194	0.00052759	12.9723	5.93361
											0.571121	11.0297	0.000467403	12.9695	5.93455
											0.573023	11.0398	0.000413804	12.9662	5.93542
											0.574925	11.0496	0.000366105	12.9624	5.93623
											0.576827	11.0591	0.000323687	12.958	5.93697
											0.578729	11.0684	0.000285992	12.9532	5.93765
											0.580631	11.0775	0.000252517	12.9479	5.93827
											0.582533	11.0863	0.000222811	12.942	5.93882
											0.584434	11.0949	0.000196467	12.9357	5.93931
											0.586336	11.1033	0.000173122	12.9289	5.93973
											0.588238	11.1114	0.000152449	12.9216	5.94008
											0.59014	11.1192	0.000134154	12.9137	5.94037
											0.592042	11.1268	0.000117975	12.9054	5.9406
											0.593944	11.1342	0.000103678	12.8966	5.94076
											0.595846	11.1413	9.10524e-05	12.8873	5.94086
											0.597748	11.1481	7.99106e-05	12.8775	5.94089
											0.59965	11.1547	7.00851e-05	12.8672	5.94086
											0.601552	11.1611	6.14265e-05	12.8565	5.94077
											0.603453	11.1672	5.38015e-05	12.8452	5.9406
											0.605355	11.173	4.70914e-05	12.8334	5.94038
											0.607257	11.1786	4.11905e-05	12.8212	5.94009
											0.609159	11.184	3.60048e-05	12.8085	5.93973
											0.611061	11.1891	3.14509e-05	12.7953	5.93931
											0.612963	11.1939	2.74545e-05	12.7816	5.93883
											0.614865	11.1985	2.39498e-05	12.7674	5.93828
											0.616767	11.2029	2.08785e-05	12.7528	5.93766
											0.618669	11.207	1.81889e-05	12.7376	5.93698
											0.620571	11.2108	1.58351e-05	12.722	5.93624
											0.622472	11.2144	1.37767e-05	12.706	5.93543
											0.624374	11.2177	1.19778e-05	12.6894	5.93456
											0.626276	11.2208	1.04068e-05	12.6724	5.93362
											0.628178	11.2236	9.03574e-06	12.6549	5.93262
											0.63008	11.2262	7.84008e-06	12.637	5.93155
											0.631982	11.2285	6.79807e-06	12.6186	5.93042
											0.633884	11.2306	5.8906e-06	12.5997	5.92923
											0.635786	11.2324	5.10084e-06	12.5804	5.92797
											0.637688	11.2339	4.414e-06	12.5606	5.92665
											0.63959	11.2352	3.81708e-06	12.5403	5.92526
											0.641491	11.2362	3.29867e-06	12.5196	5.92381
											0.643393	11.237	2.84875e-06	12.4985	5.9223
											0.645295	11.2376	2.45855e-06	12.4769	5.92072
											0.647197	11.2378	2.12037e-06	12.4549	5.91907
											0.649099	11.2378	1.82748e-06	12.4324	5.91737
											0.651001	11.2376	1.574e-06	12.4095	5.9156
											0.652903	11.2371	1.35476e-06	12.3861	5.91376
											0.654805	11.2364	1.16528e-06	12.3623	5.91187
											0.656707	11.2354	1.00162e-06	12.3381	5.90991
											0.658609	11.2341	8.60375e-07	12.3134	5.90788
											0.660511	11.2326	7.3855e-07	12.2883	5.9058
											0.662412	11.2308	6.33549e-07	12.2628	5.90365
											0.664314	11.2288	5.43112e-07	12.2369	5.90143
											0.666216	11.2265	4.65272e-07	12.2105	5.89916
											0.668118	11.224	3.98321e-07	12.1838	5.89682
											0.67002	11.2212	3.40775e-07	12.1566	5.89441
											0.671922	11.2182	2.91347e-07	12.129	5.89195
											0.673824	11.2149	2.48921e-07	12.101	5.88942
											0.675726	11.2113	2.1253e-07	12.0726	5.88683
											0.677628	11.2075	1.81338e-07	12.0438	5.88418
											0.67953	11.2035	1.5462e-07	12.0146	5.88147
											0.681431	11.1992	1.3175e-07	11.9851	5.87869
											0.683333	11.1946	1.12188e-07	11.9551	5.87586
											0.685235	11.1898	9.54656e-08	11.9247	5.87296
											0.687137	11.1847	8.11816e-08	11.894	5.87
											0.689039	11.1794	6.89885e-08	11.8628	5.86697
											0.690941	11.1739	5.85874e-08	11.8313	5.86389
											0.692843	11.168	4.9721e-08	11.7995	5.86074
											0.694745	11.162	4.21681e-08	11.7672	5.85754
											0.696647	11.1557	3.57386e-08	11.7346	5.85427
											0.698549	11.1491	3.0269e-08	11.7016	5.85094
											0.70045	11.1423	2.56193e-08	11.6683	5.84756
											0.702352	11.1352	2.16694e-08	11.6346	5.84411
											0.704254	11.1279	1.83161e-08	11.6005	5.8406
											0.706156	11.1203	1.54713e-08	11.5661	5.83703
											0.708058	11.1125	1.30597e-08	11.5314	5.8334
											0.70996	11.1045	1.10165e-08	11.4963	5.82971
											0.711862	11.0962	9.28676e-09	11.4609	5.82596
											0.713764	11.0876	7.82335e-09	11.4252	5.82215
											0.715666	11.0788	6.58613e-09	11.3891	5.81829
											0.717568	11.0698	5.54085e-09	11.3527	5.81436
											0.719469	11.0605	4.65833e-09	11.3159	5.81037
											0.721371	11.051	3.91375e-09	11.2789	5.80633
											0.723273	11.0412	3.28598e-09	11.2415	5.80223
											0.725175	11.0312	2.75705e-09	11.2038	5.79807
											0.727077	11.0209	2.3117e-09	11.1659	5.79385
											0.728979	11.0105	1.937e-09	11.1276	5.78957
											0.730881	10.9997	1.62194e-09	11.089	5.78523
											0.732783	10.9887	1.35721e-09	11.0501	5.78084
											0.734685	10.9775	1.13493e-09	11.011	5.77639
											0.736587	10.9661	9.48418e-10	10.9715	5.77188
											0.738488	10.9544	7.92024e-10	10.9318	5.76732
											0.74039	10.9425	6.60976e-10	10.8918	5.7627
											0.742292	10.9303	5.51241e-10	10.8515	5.76245
											0.744194	10.9179	4.59416e-10	10.8109	5.75802
											0.746096	10.9053	3.8263e-10	10.7701	5.75329
											0.747998	10.8925	3.18464e-10	10.729	5.7485
											0.7499	10.8794	2.6488e-10	10.6877	5.74365
											0.751802	10.8661	2.20165e-10	10.6461	5.73875
											0.753704	10.8525	1.82875e-10	10.6042	5.73379
											0.755606	10.8387	1.51799e-10	10.5621	5.72878
											0.757508	10.8247	1.25919e-10	10.5198	5.72371
											0.759409	10.8105	1.04382e-10	10.4772	5.71859
											0.761311	10.796	8.64698e-11	10.4344	5.71341
											0.763213	10.7813	7.15836e-11	10.3914	5.70818
											0.765115	10.7664	5.92203e-11	10.3482	5.70289
											0.767017	10.7513	4.89594e-11	10.3047	5.69755
											0.768919	10.7359	4.04493e-11	10.261	5.69216
											0.770821	10.7204	3.33959e-11	10.2171	5.68671
											0.772723	10.7046	2.7554e-11	10.173	5.68121
											0.774625	10.6885	2.27187e-11	10.1287	5.67566
											0.776527	10.6723	1.87194e-11	10.0842	5.67005
											0.778428	10.6559	1.54137e-11	10.0395	5.66439
											0.78033	10.6392	1.26833e-11	9.99464	5.65868
											0.782232	10.6223	1.04296e-11	9.94957	5.65292
											0.784134	10.6052	8.57054e-12	9.90432	5.6471
											0.786036	10.5879	7.03815e-12	9.85889	5.64124
											0.787938	10.5704	5.77587e-12	9.8133	5.63532
											0.78984	10.5526	4.7368e-12	9.76753	5.62935
											0.791742	10.5347	3.88204e-12	9.7216	5.62333
											0.793644	10.5165	3.17939e-12	9.67551	5.61727
											0.795546	10.4982	2.60218e-12	9.62927	5.61115
											0.797447	10.4796	2.12833e-12	9.58288	5.60498
											0.799349	10.4608	1.73959e-12	9.53634	5.59876
											0.801251	10.4419	1.42091e-12	9.48966	5.59249
											0.803153	10.4227	1.15982e-12	9.44284	5.58618
											0.805055	10.4033	9.46077e-13	9.39589	5.57981
											0.806957	10.3837	7.71205e-13	9.34881	5.5734
											0.808859	10.3639	6.28234e-13	9.3016	5.56693
											0.810761	10.344	5.11425e-13	9.25428	5.56042
											0.812663	10.3238	4.16055e-13	9.20683	5.55387
											0.814565	10.3034	3.38242e-13	9.15928	5.54726
											0.816466	10.2829	2.74798e-13	9.11162	5.54061
											0.818368	10.2621	2.23104e-13	9.06386	5.53391
											0.82027	10.2412	1.81013e-13	9.01599	5.52716
											0.822172	10.2201	1.46764e-13	8.96804	5.52037
											0.824074	10.1987	1.18916e-13	8.91999	5.51353
											0.825976	10.1772	9.62871e-14	8.87185	5.50665
											0.827878	10.1555	7.7912e-14	8.82364	5.49972
											0.82978	10.1337	6.30013e-14	8.77534	5.49275
											0.831682	10.1116	5.09099e-14	8.72697	5.48573
											0.833584	10.0894	4.11116e-14	8.67853	5.47867
											0.835485	10.067	3.31768e-14	8.63003	5.47156
											0.837387	10.0444	2.67555e-14	8.58146	5.46441
											0.839289	10.0216	2.15626e-14	8.53284	5.45722
											0.841191	9.99863	1.73658e-14	8.48416	5.44998
											0.843093	9.97551	1.39765e-14	8.43544	5.4427
											0.844995	9.95221	1.12412e-14	8.38667	5.43538
											0.846897	9.92875	9.0351e-15	8.33786	5.42801
											0.848799	9.90511	7.25709e-15	8.28901	5.4206
											0.850701	9.8813	5.82506e-15	8.24012	5.41315
											0.852603	9.85733	4.67247e-15	8.19121	5.40566
											0.854505	9.8332	3.74543e-15	8.14228	5.39813
											0.856406	9.8089	3.0003e-15	8.09332	5.39056
											0.858308	9.78443	2.4018e-15	8.04434	5.38295
											0.86021	9.75981	1.92139e-15	7.99535	5.3753
											0.862112	9.73503	1.53605e-15	7.94636	5.36761
											0.864014	9.71009	1.22716e-15	7.89735	5.35987
											0.865916	9.68499	9.79732e-16	7.84834	5.3521
											0.867818	9.65974	7.81666e-16	7.79934	5.3443
											0.86972	9.63434	6.23223e-16	7.75034	5.33645
											0.871622	9.60878	4.96563e-16	7.70135	5.32856
											0.873524	9.58308	3.95379e-16	7.65238	5.32064
											0.875425	9.55723	3.14602e-16	7.60342	5.31268
											0.877327	9.53123	2.5016e-16	7.55448	5.30468
											0.879229	9.50508	1.98784e-16	7.50556	5.29665
											0.881131	9.47879	1.57854e-16	7.45668	5.28857
											0.883033	9.45236	1.25267e-16	7.40782	5.28047
											0.884935	9.42579	9.93407e-17	7.359	5.27232
											0.886837	9.39908	7.87273e-17	7.31022	5.26415
											0.888739	9.37223	6.23494e-17	7.26148	5.25593
											0.890641	9.34525	4.93455e-17	7.21278	5.24768
											0.892543	9.31813	3.90276e-17	7.16413	5.2394
											0.894444	9.29088	3.08464e-17	7.11554	5.23108
											0.896346	9.2635	2.43638e-17	7.067	5.22273
											0.898248	9.23599	1.92307e-17	7.01852	5.21435
											0.90015	9.20836	1.51688e-17	6.97011	5.20593
											0.902052	9.18059	1.19569e-17	6.92175	5.19748
											0.903954	9.15271	9.41874e-18	6.87347	5.189
											0.905856	9.1247	7.41439e-18	6.82526	5.18048
											0.907758	9.09657	5.83267e-18	6.77713	5.17194
											0.90966	9.06832	4.58529e-18	6.72907	5.16336
											0.911562	9.03995	3.60226e-18	6.6811	5.15475
											0.913463	9.01147	2.82809e-18	6.63321	5.14611
											0.915365	8.98287	2.2188e-18	6.58541	5.13744
											0.917267	8.95416	1.73961e-18	6.5377	5.12874
											0.919169	8.92534	1.36299e-18	6.49009	5.12001
											0.921071	8.89641	1.0672e-18	6.44257	5.11125
											0.922973	8.86737	8.35033e-19	6.39515	5.10247
											0.924875	8.83823	6.52937e-19	6.34783	5.09365
											0.926777	8.80898	5.10208e-19	6.30062	5.0848
											0.928679	8.77963	3.98412e-19	6.25352	5.07593
											0.930581	8.75018	3.10903e-19	6.20653	5.06703
											0.932482	8.72063	2.42452e-19	6.15966	5.0581
											0.934384	8.69098	1.88945e-19	6.1129	5.04915
											0.936286	8.66123	1.47148e-19	6.06626	5.04017
											0.938188	8.6314	1.1452e-19	6.01975	5.03116
											0.94009	8.60146	8.9067e-20	5.97336	5.02213
											0.941992	8.57144	6.92247e-20	5.9271	5.01307
											0.943894	8.54133	5.37666e-20	5.88096	5.01116
											0.945796	8.51113	4.17324e-20	5.83497	5.00399
											0.947698	8.48085	3.237e-20	5.7891	4.99488
											0.9496	8.45048	2.50911e-20	5.74338	4.98575
											0.951502	8.42003	1.9436e-20	5.69779	4.97659
											0.953403	8.38949	1.50453e-20	5.65235	4.96741
											0.955305	8.35888	1.16387e-20	5.60705	4.95821
											0.957207	8.32819	8.99736e-21	5.5619	4.94898
											0.959109	8.29743	6.9508e-21	5.5169	4.93973
											0.961011	8.26659	5.36616e-21	5.47205	4.93046
											0.962913	8.23568	4.14e-21	5.42736	4.92117
											0.964815	8.20469	3.19187e-21	5.38282	4.91185
											0.966717	8.17364	2.45923e-21	5.33844	4.90252
											0.968619	8.14252	1.89348e-21	5.29422	4.89316
											0.970521	8.11134	1.45691e-21	5.25017	4.88378
											0.972422	8.08009	1.12024e-21	5.20628	4.87438
											0.974324	8.04878	8.60792e-22	5.16255	4.86496
											0.976226	8.01741	6.60989e-22	5.119	4.85553
											0.978128	7.98598	5.07223e-22	5.07561	4.84607
											0.98003	7.95449	3.88966e-22	5.0324	4.8366
											0.981932	7.92294	2.9808e-22	4.98937	4.8271
											0.983834	7.89134	2.28277e-22	4.94651	4.81759
											0.985736	7.85969	1.74703e-22	4.90382	4.80806
											0.987638	7.82799	1.33613e-22	4.86132	4.79851
											0.98954	7.79624	1.02118e-22	4.819	4.78895
											0.991441	7.76444	7.7995e-23	4.77686	4.77937
											0.993343	7.7326	5.95304e-23	4.73491	4.76977
											0.995245	7.70071	4.54066e-23	4.69314	4.76016
											0.997147	7.66877	3.46105e-23	4.65156	4.75053
											0.999049	7.6368	2.63637e-23	4.61018	4.74089
											1.00095	7.60479	2.00683e-23	4.56898	4.73123
											1.00285	7.57274	1.5266e-23	4.52797	4.72155
											1.00475	7.54065	1.16051e-23	4.48716	4.71187
											1.00666	7.50853	8.81617e-24	4.44655	4.70216
											1.00856	7.47638	6.69298e-24	4.40613	4.69245
											1.01046	7.44419	5.07771e-24	4.36591	4.68272
											1.01236	7.41198	3.84968e-24	4.32589	4.67298
											1.01426	7.37973	2.91669e-24	4.28607	4.66322
											1.01617	7.34746	2.20833e-24	4.24645	4.65346
											1.01807	7.31517	1.67088e-24	4.20704	4.64368
											1.01997	7.28285	1.26339e-24	4.16783	4.63389
											1.02187	7.25051	9.54629e-25	4.12882	4.62409
											1.02377	7.21815	7.20845e-25	4.09002	4.61428
											1.02568	7.18577	5.43949e-25	4.05143	4.60446
											1.02758	7.15337	4.10187e-25	4.01305	4.59462
											1.02948	7.12096	3.09111e-25	3.97488	4.58478
											1.03138	7.08853	2.32786e-25	3.93692	4.57493
											1.03328	7.05609	1.75189e-25	3.89917	4.56507
											1.03519	7.02364	1.31754e-25	3.86163	4.5552
											1.03709	6.99118	9.90217e-26	3.8243	4.54532
											1.03899	6.95872	7.43713e-26	3.78719	4.53544
											1.04089	6.92624	5.58199e-26	3.7503	4.52554
											1.04279	6.89376	4.18679e-26	3.71362	4.51564
											1.04469	6.86128	3.13821e-26	3.67715	4.50574
											1.0466	6.82879	2.35066e-26	3.6409	4.49582
											1.0485	6.79631	1.75957e-26	3.60487	4.4859
											1.0504	6.76382	1.31624e-26	3.56906	4.47597
											1.0523	6.73134	9.83938e-27	3.53347	4.46604
											1.0542	6.69886	7.35039e-27	3.4981	4.4561
											1.05611	6.66639	5.48734e-27	3.46294	4.44615
											1.05801	6.63392	4.09375e-27	3.42801	4.43621
											1.05991	6.60146	3.05203e-27	3.3933	4.42625
											1.06181	6.56901	2.27387e-27	3.3588	4.4163
											1.06371	6.53658	1.69298e-27	3.32454	4.40633
											1.06562	6.50415	1.25963e-27	3.29049	4.39637
											1.06752	6.47174	9.36583e-28	3.25666	4.3864
											1.06942	6.43934	6.95915e-28	3.22306	4.37643
											1.07132	6.40696	5.16744e-28	3.18968	4.36646
											1.07322	6.3746	3.83445e-28	3.15653	4.35648
											1.07513	6.34226	2.8434e-28	3.1236	4.3465
											1.07703	6.30994	2.10709e-28	3.09089	4.33652
											1.07893	6.27764	1.5604e-28	3.0584	4.32654
											1.08083	6.24536	1.15477e-28	3.02614	4.31656
											1.08273	6.21311	8.54015e-29	2.99411	4.30658
											1.08463	6.18089	6.31166e-29	2.9623	4.28661
											1.08654	6.14869	4.66155e-29	2.93071	4.27663
											1.08844	6.11652	3.44053e-29	2.89935	4.26665
											1.09034	6.08438	2.53763e-29	2.86821	4.25667
											1.09224	6.05227	1.87043e-29	2.8373	4.24669
											1.09414	6.0202	1.37772e-29	2.80661	4.23671
											1.09605	5.98816	1.01412e-29	2.77614	4.22674
											1.09795	5.95615	7.45979e-30	2.7459	4.21676
											1.09985	5.92418	5.48368e-30	2.71588	4.20679
											1.10175	5.89225	4.02834e-30	2.68609	4.19682
											1.10365	5.86036	2.95726e-30	2.65652	4.18685
											1.10556	5.82851	2.1695e-30	2.62718	4.17689
											1.10746	5.7967	1.59052e-30	2.59806	4.16693
											1.10936	5.76493	1.16527e-30	2.56916	4.15698
											1.11126	5.73321	8.53147e-31	2.54048	4.14702
											1.11316	5.70153	6.24207e-31	2.51203	4.13708
											1.11507	5.66989	4.56396e-31	2.4838	4.12713
											1.11697	5.63831	3.33475e-31	2.45579	4.1172
											1.11887	5.60677	2.43497e-31	2.42801	4.10727
											1.12077	5.57528	1.77678e-31	2.40044	4.09734
											1.12267	5.54385	1.29563e-31	2.3731	4.08742
											1.12457	5.51246	9.44138e-32	2.34597	4.0775
											1.12648	5.48113	6.87542e-32	2.31907	4.0676
											1.12838	5.44986	5.00348e-32	2.29239	4.0577
											1.13028	5.41864	3.63876e-32	2.26592	4.0478
											1.13218	5.38747	2.64449e-32	2.23968	4.03791
											1.13408	5.35636	1.92062e-32	2.21365	4.02803
											1.13599	5.32532	1.39395e-32	2.18784	4.01816
											1.13789	5.29433	1.01102e-32	2.16225	4.0083
											1.13979	5.2634	7.32799e-33	2.13687	3.99844
											1.14169	5.23253	5.30782e-33	2.11171	3.9886
											1.14359	5.20173	3.84199e-33	2.08677	3.98497
											1.1455	5.17099	2.77911e-33	2.06204	3.97876
											1.1474	5.14031	2.00892e-33	2.03752	3.96893
											1.1493	5.10971	1.4512e-33	2.01322	3.95911
											1.1512	5.07916	1.04762e-33	1.98913	3.9493
											1.1531	5.04869	7.55761e-34	1.96525	3.9395
											1.15501	5.01829	5.44848e-34	1.94158	3.92972
											1.15691	4.98795	3.92532e-34	1.91813	3.91994
											1.15881	4.95769	2.82607e-34	1.89488	3.91017
											1.16071	4.92749	2.03329e-34	1.87185	3.90041
											1.16261	4.89737	1.46192e-34	1.84902	3.89067
											1.16451	4.86733	1.0504e-34	1.8264	3.88093
											1.16642	4.83735	7.5422e-35	1.80398	3.87121
											1.16832	4.80746	5.41188e-35	1.78178	3.8615
											1.17022	4.77764	3.88067e-35	1.75977	3.8518
											1.17212	4.74789	2.78083e-35	1.73798	3.84211
											1.17402	4.71823	1.99136e-35	1.71638	3.83244
											1.17593	4.68864	1.42506e-35	1.69499	3.82278
											1.17783	4.65913	1.01912e-35	1.6738	3.81313
											1.17973	4.62971	7.28327e-36	1.65281	3.8035
											1.18163	4.60036	5.20159e-36	1.63202	3.79388
											1.18353	4.5711	3.71239e-36	1.61143	3.78427
											1.18544	4.54192	2.64777e-36	1.59104	3.77468
											1.18734	4.51282	1.88719e-36	1.57084	3.7651
											1.18924	4.48381	1.34418e-36	1.55084	3.75554
											1.19114	4.45489	9.56774e-37	1.53104	3.74599
											1.19304	4.42605	6.80565e-37	1.51143	3.73646
											1.19494	4.39729	4.83769e-37	1.49202	3.72694
											1.19685	4.36863	3.43649e-37	1.47279	3.71744
											1.19875	4.34005	2.4395e-37	1.45376	3.70795
											1.20065	4.31156	1.73059e-37	1.43492	3.69848
											1.20255	4.28316	1.22686e-37	1.41627	3.68902
											1.20445	4.25485	8.69175e-38	1.3978	3.67958
											1.20636	4.22664	6.15356e-38	1.37952	3.67016
											1.20826	4.19851	4.35366e-38	1.36143	3.66075
											1.21016	4.17048	3.07815e-38	1.34353	3.65137
											1.21206	4.14254	2.17488e-38	1.32581	3.64199
											1.21396	4.11469	1.53564e-38	1.30827	3.63264
											1.21587	4.08694	1.08355e-38	1.29091	3.6233
											1.21777	4.05928	7.64046e-39	1.27374	3.61398
											1.21967	4.03172	5.38391e-39	1.25674	3.60468
											1.22157	4.00425	3.79127e-39	1.23992	3.5954
											1.22347	3.97689	2.66797e-39	1.22328	3.58614
											1.22538	3.94961	1.87622e-39	1.20682	3.57689
											1.22728	3.92244	1.31855e-39	1.19053	3.56766
											1.22918	3.89537	9.26013e-40	1.17442	3.55846
											1.23108	3.86839	6.499e-40	1.15848	3.54927
											1.23298	3.84151	4.5581e-40	1.14271	3.5401
											1.23488	3.81474	3.1947e-40	1.12711	3.53095
											1.23679	3.78806	2.23761e-40	1.11169	3.52182
											1.23869	3.76149	1.5662e-40	1.09643	3.51271
											1.24059	3.73502	1.09552e-40	1.08134	3.50362
											1.24249	3.70864	7.65771e-41	1.06641	3.49455
											1.24439	3.68238	5.34918e-41	1.05165	3.48549
											1.2463	3.65621	3.73409e-41	1.03706	3.47647
											1.2482	3.63015	2.60489e-41	1.02263	3.46746
											1.2501	3.60419	1.81595e-41	1.00836	3.45847
											1.252	3.57834	1.2651e-41	0.994245	3.4495
											1.2539	3.55259	8.80757e-42	0.980295	3.44056
											1.25581	3.52695	6.12767e-42	0.966503	3.43163
											1.25771	3.50141	4.26033e-42	0.952867	3.42273
											1.25961	3.47597	2.96005e-42	0.939388	3.41385
											1.26151	3.45065	2.05524e-42	0.926064	3.40499
											1.26341	3.42543	1.42606e-42	0.912893	3.39615
											1.26532	3.40032	9.88821e-43	0.899875	3.38734
											1.26722	3.37531	6.85185e-43	0.887008	3.37855
											1.26912	3.35042	4.74467e-43	0.874291	3.36978
											1.27102	3.32563	3.28332e-43	0.861723	3.36103
											1.27292	3.30095	2.27053e-43	0.849302	3.3523
											1.27482	3.27638	1.5691e-43	0.837029	3.3436
											1.27673	3.25191	1.08364e-43	0.8249	3.33492
											1.27863	3.22756	7.47867e-44	0.812916	3.32627
											1.28053	3.20332	5.15791e-44	0.801075	3.31764
											1.28243	3.17918	3.55493e-44	0.789376	3.30903
											1.28433	3.15516	2.44848e-44	0.777818	3.30044
											1.28624	3.13125	1.68528e-44	0.766399	3.29188
											1.28814	3.10744	1.15919e-44	0.755118	3.28334
											1.29004	3.08375	7.96793e-45	0.743975	3.27483
											1.29194	3.06017	5.47325e-45	0.732968	3.26634
											1.29384	3.0367	3.75711e-45	0.722095	3.25788
											1.29575	3.01334	2.57733e-45	0.711356	3.24944
											1.29765	2.9901	1.76683e-45	0.70075	3.24102
											1.29955	2.96697	1.2104e-45	0.690276	3.23263
											1.30145	2.94394	8.2865e-46	0.679931	3.22426
											1.30335	2.92103	5.6692e-46	0.669716	3.21592
											1.30526	2.89824	3.87597e-46	0.659628	3.20761
											1.30716	2.87555	2.64819e-46	0.649667	3.19932
											1.30906	2.85298	1.80811e-46	0.639832	3.19105
											1.31096	2.83052	1.2337e-46	0.630121	3.18281
											1.31286	2.80818	8.41204e-47	0.620534	3.17459
											1.31476	2.78594	5.73196e-47	0.611069	3.1664
											1.31667	2.76382	3.90313e-47	0.601725	3.15824
											1.31857	2.74182	2.65602e-47	0.5925	3.1501
											1.32047	2.71992	1.80616e-47	0.583395	3.14199
											1.32237	2.69815	1.22742e-47	0.574407	3.1339
											1.32427	2.67648	8.33558e-48	0.565536	3.12584
											1.32618	2.65493	5.65702e-48	0.55678	3.11781
											1.32808	2.63349	3.83662e-48	0.548139	3.1098
											1.32998	2.61217	2.60026e-48	0.539611	3.10182
											1.33188	2.59095	1.76114e-48	0.531194	3.09386
											1.33378	2.56986	1.19201e-48	0.522889	3.08594
											1.33569	2.54887	8.0626e-49	0.514694	3.07803
											1.33759	2.52801	5.44977e-49	0.506608	3.07016
											1.33949	2.50725	3.6812e-49	0.498629	3.06231
											1.34139	2.48661	2.4849e-49	0.490757	3.05449
											1.34329	2.46608	1.67624e-49	0.48299	3.04669
											1.3452	2.44567	1.12999e-49	0.475328	3.0426
											1.3471	2.42537	7.61235e-50	0.46777	3.03893
											1.349	2.40518	5.12474e-50	0.460313	3.03118
											1.3509	2.38511	3.44774e-50	0.452959	3.02347
											1.3528	2.36515	2.31795e-50	0.445704	3.01579
											1.3547	2.34531	1.55734e-50	0.438548	3.00813
											1.35661	2.32558	1.04561e-50	0.431491	3.0005
											1.35851	2.30596	7.01563e-51	0.424531	2.99289
											1.36041	2.28646	4.70404e-51	0.417667	2.98531
											1.36231	2.26707	3.15198e-51	0.410897	2.97777
											1.36421	2.24779	2.11059e-51	0.404222	2.97025
											1.36612	2.22863	1.41232e-51	0.39764	2.96275
											1.36802	2.20958	9.44435e-52	0.39115	2.95529
											1.36992	2.19064	6.3113e-52	0.384751	2.94785
											1.37182	2.17182	4.21477e-52	0.378442	2.94044
											1.37372	2.15311	2.81279e-52	0.372223	2.93306
											1.37563	2.13451	1.8759e-52	0.366091	2.9257
											1.37753	2.11602	1.25023e-52	0.360046	2.91838
											1.37943	2.09765	8.3268e-53	0.354087	2.91108
											1.38133	2.07939	5.54212e-53	0.348213	2.90381
											1.38323	2.06124	3.68622e-53	0.342424	2.89657
											1.38514	2.0432	2.45017e-53	0.336718	2.88935
											1.38704	2.02528	1.62749e-53	0.331094	2.88217
											1.38894	2.00746	1.08031e-53	0.325551	2.87501
											1.39084	1.98976	7.1662e-54	0.320089	2.86788
											1.39274	1.97217	4.75047e-54	0.314706	2.86079
											1.39464	1.95469	3.14698e-54	0.309401	2.85371
											1.39655	1.93732	2.08333e-54	0.304175	2.84667
											1.39845	1.92006	1.37826e-54	0.299025	2.83966
											1.40035	1.90291	9.112e-55	0.293951	2.83267
											1.40225	1.88588	6.0201e-55	0.288951	2.82571
											1.40415	1.86895	3.97468e-55	0.284026	2.81879
											1.40606	1.85213	2.62247e-55	0.279174	2.81189
											1.40796	1.83543	1.72912e-55	0.274394	2.80501
											1.40986	1.81883	1.13933e-55	0.269685	2.79817
											1.41176	1.80234	7.50209e-56	0.265048	2.79136
											1.41366	1.78596	4.93655e-56	0.260479	2.78457
											1.41557	1.76969	3.24618e-56	0.25598	2.77782
											1.41747	1.75352	2.1332e-56	0.251548	2.77109
											1.41937	1.73747	1.40087e-56	0.247184	2.76439
											1.42127	1.72152	9.19331e-57	0.242886	2.75772
											1.42317	1.70568	6.02914e-57	0.238653	2.75108
											1.42508	1.68995	3.95136e-57	0.234485	2.74447
											1.42698	1.67432	2.5879e-57	0.230381	2.73788
											1.42888	1.65881	1.69378e-57	0.22634	2.73133
											1.43078	1.64339	1.10783e-57	0.222362	2.7248
											1.43268	1.62809	7.241e-58	0.218444	2.71831
											1.43458	1.61289	4.72969e-58	0.214588	2.71184
											1.43649	1.5978	3.08728e-58	0.210791	2.7054
											1.43839	1.58281	2.01385e-58	0.207054	2.69899
											1.44029	1.56792	1.31276e-58	0.203374	2.69261
											1.44219	1.55314	8.55172e-59	0.199753	2.68626
											1.44409	1.53847	5.56711e-59	0.196188	2.67993
											1.446	1.5239	3.62172e-59	0.19268	2.67364
											1.4479	1.50943	2.35455e-59	0.189227	2.66737
											1.4498	1.49507	1.52971e-59	0.185829	2.66113
											1.4517	1.48081	9.93162e-60	0.182484	2.65493
											1.4536	1.46665	6.44375e-60	0.179193	2.64875
											1.45551	1.45259	4.17797e-60	0.175954	2.6426
											1.45741	1.43864	2.70708e-60	0.172768	2.63648
											1.45931	1.42479	1.75285e-60	0.169632	2.63038
											1.46121	1.41104	1.13422e-60	0.166547	2.62432
											1.46311	1.39739	7.3343e-61	0.163511	2.61829
											1.46502	1.38384	4.73945e-61	0.160525	2.61228
											1.46692	1.37039	3.06059e-61	0.157587	2.6063
											1.46882	1.35704	1.97511e-61	0.154697	2.60035
											1.47072	1.34379	1.27376e-61	0.151854	2.59443
											1.47262	1.33064	8.209e-62	0.149058	2.58854
											1.47452	1.31759	5.28691e-62	0.146307	2.58268
											1.47643	1.30464	3.40269e-62	0.143601	2.57685
											1.47833	1.29178	2.18852e-62	0.140941	2.57104
											1.48023	1.27903	1.40665e-62	0.138324	2.56527
											1.48213	1.26637	9.0351e-63	0.13575	2.55952
											1.48403	1.2538	5.79945e-63	0.133219	2.5538
											1.48594	1.24134	3.72005e-63	0.13073	2.54811
											1.48784	1.22897	2.38463e-63	0.128283	2.54245
											1.48974	1.21669	1.52756e-63	0.125877	2.53682
											1.49164	1.20451	9.77884e-64	0.123511	2.53121
											1.49354	1.19243	6.25581e-64	0.121184	2.52563
											1.49545	1.18044	3.99934e-64	0.118897	2.52009
											1.49735	1.16854	2.55506e-64	0.116649	2.51457
											1.49925	1.15674	1.63126e-64	0.114439	2.50907
											1.50115	1.14503	1.04077e-64	0.112266	2.50361
											1.50305	1.13341	6.63577e-65	0.11013	2.49818
											1.50495	1.12188	4.22803e-65	0.108031	2.49277
											1.50686	1.11045	2.69212e-65	0.105967	2.48739
											1.50876	1.09911	1.713e-65	0.103939	2.48204
											1.51066	1.08786	1.08926e-65	0.101946	2.47672
											1.51256	1.0767	6.92167e-66	0.0999874	2.47143
											1.51446	1.06563	4.39542e-66	0.0980624	2.46616
											1.51637	1.05465	2.78932e-66	0.0961708	2.46092
											1.51827	1.04376	1.7689e-66	0.0943119	2.45571
											1.52017	1.03296	1.12103e-66	0.0924855	2.45053
											1.52207	1.02225	7.09973e-67	0.0906909	2.44538
											1.52397	1.01163	4.49338e-67	0.0889276	2.44025
											1.52588	1.00109	2.84193e-67	0.0871953	2.43515
											1.52778	0.99064	1.79623e-67	0.0854934	2.43008
											1.52968	0.980277	1.13454e-67	0.0838214	2.42504
											1.53158	0.970001	7.16117e-68	0.082179	2.42002
											1.53348	0.959811	4.51708e-68	0.0805656	2.41503
											1.53539	0.949706	2.84734e-68	0.0789809	2.41007
											1.53729	0.939687	1.79362e-68	0.0774243	2.40514
											1.53919	0.929752	1.12909e-68	0.0758955	2.40023
											1.54109	0.919901	7.10293e-69	0.0743939	2.39535
											1.54299	0.910133	4.46533e-69	0.0729193	2.3905
											1.54489	0.900449	2.80529e-69	0.0714711	2.38568
											1.5468	0.890848	1.76121e-69	0.0700489	2.38239
											1.5487	0.881329	1.10498e-69	0.0686524	2.38088
											1.5506	0.871892	6.92792e-70	0.0672811	2.37611
											1.5525	0.862537	4.34071e-70	0.0659347	2.37137
											1.5544	0.853263	2.71787e-70	0.0646127	2.36665
											1.55631	0.844069	1.7006e-70	0.0633147	2.36196
											1.55821	0.834955	1.06338e-70	0.0620405	2.3573
											1.56011	0.825921	6.64476e-71	0.0607895	2.35267
											1.56201	0.816966	4.14935e-71	0.0595614	2.34806
											1.56391	0.808089	2.58934e-71	0.0583559	2.34348
											1.56582	0.799292	1.61476e-71	0.0571725	2.33892
											1.56772	0.790571	1.00631e-71	0.056011	2.33439
											1.56962	0.781929	6.26711e-72	0.054871	2.32989
											1.57152	0.773363	3.90041e-72	0.0537521	2.32541
											1.57342	0.764873	2.42584e-72	0.0526539	2.32096
											1.57533	0.75646	1.50772e-72	0.0515762	2.31654
											1.57723	0.748122	9.36461e-73	0.0505186	2.31214
											1.57913	0.73986	5.81255e-73	0.0494807	2.30777
											1.58103	0.731671	3.60539e-73	0.0484623	2.30343
											1.58293	0.723558	2.23484e-73	0.0474631	2.29911
											1.58483	0.715517	1.38436e-73	0.0464826	2.29481
											1.58674	0.70755	8.56956e-74	0.0455206	2.29055
											1.58864	0.699656	5.30124e-74	0.0445768	2.2863
											1.59054	0.691835	3.27721e-74	0.0436509	2.28209
											1.59244	0.684085	2.02461e-74	0.0427425	2.2779
											1.59434	0.676406	1.24993e-74	0.0418515	2.27373
											1.59625	0.668799	7.71149e-75	0.0409774	2.26959
											1.59815	0.661262	4.75444e-75	0.04012	2.26548
											1.60005	0.653795	2.92934e-75	0.039279	2.26139
											1.60195	0.646398	1.80363e-75	0.0384542	2.25733
											1.60385	0.63907	1.10977e-75	0.0376452	2.25329
											1.60576	0.631811	6.82385e-76	0.0368519	2.24927
											1.60766	0.62462	4.19308e-76	0.0360738	2.24529
											1.60956	0.617497	2.57481e-76	0.0353108	2.24132
											1.61146	0.610441	1.58003e-76	0.0345626	2.23738
											1.61336	0.603452	9.68935e-77	0.033829	2.23347
											1.61527	0.59653	5.93789e-77	0.0331096	2.22958
											1.61717	0.589673	3.63646e-77	0.0324043	2.22571
											1.61907	0.582883	2.22553e-77	0.0317128	2.22187
											1.62097	0.576157	1.36112e-77	0.0310348	2.21806
											1.62287	0.569496	8.31892e-78	0.0303701	2.21427
											1.62477	0.562899	5.08097e-78	0.0297186	2.2105
											1.62668	0.556366	3.10124e-78	0.0290799	2.20676
											1.62858	0.549896	1.89161e-78	0.0284538	2.20304
											1.63048	0.543489	1.15302e-78	0.0278401	2.19934
											1.63238	0.537145	7.02344e-79	0.0272386	2.19567
											1.63428	0.530863	4.27535e-79	0.026649	2.19202
											1.63619	0.524642	2.60077e-79	0.0260712	2.1884
											1.63809	0.518482	1.58104e-79	0.0255049	2.1848
											1.63999	0.512383	9.60481e-80	0.02495	2.18122
											1.64189	0.506344	5.83102e-80	0.0244062	2.17767
											1.64379	0.500365	3.5376e-80	0.0238733	2.17414
											1.6457	0.494446	2.14478e-80	0.0233512	2.17063
											1.6476	0.488585	1.29946e-80	0.0228396	2.16715
											1.6495	0.482783	7.86779e-81	0.0223383	2.16369
											1.6514	0.477039	4.76048e-81	0.0218472	2.16025
											1.6533	0.471352	2.87844e-81	0.0213661	2.15684
											1.65521	0.465723	1.73929e-81	0.0208947	2.15345
											1.65711	0.460151	1.05026e-81	0.020433	2.15008
											1.65901	0.454635	6.33765e-82	0.0199807	2.14673
											1.66091	0.449174	3.82181e-82	0.0195376	2.14341
											1.66281	0.44377	2.30312e-82	0.0191036	2.14011
											1.66471	0.43842	1.38699e-82	0.0186786	2.13683
											1.66662	0.433125	8.3472e-83	0.0182622	2.13357
											1.66852	0.427884	5.02013e-83	0.0178545	2.13034
											1.67042	0.422697	3.01715e-83	0.0174552	2.12713
											1.67232	0.417564	1.81213e-83	0.0170642	2.12394
											1.67422	0.412483	1.08765e-83	0.0166813	2.12077
											1.67613	0.407455	6.52374e-84	0.0163063	2.11762
											1.67803	0.402479	3.91033e-84	0.0159392	2.1145
											1.67993	0.397555	2.34228e-84	0.0155797	2.1114
											1.68183	0.392682	1.40208e-84	0.0152277	2.10832
											1.68373	0.38786	8.38713e-85	0.0148831	2.10526
											1.68564	0.383089	5.01376e-85	0.0145458	2.10222
											1.68754	0.378368	2.99518e-85	0.0142155	2.0992
											1.68944	0.373696	1.78809e-85	0.0138922	2.09621
											1.69134	0.369074	1.06676e-85	0.0135757	2.09323
											1.69324	0.364501	6.35989e-86	0.0132659	2.09028
											1.69515	0.359976	3.78916e-86	0.0129627	2.08735
											1.69705	0.355499	2.25602e-86	0.012666	2.08443
											1.69895	0.35107	1.34231e-86	0.0123755	2.08154
											1.70085	0.346688	7.98125e-87	0.0120912	2.07867
											1.70275	0.342353	4.74239e-87	0.011813	2.07582
											1.70465	0.338065	2.816e-87	0.0115408	2.07299
											1.70656	0.333822	1.671e-87	0.0112744	2.07019
											1.70846	0.329626	9.90895e-88	0.0110137	2.0674
											1.71036	0.325475	5.87203e-88	0.0107586	2.06463
											1.71226	0.321369	3.47742e-88	0.0105091	2.06188
											1.71416	0.317307	2.05795e-88	0.0102649	2.05915
											1.71607	0.31329	1.21708e-88	0.010026	2.05644
											1.71797	0.309316	7.19306e-89	0.00979229	2.05375
											1.71987	0.305386	4.24831e-89	0.00956365	2.05108
											1.72177	0.301499	2.50742e-89	0.00933999	2.04843
											1.72367	0.297655	1.47893e-89	0.00912121	2.0458
											1.72558	0.293853	8.71716e-90	0.0089072	2.04319
											1.72748	0.290093	5.13466e-90	0.00869788	2.0406
											1.72938	0.286375	3.02243e-90	0.00849315	2.03803
											1.73128	0.282698	1.77791e-90	0.00829292	2.03548
											1.73318	0.279062	1.04513e-90	0.0080971	2.03294
											1.73509	0.275466	6.13962e-91	0.00790559	2.03043
											1.73699	0.27191	3.6043e-91	0.00771831	2.02793
											1.73889	0.268395	2.1145e-91	0.00753518	2.02545
											1.74079	0.264918	1.23966e-91	0.00735611	2.02299
											1.74269	0.261481	7.26285e-92	0.00718101	2.02055
											1.74459	0.258083	4.25226e-92	0.00700981	2.01813
											1.7465	0.254722	2.48794e-92	0.00684243	2.01573
											1.7484	0.2514	1.45469e-92	0.00667878	2.01372
											1.7503	0.248116	8.49979e-93	0.0065188	2.01334
											1.7522	0.244869	4.96312e-93	0.0063624	2.01098
											1.7541	0.241659	2.89607e-93	0.00620951	2.00863
											1.75601	0.238486	1.68878e-93	0.00606007	2.00629
											1.75791	0.235349	9.84111e-94	0.00591399	2.00398
											1.75981	0.232247	5.73092e-94	0.0057712	2.00169
											1.76171	0.229182	3.33513e-94	0.00563165	1.99941
											1.76361	0.226152	1.93959e-94	0.00549526	1.99715
											1.76552	0.223157	1.12724e-94	0.00536196	1.9949
											1.76742	0.220197	6.54681e-95	0.0052317	1.99268
											1.76932	0.21727	3.79973e-95	0.0051044	1.99047
											1.77122	0.214378	2.20386e-95	0.00498	1.98828
											1.77312	0.21152	1.27739e-95	0.00485845	1.98611
											1.77503	0.208695	7.39896e-96	0.00473968	1.98395
											1.77693	0.205903	4.28279e-96	0.00462364	1.98181
											1.77883	0.203144	2.47737e-96	0.00451026	1.97969
											1.78073	0.200417	1.43207e-96	0.00439949	1.97758
											1.78263	0.197722	8.27268e-97	0.00429128	1.97549
											1.78453	0.195059	4.77569e-97	0.00418557	1.97342
											1.78644	0.192428	2.75509e-97	0.0040823	1.97136
											1.78834	0.189828	1.58833e-97	0.00398142	1.96932
											1.79024	0.187259	9.15077e-98	0.00388289	1.9673
											1.79214	0.18472	5.26843e-98	0.00378665	1.96529
											1.79404	0.182211	3.0312e-98	0.00369265	1.9633
											1.79595	0.179733	1.74283e-98	0.00360085	1.96132
											1.79785	0.177284	1.00139e-98	0.00351119	1.95936
											1.79975	0.174865	5.74992e-99	0.00342363	1.95742
											1.80165	0.172474	3.29935e-99	0.00333812	1.95549
											1.80355	0.170113	1.89192e-99	0.00325463	1.95358
											1.80546	0.16778	1.08414e-99	0.0031731	1.95168
											1.80736	0.165475	6.20837e-100	0.00309349	1.9498
											1.80926	0.163198	3.55286e-100	0.00301577	1.94793
											1.81116	0.160949	2.03182e-100	0.00293988	1.94608
											1.81306	0.158728	1.16119e-100	0.00286579	1.94424
											1.81496	0.156533	6.63176e-101	0.00279346	1.94242
											1.81687	0.154365	3.78497e-101	0.00272285	1.94062
											1.81877	0.152224	2.15876e-101	0.00265392	1.93882
											1.82067	0.150109	1.23043e-101	0.00258663	1.93705
											1.82257	0.14802	7.00834e-102	0.00252096	1.93529
											1.82447	0.145957	3.98917e-102	0.00245686	1.93354
											1.82638	0.143919	2.26913e-102	0.00239429	1.93181
											1.82828	0.141907	1.28986e-102	0.00233323	1.93009
											1.83018	0.139919	7.32717e-103	0.00227363	1.92838
											1.83208	0.137957	4.15947e-103	0.00221547	1.92669
											1.83398	0.136018	2.35965e-103	0.00215872	1.92502
											1.83589	0.134104	1.33772e-103	0.00210334	1.92336
											1.83779	0.132214	7.57868e-104	0.0020493	1.92171
											1.83969	0.130347	4.29071e-104	0.00199657	1.92008
											1.84159	0.128504	2.42757e-104	0.00194512	1.91846
											1.84349	0.126684	1.37254e-104	0.00189493	1.91685
											1.8454	0.124888	7.75507e-105	0.00184596	1.91526
											1.8473	0.123113	4.3788e-105	0.00179818	1.91368
											1.8492	0.121361	2.47077e-105	0.00175157	1.91212
											1.8511	0.119632	1.39322e-105	0.00170611	1.91056
											1.853	0.117924	7.85079e-106	0.00166176	1.90902
											1.8549	0.116238	4.42096e-106	0.0016185	1.9075
											1.85681	0.114574	2.48787e-106	0.0015763	1.90599
											1.85871	0.112931	1.3991e-106	0.00153515	1.90449
											1.86061	0.111309	7.86278e-107	0.00149501	1.903
											1.86251	0.109707	4.41584e-107	0.00145587	1.90153
											1.86441	0.108127	2.47832e-107	0.00141769	1.90007
											1.86632	0.106566	1.38999e-107	0.00138047	1.89862
											1.86822	0.105026	7.79066e-108	0.00134417	1.89718
											1.87012	0.103506	4.3636e-108	0.00130877	1.89576
											1.87202	0.102005	2.44244e-108	0.00127425	1.89435
											1.87392	0.100524	1.36619e-108	0.0012406	1.89295
											1.87583	0.0990619	7.63673e-109	0.00120779	1.89157
											1.87773	0.0976191	4.26591e-109	0.0011758	1.89019
											1.87963	0.096195	2.38136e-109	0.00114462	1.88883
											1.88153	0.0947896	1.32845e-109	0.00111422	1.88748
											1.88343	0.0934026	7.40588e-110	0.00108458	1.88614
											1.88534	0.0920338	4.12586e-110	0.00105569	1.88482
											1.88724	0.090683	2.297e-110	0.00102753	1.8835
											1.88914	0.08935	1.27796e-110	0.00100008	1.8822
											1.89104	0.0880346	7.10527e-111	0.000973332	1.88091
											1.89294	0.0867366	3.94778e-111	0.00094726	1.87963
											1.89484	0.0854558	2.19196e-111	0.00092185	1.87836
											1.89675	0.084192	1.21625e-111	0.000897087	1.87711
											1.89865	0.082945	6.74404e-112	0.000872955	1.87586
											1.90055	0.0817146	3.73702e-112	0.00084944	1.87463
											1.90245	0.0805007	2.06938e-112	0.000826526	1.8734
											1.90435	0.0793029	1.14515e-112	0.000804199	1.87219
											1.90626	0.0781212	6.33278e-113	0.000782444	1.87099
											1.90816	0.0769554	3.49973e-113	0.000761249	1.8698
											1.91006	0.0758053	1.93278e-113	0.000740599	1.86862
											1.91196	0.0746706	1.06669e-113	0.000720482	1.86745
											1.91386	0.0735513	5.88308e-114	0.000700883	1.8663
											1.91577	0.072447	3.24249e-114	0.000681792	1.86515
											1.91767	0.0713578	1.78591e-114	0.000663194	1.86401
											1.91957	0.0702833	9.82994e-115	0.000645079	1.86289
											1.92147	0.0692234	5.40692e-115	0.000627435	1.86177
											1.92337	0.068178	2.97206e-115	0.000610249	1.86067
											1.92528	0.0671468	1.63258e-115	0.000593511	1.85957
											1.92718	0.0661298	8.96185e-116	0.00057721	1.85848
											1.92908	0.0651266	4.91621e-116	0.000561335	1.85741
											1.93098	0.0641372	2.69508e-116	0.000545875	1.85634
											1.93288	0.0631614	1.47646e-116	0.000530821	1.85529
											1.93478	0.0621991	8.08314e-117	0.000516162	1.85424
											1.93669	0.06125	4.42228e-117	0.000501888	1.85321
											1.93859	0.060314	2.41781e-117	0.00048799	1.85218
											1.94049	0.059391	1.32101e-117	0.000474458	1.85117
											1.94239	0.0584808	7.21269e-118	0.000461284	1.85016
											1.94429	0.0575832	3.93548e-118	0.000448458	1.84916
											1.9462	0.0566981	2.14589e-118	0.000435972	1.84817
											1.9481	0.0558253	1.1693e-118	0.000423817	1.84719
											1.95	0.0549647	6.36722e-119	0.000411985	1.84622
