# Supplementary material for: Molecular condensation of the CO/NF-YB/NF-YC/FT complex gates floral transition in Arabidopsis
Source: EMBO J. 2024 Nov 20;44(1):225–50. doi: 10.1038/s44318-024-00293-0 (PMC11696179; doi:10.1038/s44318-024-00293-0)
Supplement: Supplementary file 4 — Source data Fig. 2 [file 44318_2024_293_MOESM4_ESM.zip › SD Figure 2/2D/FRAP plot of GFP-CO spherical condensates.xlsx]

## Sheet: Sheet1
	Liquid						Slow-diffusive
	nucleus 1	nucleus 2	nucleus 3	nucleus 4	nucleus 5		nucleus 1	nucleus 2	nucleus 3	nucleus 4	nucleus 5
Time (s)	Relative intensity of GFP-CO in bleach area						Relative intensity of GFP-CO in bleach area
-5	98.8349	100	96.3504	100	100		100	100	100	100	100
0	0	0	0	0	0		0	0	0	0	0
5.172	10.0262	9.39433	20.7095	6.02329	5.55538		0.000642447	0.658371	0.618847	1.98935	2.36472
10.344	18.5999	16.4816	36.8874	11.2306	11.3706		0.205583	1.35954	2.09448	4.13932	3.35177
15.516	23.946	21.4392	48.6058	15.5699	15.3806		0.66761	1.92744	2.60215	5.56671	5.30748
20.688	30.8768	29.6102	62.9323	19.3044	17.3964		0.690845	2.34132	3.99011	6.74423	7.46992
25.86	36.5028	28.6472	68.139	22.6515	21.5416		1.27858	2.43338	5.31646	9.81412	7.89873
31.032	43.3603	30.2409	72.7214	25.6015	27.4602		1.34068	2.54037	5.4526	9.06824	8.41832
36.204	47.0467	32.412	78.8827	28.4273	28.8491		1.397	3.09503	6.6238	9.62246	10.4688
41.376	51.7623	35.1144	87.08	30.7305	30.1882		1.81459	3.464	8.2659	11.139	11.999
46.548	62.583	35.9061	90.6919	32.5198	35.5912		1.96974	3.44345	9.40204	10.6996	11.7186
51.72	67.5304	37.6656	90.9931	35.2542	36.8936		2.10712	3.26665	8.465	11.8443	11.9123
56.892	67.9195	41.0299	93.4242	37.3413	39.901		2.36056	3.40054	9.34371	12.2306	12.0234
62.064	73.8816	39.9315	96.4444	38.9819	43.4184		2.6744	3.78646	10.1317	11.6761	13.4083
67.236	74.9891	38.8921	93.6203	41.0219	44.0984		2.62129	4.07089	9.92529	14.4438	11.8974
72.408	74.8612	42.7188	93.6958	43.4454	45.7697		2.34632	4.86697	10.1087	15.8474	12.7794
77.58	77.0388	44.2377	96.7992	43.2321	48.2004		2.8924	5.01316	10.1452	17.5475	12.5604
82.752	82.1333	46.6811	95.884	44.1712	49.7561		2.94187	5.31718	10.6081	17.5682	12.8079
87.924	86.2228	45.2847	92.8587	45.2027	51.1623		3.33559	6.29685	12.0562	17.4416	12.6766
93.096	88.949	47.4101	100	47.9246	52.2193		3.39822	6.86931	12.2563	16.4284	13.3327
98.268	91.4043	53.3822	90.2594	48.9031	48.4915		3.91732	6.55416	12.7161	18.9326	13.9223
103.44	87.8697	54.6843	95.8273	50.2375	50.1454		3.47617	7.48043	13.4161	18.921	13.3028
108.612	91.6861	53.202	88.0738	49.7655	55.5464		3.91614	9.04358	13.2977	20.7899	13.1885
113.784	93.9295	57.9339	95.745	50.2296	56.8549		3.74814	8.79802	13.9312	23.103	13.6852
118.956	100	58.4903	93.8736	51.3645	58.2973		4.00352	9.5225	13.1854	25.4762	13.8994
124.128	96.9362	56.5606	96.7883	52.3626	57.0654		4.32185	9.52801	15.4675	24.7573	15.7908
