# Supplementary material for: Molecular condensation of the CO/NF-YB/NF-YC/FT complex gates floral transition in Arabidopsis
Source: EMBO J. 2024 Nov 20;44(1):225–50. doi: 10.1038/s44318-024-00293-0 (PMC11696179; doi:10.1038/s44318-024-00293-0)
Supplement: Supplementary file 4 — Source data Fig. 2 [file 44318_2024_293_MOESM4_ESM.zip › SD Figure 2/2E/Quantification of the distribution ratios of CO spherical condensates.xls]

## Sheet: 1
	round 1
	Number of liquid CO spherical condensates	Number of Slow-diffusive CO spherical condensates	Total	Percentage
GFP-CO	5	20	25	20	80
GFP-CO+YB2-BFP+YC9-mCherry	25	1	26	96.1538	3.84615
	round 2
	Number of liquid CO spherical condensates	Number of Slow-diffusive CO spherical condensates	Total	Percentage
GFP-CO	7	18	25	28	72
GFP-CO+YB2-BFP+YC9-mCherry	22	2	24	91.6667	8.33333
