# Supplementary material for: Molecular condensation of the CO/NF-YB/NF-YC/FT complex gates floral transition in Arabidopsis
Source: EMBO J. 2024 Nov 20;44(1):225–50. doi: 10.1038/s44318-024-00293-0 (PMC11696179; doi:10.1038/s44318-024-00293-0)
Supplement: Supplementary file 4 — Source data Fig. 2 [file 44318_2024_293_MOESM4_ESM.zip › SD Figure 2/2F/Transient expression assay of FT expression synergistically promoted by CO.xlsx]

## Sheet: Sheet1
Reporter control	CO	CO+YC9+YB2		One-way ANOVA
0.981818	2.61818	57.1273
0.981818	2.85454	57.9091		SUMMARY
1.03636	2.69091	63.7818		Groups	Count	Sum	Average	Variance
				Reporter control	3	3	1	0.000991748
				CO	3	8.16364	2.72121	0.0146556
				CO+YC9+YB2	3	178.818	59.6061	13.2305
				ANOVA
				Source of Variation	SS	df	MS	F	P-value	F crit
				Betwwen Groups	6673.52	2	3336.76	755.71	6.1821e-08	5.14325
				Within Groups	26.4924	6	4.4154
				Total	6700.01	8
				Tukey-Kramer post
										s2pooled = Pooled variance across all groups
				comparison	Abs. Mean Diff	Q critical value	significant?		Q = Value from Studentized Range Q Table	average Variance	n. = Sample size for a given group
				Reporter control vs. CO	1.72121	5.26398	No		4.339	4.4154	3
				Reporter control vs. CO+YC9+YB2	58.6061	5.26398	Yes
				CO vs. CO+YC9+YB2	56.8848	5.26398	Yes		Q critical value = Q*√(s2pooled / n.)
									5.26398
							If the absolute mean difference is larger than the Q critical value, then the difference between the group means is statistically significant
