# Supplementary material for: Molecular condensation of the CO/NF-YB/NF-YC/FT complex gates floral transition in Arabidopsis
Source: EMBO J. 2024 Nov 20;44(1):225–50. doi: 10.1038/s44318-024-00293-0 (PMC11696179; doi:10.1038/s44318-024-00293-0)
Supplement: Supplementary file 5 — Source data Fig. 3 [file 44318_2024_293_MOESM5_ESM.zip]

Archive with 23 entries (15 files):
- SD Figure 3/
- SD Figure 3/3A/
- SD Figure 3/3A/SPR response unit of CO YB2 YC9 multi-component interaction.xlsx
- SD Figure 3/3B/
- SD Figure 3/3B/C1-mcherry-CO.tif
- SD Figure 3/3B/C2-YC9-GFP.tif
- SD Figure 3/3B/C3-YB2_Alexa 647.tif
- SD Figure 3/3B/merge.tif.tif
- SD Figure 3/3C/
- SD Figure 3/3C/10 nM mCherry-CO alone.tif
- SD Figure 3/3C/10 nM mCherry-CO+10 nM YC9+100nM YB2.tif
- SD Figure 3/3C/10 nM mCherry-CO+10 nM YC9+10nM YB2.tif
- SD Figure 3/3C/10 nM mCherry-CO+10 nM YC9+600nM YB2.tif
- SD Figure 3/3C/10 nM mCherry-CO+10 nM YC9.tif
- SD Figure 3/3D/
- SD Figure 3/3D/Single particle intensity of mCherry-CO_mix with YC9 and titrate YB2.xlsx
- SD Figure 3/3E/
- SD Figure 3/3E/mCherry-CO + YC9-GFP + YB2 + DNA.tif
- SD Figure 3/3E/mCherry-CO + YC9-GFP + YB2 + FT.tif
- SD Figure 3/3F/
- SD Figure 3/3F/FRAP for mCherry-CO condensation + YC9-GFP+YB2+ FT promotor or DNA control.xlsx
- SD Figure 3/3G/
- SD Figure 3/3G/FRAP recovery platues of mCherry-CO condensates.xlsx
