# Supplementary material for: Molecular condensation of the CO/NF-YB/NF-YC/FT complex gates floral transition in Arabidopsis
Source: EMBO J. 2024 Nov 20;44(1):225–50. doi: 10.1038/s44318-024-00293-0 (PMC11696179; doi:10.1038/s44318-024-00293-0)
Supplement: Supplementary file 5 — Source data Fig. 3 [file 44318_2024_293_MOESM5_ESM.zip › SD Figure 3/3A/SPR response unit of CO YB2 YC9 multi-component interaction.xlsx]

## Sheet: Sheet1
	CO as analyte, flowing into inmmobilized CO																				YC9 as analyte, flowing into inmmobilized YC9																				CO as analyte, flowing into inmmobilized YC9
	Original response unit (plotted in Figure 3A)									Fitted response unit											Original response unit (plotted in Figure 3A)									Fitted response unit											Original response unit (plotted in Figure 3A)
	CO concentrations (mM)									CO concentrations (mM)											YC9 concentrations (mM)									YC9 concentrations (mM)											CO concentrations (mM)
Time (s)	0.0390625	0.078125	0.15625	0.3125	0.625	1.25	2.5	5		0.0390625	0.078125	0.15625	0.3125	0.625	1.25	2.5	5			Time (s)	0.0078125	0.015625	0.03125	0.0625	0.125	0.25	0.5	1		0.0078125	0.015625	0.03125	0.0625	0.125	0.25	0.5	1			Time (s)	0.0390625	0.078125	0.15625	0.3125	0.625	1.25	2.5	5
-10.06	0.0772705	0.0098877	0.108887	0.017334	0.072754	0.053467	-0.01465	-0.04248		0	0	0	0	0	0	0	0			-10.02	-0.03418	-0.02673	-0.01172	-0.00366	-0.02698	-0.02881	-0.05261	-0.03137		0	0	0	0	0	0	0	0			-10.02	0.103394	0.02478	0.042968	-0.02051	0.016113	0.028442	-0.03357	-0.01624
-9.96	0.118042	0.104492	0.106689	0.017334	0.065674	0.068359	-0.00757	-0.04883		0	0	0	0	0	0	0	0			-9.92	-0.07556	-0.07043	-0.09216	-0.04736	-0.07459	-0.07959	-0.09399	-0.01038		0	0	0	0	0	0	0	0			-9.92	0.110352	0.030151	0.00696	-0.02051	0.00598	0.011231	-0.03906	-0.04822
-9.86	0.103882	0.121582	0.080078	0.02124	0.057862	0.056641	0.000976563	-0.06287		0	0	0	0	0	0	0	0			-9.82	-0.06384	-0.05872	-0.08118	-0.03565	-0.06445	-0.08582	-0.07056	-0.07056		0	0	0	0	0	0	0	0			-9.82	0.047119	0.04895	0.02417	-0.02832	-0.00964	-0.000488	-0.00232	-0.08813
-9.76	0.0413818	0.156006	0.060547	0.00170898	0.046143	0.052002	0.039307	-0.03235		0	0	0	0	0	0	0	0			-9.72	-0.12402	-0.1189	-0.14844	-0.10205	-0.11682	-0.14209	-0.13696	-0.06201		0	0	0	0	0	0	0	0			-9.72	0.019775	0.109863	0.024171	-0.03223	-0.03308	0.00183	0.039063	-0.03882
-9.66	0.0147705	0.167725	0.065186	0.00488281	0.042969	0.044922	0.083008	-0.00269		0	0	0	0	0	0	0	0			-9.62	-0.12085	-0.12195	-0.1593	-0.10046	-0.11365	-0.1272	-0.13538	-0.06274		0	0	0	0	0	0	0	0			-9.62	0.025269	0.00439	0.021851	-0.04944	-0.01587	-0.01221	0.071899	-0.00293
-9.56	0.0264893	0.141113	0.065186	-0.01392	0.053223	0.041748	0.106445	-0.00732		0	0	0	0	0	0	0	0			-9.52	-0.1084	-0.1228	-0.15857	-0.09973	-0.11292	-0.13586	-0.13464	-0.0791		0	0	0	0	0	0	0	0			-9.52	0.072144	0.029419	0.037475	-0.0166	-0.03076	-0.00281	0.103149	-0.03577
-9.46	0.0633545	0.182617	0.090332	-0.00537	0.041504	0.052002	0.163574	-0.03857		0	0	0	0	0	0	0	0			-9.42	-0.12476	-0.12744	-0.18115	-0.10828	-0.12927	-0.15845	-0.14319	-0.09937		0	0	0	0	0	0	0	0			-9.42	0.063477	-0.005	0.032715	-0.01892	-0.02686	-0.00598	0.127319	-0.06311
-9.36	0.0570068	0.072388	0.072998	-0.01392	0.050781	0.044922	0.176025	-0.02075		0	0	0	0	0	0	0	0			-9.32	-0.12793	-0.15015	-0.1875	-0.12708	-0.14026	-0.16394	-0.16357	-0.10645		0	0	0	0	0	0	0	0			-9.32	0.074463	0.01294	0.057006	-0.02441	-0.00415	0.00732	0.132813	-0.04272
-9.26	0.0726318	0.055908	0.096435	0.00952148	0.037598	0.050293	0.181396	0.0012207		0	0	0	0	0	0	0	0			-9.22	-0.12085	-0.13135	-0.15772	-0.12	-0.13318	-0.17017	-0.15881	-0.09875		0	0	0	0	0	0	0	0			-9.22	0.0354	0.0271	0.064819	-0.03613	0.000488	0.014404	0.16333	-0.03418
-9.16	0.0491943	0.045898	0.098145	0.00244141	0.03125	0.052002	0.209717	0.024658		0	0	0	0	0	0	0	0			-9.12	-0.10681	-0.11731	-0.14136	-0.10596	-0.11914	-0.16003	-0.13306	-0.08374		0	0	0	0	0	0	0	0			-9.12	0.015869	0.01062	0.067871	-0.03064	-0.00415	0.00964	0.188232	-0.00684
-9.06	0.0328369	0.038818	0.096435	-0.01147	0.046143	0.056641	0.207275	0.032471		0	0	0	0	0	0	0	0			-9.02	-0.08887	-0.10095	-0.12732	-0.0802	-0.09338	-0.11865	-0.1073	-0.07532		0	0	0	0	0	0	0	0			-9.02	-0.00525	0.059082	0.064819	-0.01587	-0.01355	0.019043	0.132813	-0.00684
-8.96	0.0499268	0.039551	0.084717	0.017334	0.022705	0.061279	0.1604	0.031738		0	0	0	0	0	0	0	0			-8.92	-0.07947	-0.10169	-0.11401	-0.0802	-0.08008	-0.11316	-0.10571	-0.05566		0	0	0	0	0	0	0	0			-8.92	0.00964	0.076294	0.064819	-0.0127	0.013794	0.02063	0.121094	-0.02795
-8.86	0.0609131	0.041992	0.087158	0.00170898	0.046142	0.063721	0.144043	0.036377		0	0	0	0	0	0	0	0			-8.82	-0.06226	-0.08447	-0.10852	-0.06531	-0.07459	-0.10144	-0.09009	-0.03772		0	0	0	0	0	0	0	0			-8.82	0.00806	0.069214	0.057739	-0.02832	0.0177	0.021362	0.135132	0.016602
-8.76	0.0609131	0.061523	0.083252	0.00561523	0.021973	0.068359	0.145508	0.056641		0	0	0	0	0	0	0	0			-8.72	-0.05603	-0.06653	-0.11011	-0.05908	-0.06836	-0.09363	-0.08618	-0.03528		0	0	0	0	0	0	0	0			-8.72	0.023682	0.049683	0.061645	-0.02832	0.00439	0.011231	0.122681	0.03772
-8.66	0.0335693	0.035645	-0.00977	0.01416	0.014893	0.063721	0.125244	0.08252		0	0	0	0	0	0	0	0			-8.62	-0.05371	-0.047	-0.09058	-0.03564	-0.05664	-0.08813	-0.07446	-0.02759		0	0	0	0	0	0	0	0			-8.62	0.0354	0.013794	0.051514	-0.01892	-0.00574	-0.00989	0.117188	0.018921
-8.56	0.0413818	0.06543	-0.00659	0.01416	0.026611	0.056641	0.125244	0.083984		0	0	0	0	0	0	0	0			-8.52	-0.03418	-0.03687	-0.08044	-0.02551	-0.04419	-0.07959	-0.06433	-0.04004		0	0	0	0	0	0	0	0			-8.52	0.00806	0.026245	-0.00476	-0.0033	0.00208	-0.01221	0.109375	0.053345
-8.46	0.0484619	0.070068	0.038696	0.016602	0.0078125	0.056641	0.128418	0.087891		0	0	0	0	0	0	0	0			-8.42	-0.06458	-0.04932	-0.09131	-0.0575	-0.05896	-0.09204	-0.07678	-0.05725		0	0	0	0	0	0	0	0			-8.42	0.00647	0.027832	0.066406	-0.01819	0.031006	-0.01221	0.107788	0.088501
-8.36	0.0467529	0.070801	0.100342	-0.00537	0.00390598	0.049561	0.106445	0.094238		0	0	0	0	0	0	0	0			-8.32	-0.08337	-0.06653	-0.09839	-0.07471	-0.07617	-0.10303	-0.09399	-0.05334		0	0	0	0	0	0	0	0			-8.32	0.022949	0.0177	0.092163	0.00842	0.019287	-0.00281	0.110962	0.046265
-8.26	0.0726318	0.08252	0.035522	-0.00293	-0.000732	0.056641	0.105713	0.072266		0	0	0	0	0	0	0	0			-8.22	-0.07947	-0.06262	-0.10388	-0.06299	-0.07227	-0.09753	-0.09009	-0.07983		0	0	0	0	0	0	0	0			-8.22	0.019775	0.00989	0.052246	-0.01038	0.025513	-0.0083	0.085938	0.03772
-8.16	0.0499268	0.093506	-0.00439	0.00634766	-0.00781	0.053467	0.102539	0.055908		0	0	0	0	0	0	0	0			-8.12	-0.09668	-0.07983	-0.09607	-0.08643	-0.08167	-0.09363	-0.11353	-0.05957		0	0	0	0	0	0	0	0			-8.12	0.01355	0.031738	0.027344	0.027954	0.0271	0.00891	0.107056	0.071289
-8.06	0.0328369	0.062256	-0.03394	0.025146	-0.00854	0.053467	0.090088	0.056641		0	0	0	0	0	0	0	0			-8.02	-0.08337	-0.05713	-0.08118	-0.06531	-0.06836	-0.08032	-0.09241	-0.06909		0	0	0	0	0	0	0	0			-8.02	-0.02478	0.00439	0.057739	0.00293	0.029419	0.032349	0.09375	0.045532
-7.96	0.0186768	0.047363	-0.01685	0.00878906	-0.01013	0.048096	0.06665	0.036377		0	0	0	0	0	0	0	0			-7.92	-0.07947	-0.0603	-0.09216	-0.06848	-0.07385	-0.07178	-0.09558	-0.06738		0	0	0	0	0	0	0	0			-7.92	-0.00989	0.029419	0.076538	-0.026	0.01062	0.033081	0.109375	0.063477
-7.86	0.0289307	0.054443	0.048828	0.000976563	-0.03198	0.041016	0.058838	0.00756854		0	0	0	0	0	0	0	0			-7.82	-0.08337	-0.05713	-0.08899	-0.05359	-0.07068	-0.06079	-0.10181	-0.07678		0	0	0	0	0	0	0	0			-7.82	0.00647	0.043457	0.125732	0.00134	0.00598	0.030762	0.085938	0.040772
-7.76	0.0140381	0.057617	0.063721	0.00170898	-0.0437	0.029297	0.030762	0.00976563		0	0	0	0	0	0	0	0			-7.72	-0.09509	-0.06104	-0.0968	-0.06299	-0.08008	-0.07019	-0.11975	-0.06665		0	0	0	0	0	0	0	0			-7.72	0.00415	0.022339	0.15149	-0.03223	-0.00574	0.022949	0.072632	0.03772
-7.66	0.00939941	0.038086	0.072266	-0.02173	-0.03198	0.029297	0.042481	-0.00415		0	0	0	0	0	0	0	0			-7.62	-0.08496	-0.06421	-0.07263	-0.06226	-0.06995	-0.05774	-0.11121	-0.03064		0	0	0	0	0	0	0	0			-7.62	-0.00134	0.00671	0.063232	-0.05176	-0.00183	0.022949	0.049194	0.036866
-7.56	-0.00623	0.019287	0.021485	-0.01392	-0.02881	0.036377	0.030762	0.020752		0	0	0	0	0	0	0	0			-7.52	-0.03723	-0.0282	-0.03271	-0.02856	-0.04016	-0.02405	-0.06348	-0.03296		0	0	0	0	0	0	0	0			-7.52	0.026001	-0.00732	0.051514	-0.05566	-0.00732	-0.00598	0.049194	0.051758
-7.46	-0.00232	0.03418	0.00427273	0.000976563	-0.02417	0.032471	0.015869	0.04419		0	0	0	0	0	0	0	0			-7.42	-0.03027	-0.03064	-0.01404	-0.01611	-0.02307	-0.00537	-0.05029	-0.01428		0	0	0	0	0	0	0	0			-7.42	0.010376	0.018433	0.032715	-0.03772	-0.01746	-0.00208	0.042969	0.032227
-7.36	-0.0133057	0.046631	-0.03711	0.00952148	-0.02417	0.037109	0.02832	0.048828		0	0	0	0	0	0	0	0			-7.32	-0.00916	-0.01184	0.00708	-0.00598	-0.00195	0.02356	-0.03931	-0.0127		0	0	0	0	0	0	0	0			-7.32	-0.0271	0.02002	-0.0813	-0.0791	-0.02527	-0.01221	0.056274	0.018189
-7.26	-0.0211182	0.043457	-0.11597	0.00244141	-0.02417	0.033936	0.019043	0.04419		0	0	0	0	0	0	0	0			-7.22	-0.00757	0.00146	-0.00305	-0.00671	-0.000366	0.034546	-0.026	-0.01978		0	0	0	0	0	0	0	0			-7.22	-0.06226	0.013794	-0.09851	-0.08923	-0.03308	-0.00671	0.060913	0.016602
-7.16	-0.0406494	0.057617	-0.08716	0.00488281	-0.01636	0.029297	0.026856	0.066895		0	0	0	0	0	0	0	0			-7.12	-0.00293	0.0061	-0.00623	-0.00208	0.012085	0.041504	-0.02136	-0.01037		0	0	0	0	0	0	0	0			-7.12	-0.0896	0.00281	-0.0719	-0.10022	-0.03308	-0.01611	0.049194	0.015015
-7.06	-0.0367432	0.045898	-0.00903	-0.01709	-0.01953	0.029297	0.016602	0.083252		0	0	0	0	0	0	0	0			-7.02	0.014282	0.015503	0.022705	-0.00207	0.013672	0.053223	-0.01196	0.016113		0	0	0	0	0	0	0	0			-7.02	-0.11694	-0.02844	0.00623	-0.10877	-0.03931	-0.01611	0.040649	0.00879
-6.96	-0.0211182	0.031738	0.00817871	-0.04126	-0.01953	0.040283	0.023682	0.07544		0	0	0	0	0	0	0	0			-6.92	0.040894	0.03894	0.046143	0.037842	0.044922	0.08374	0.028687	0.00525		0	0	0	0	0	0	0	0			-6.92	-0.10523	-0.02917	-0.03369	-0.09473	-0.04321	-0.00989	0.058594	-0.01856
-6.86	-0.00476	0.043457	-0.03247	-0.03418	-0.01392	0.049561	0.00415039	0.020752		0	0	0	0	0	0	0	0			-6.82	0.036133	0.027222	0.034424	0.021364	0.033203	0.062622	0.011476	0.042725		0	0	0	0	0	0	0	0			-6.82	-0.13879	-0.00964	-0.06409	-0.05334	-0.04407	0.00891	0.050781	-0.02246
-6.76	-0.0133057	0.045898	-0.07373	-0.05615	-0.03589	0.029297	0.00805664	-0.02222		0	0	0	0	0	0	0	0			-6.72	0.075195	0.064697	0.079712	0.065918	0.064453	0.093872	0.056763	0.104493		0	0	0	0	0	0	0	0			-6.72	-0.12476	-0.01672	-0.104	-0.04626	-0.0448	-0.00439	0.054688	-0.07324
-6.66	-0.0172119	0.031006	-0.09888	-0.04517	-0.04761	0.01294	0.023682	-0.04956		0	0	0	0	0	0	0	0			-6.62	0.142456	0.126465	0.153198	0.120605	0.130859	0.154053	0.110718	0.136475		0	0	0	0	0	0	0	0			-6.62	-0.12085	-0.03467	-0.08362	-0.0166	-0.0448	-0.00598	0	-0.07715
-6.56	-0.0257568	0.00756836	-0.04028	-0.0022	-0.05542	-0.00903	0.00732422	-0.01831		0	0	0	0	0	0	0	0			-6.52	0.172852	0.158447	0.196899	0.150269	0.169922	0.176636	0.150513	0.153687		0	0	0	0	0	0	0	0			-6.52	-0.11072	-0.03857	-0.04065	-0.000977	-0.0448	0.0011	-0.02112	-0.05762
-6.46	-0.0484619	0.022461	-0.04175	0.00170898	-0.05078	-0.00659	0.00488281	0.0012207		0	0	0	0	0	0	0	0			-6.42	0.180664	0.175659	0.214111	0.17688	0.185547	0.185303	0.167725	0.13269		0	0	0	0	0	0	0	0			-6.42	-0.13257	-0.02063	-0.06335	-0.00879	-0.02759	-0.00598	-0.03748	-0.0459
-6.36	-0.0726318	0.019287	-0.08008	0.00952148	-0.05151	-0.00586	-0.01929	0.001221		0	0	0	0	0	0	0	0			-6.32	0.16272	0.152222	0.178955	0.146362	0.162109	0.160278	0.144287	0.131714		0	0	0	0	0	0	0	0			-6.32	-0.14978	-0.01904	-0.06567	0.014648	-0.03308	-0.000488	-0.04297	-0.03809
-6.26	-0.0953369	-0.01514	-0.08716	0.013428	-0.05151	-0.00903	-0.03491	0.0012207		0	0	0	0	0	0	0	0			-6.22	0.154907	0.144409	0.182861	0.13623	0.154297	0.164185	0.130249	0.081907		0	0	0	0	0	0	0	0			-6.22	-0.13257	-0.03699	-0.06018	0.010742	-0.03308	-0.01062	-0.06641	-0.01074
-6.16	-0.0344238	-0.000244	-0.05823	0.00170898	-0.05151	-0.0144	-0.03491	0.00585938		0	0	0	0	0	0	0	0			-6.12	0.111938	0.109253	0.128174	0.093262	0.111328	0.121216	0.085693	0.016965		0	0	0	0	0	0	0	0			-6.12	-0.04199	-0.01514	-0.04541	-0.000977	-0.02527	0.00183	-0.05078	0.018189
-6.06	-0.00708	0.00683594	-0.05115	0.01416	-0.0437	-0.02148	-0.0271	0.024658		0	0	0	0	0	0	0	0			-6.02	0.040039	0.032715	0.065674	0.030759	0.048828	0.058716	0.023191	-0.06506		0	0	0	0	0	0	0	0			-6.02	-0.03027	-0.02063	-0.03906	0.039673	-0.01746	0.00732	-0.05469	0.036133
-5.96	0.00769043	0.00439453	-0.00977	0.02124	-0.03198	-0.02148	-0.00757	0.00195313		0	0	0	0	0	0	0	0			-5.92	-0.03259	-0.03918	-0.00464	-0.04578	-0.02148	-0.0116	-0.02917	-0.05725		0	0	0	0	0	0	0	0			-5.92	-0.02002	-0.00183	0.000732	0.041992	-0.00183	0.019043	-0.03516	0.014282
-5.86	-0.00159	0.016113	0.013672	0.036865	-0.02734	-0.01367	-0.00293	0.00512678		0	0	0	0	0	0	0	0			-5.82	-0.04041	-0.04077	0.00867	-0.03174	-0.02307	-0.0155	-0.01978	-0.13696		0	0	0	0	0	0	0	0			-5.82	-0.02319	0.013794	0.024169	0.061523	0.00757	0.030762	0.0094	0.024414
-5.76	-0.0438232	0.019287	-0.01294	0.07666	-0.01709	-0.00903	-0.0061	0.016113		0	0	0	0	0	0	0	0			-5.72	-0.11462	-0.1228	-0.08203	-0.11926	-0.1051	-0.08899	-0.11121	-0.13379		0	0	0	0	0	0	0	0			-5.72	-0.00989	0.027832	0.029663	0.098267	0.023926	0.040161	0.030518	0.069702
-5.66	-0.0664063	0.031006	-0.00269	0.094727	-0.01563	-0.00977	0.015137	0.045654		0	0	0	0	0	0	0	0			-5.62	-0.11853	-0.12585	-0.07178	-0.10828	-0.10193	-0.07251	-0.10803	-0.13159		0	0	0	0	0	0	0	0			-5.62	-0.06311	0.02002	0.030396	0.122437	0.019287	0.019043	0.057007	0.097901
-5.56	-0.109497	0.027832	-0.00586	0.091553	-0.0249	-0.01294	0.05957	0.043457		0	0	0	0	0	0	0	0			-5.52	-0.11072	-0.11108	-0.06482	-0.10132	-0.0918	-0.0835	-0.09168	-0.18994		0	0	0	0	0	0	0	0			-5.52	-0.0708	-0.00574	0.00855	0.100586	0.0083	0.012817	0.157837	0.097046
-5.46	-0.0914307	0.025635	-0.03394	0.056397	-0.03589	-0.03394	0.062012	0.020752		0	0	0	0	0	0	0	0			-5.42	-0.14819	-0.16809	-0.11011	-0.15125	-0.14099	-0.12329	-0.14551	-0.17053		0	0	0	0	0	0	0	0			-5.42	-0.03101	-0.0144	0.00305	0.057617	0.021606	0.00183	0.170288	0.12207
-5.36	-0.0328369	0.0271	-0.0332	0.000976563	-0.02417	-0.03003	0.078369	0.044189		0	0	0	0	0	0	0	0			-5.32	-0.14746	-0.14856	-0.09058	-0.14343	-0.11914	-0.10144	-0.12525	-0.19006		0	0	0	0	0	0	0	0			-5.32	0.000244	-0.00342	0.016357	-0.01038	0.037231	0.021362	0.191406	0.176758
-5.26	0.0264893	0.038818	-0.02466	-0.0022	-0.03198	-0.00586	0.094727	0.016846		0	0	0	0	0	0	0	0			-5.22	-0.15759	-0.17432	-0.1023	-0.18567	-0.13867	-0.12097	-0.16199	-0.19238		0	0	0	0	0	0	0	0			-5.22	0.079956	0.012207	0.037475	0.041992	0.00989	0.030762	0.243774	0.141602
-5.16	0.0679932	0.038818	-0.01758	0.00170898	-0.02417	0.00976563	0.097168	0.028565		0	0	0	0	0	0	0	0			-5.12	-0.17395	-0.18604	-0.11243	-0.20435	-0.1488	-0.1217	-0.17444	-0.15491		0	0	0	0	0	0	0	0			-5.12	0.092407	-0.01514	0.00854	0.045898	0.025513	0.00342	0.221069	0.12207
-5.06	0.0811768	0.038818	-0.00977	-0.02246	-0.03125	-0.00195	0.068237	0.012207		0	0	0	0	0	0	0	0			-5.02	-0.13806	-0.15796	-0.06555	-0.17786	-0.10901	-0.09131	-0.13696	-0.13843		0	0	0	0	0	0	0	0			-5.02	0.115112	-0.01123	0.028076	0.036499	0.0271	0.00732	0.362549	0.085327
-4.96	0.0921631	0.031738	-0.0144	-0.02563	-0.02881	-0.00977	0.078369	-0.01123		0	0	0	0	0	0	0	0			-4.92	-0.10449	-0.13294	-0.04688	-0.14661	-0.07776	-0.078	-0.10339	-0.11816		0	0	0	0	0	0	0	0			-4.92	0.113525	-0.00964	0.00696	0.06543	0.0083	-0.00439	0.421875	0.073609
-4.86	0.0531006	0.026367	-0.01672	-0.02563	-0.03271	-0.02148	0.161255	0.025391		0	0	0	0	0	0	0	0			-4.82	-0.09119	-0.11182	-0.03589	-0.11218	-0.05505	-0.05066	-0.08691	-0.06982		0	0	0	0	0	0	0	0			-4.82	0.082275	-0.02063	0.021851	0.053711	0.012207	0.00732	0.595337	0.084595
-4.76	0.0601807	0.00756836	0.00512722	-0.05298	-0.01636	-0.02148	0.322144	0.052002		0	0	0	0	0	0	0	0			-4.72	-0.04504	-0.05713	0.01648	-0.07544	-0.00818	0.011108	-0.03381	-0.13611		0	0	0	0	0	0	0	0			-4.72	0.147095	-0.03857	0.014771	0.057617	0.013794	0.022949	0.760986	0.106445
-4.66	0.0921631	-0.00806	0.00976563	-0.05444	-0.00708	-0.02148	0.26123	0.076172		0	0	0	0	0	0	0	0			-4.62	-0.09045	-0.11035	-0.02734	-0.10132	-0.05591	-0.0437	-0.08704	-0.15344		0	0	0	0	0	0	0	0			-4.62	0.144775	-0.0542	0.00464	0.011475	0.02478	0.030762	0.478882	0.143188
-4.56	0.0936279	-0.01978	0.00268537	-0.09131	0.00244141	-0.01685	0.165771	0.090332		0	0	0	0	0	0	0	0			-4.52	-0.12012	-0.12122	-0.0343	-0.11926	-0.06445	-0.04675	-0.0979	-0.17432		0	0	0	0	0	0	0	0			-4.52	0.187012	-0.04639	0.02185	-0.02283	0.02002	0.059692	0.370361	0.147827
-4.46	0.102417	-0.02441	0.00512686	-0.0874	0.0078125	-0.01123	0.196411	0.126953		0	0	0	0	0	0	0	0			-4.42	-0.14197	-0.14075	-0.06323	-0.14893	-0.06287	-0.04749	-0.09863	-0.11194		0	0	0	0	0	0	0	0			-4.42	0.180664	-0.05579	-0.00476	-0.0033	0.031006	0.043213	0.255493	0.170532
-4.36	0.0968018	-0.00732	-0.00977	-0.06543	0.018799	-0.00903	0.147827	0.130127		0	0	0	0	0	0	0	0			-4.32	-0.10523	-0.09619	-0.01086	-0.10437	-0.01758	-0.00146	-0.0448	-0.10022		0	0	0	0	0	0	0	0			-4.32	0.146362	-0.04089	0.00464	-0.00256	0.033325	0.067505	0.017944	0.172852
-4.26	0.0914307	-0.00806	0.00976535	-0.05688	0.00244141	-0.00977	-0.00439	0.091065		0	0	0	0	0	0	0	0			-4.22	-0.08728	-0.08606	0.00549	-0.10596	-0.01917	0.019653	-0.04321	-0.0885		0	0	0	0	0	0	0	0			-4.22	0.123657	-0.0542	0.00464	-0.0166	0.0083	0.120605	-0.07581	0.137695
-4.16	0.0491943	-0.0127	-0.00122	-0.08032	0.00390625	0.00268555	-0.17395	0.062988		0	0	0	0	0	0	0	0			-4.12	-0.08496	-0.10169	0.018799	-0.11536	-0.01599	0.021973	-0.04944	-0.11047		0	0	0	0	0	0	0	0			-4.12	0.136963	-0.0675	0.00623	-0.02051	-0.000244	0.130005	-0.39526	0.120483
-4.06	0.0499268	-0.02295	-0.00586	-0.07251	0.026611	0.021484	-0.37012	0.071533		0	0	0	0	0	0	0	0			-4.02	-0.10913	-0.13062	-0.00696	-0.10205	-0.02148	-0.0116	-0.06042	-0.10169		0	0	0	0	0	0	0	0			-4.02	0.146362	-0.06433	-0.01099	-0.0127	0.033325	0.089356	-0.39294	0.094727
-3.96	0.0172119	-0.01587	-0.00659	-0.09131	-0.00537	0.036377	-0.24817	0.043457		0	0	0	0	0	0	0	0			-3.92	-0.1084	-0.12744	0.00549	-0.09033	-0.02307	-0.0022	-0.04553	-0.16516		0	0	0	0	0	0	0	0			-3.92	0.158813	-0.05811	0.026489	-0.02283	0.012207	0.060425	-0.25855	0.050171
-3.86	-0.00476	-0.01978	-0.02466	-0.10767	-0.02026	0.00976563	-0.13648	0.01294		0	0	0	0	0	0	0	0			-3.82	-0.15601	-0.1853	-0.05933	-0.16296	-0.0863	-0.06787	-0.10181	-0.15491		0	0	0	0	0	0	0	0			-3.82	0.177612	-0.05811	0.025757	-0.02832	-0.03308	0.042481	-0.21484	0.036133
-3.76	0.0218506	-0.02441	-0.02222	-0.09985	-0.01709	-0.01831	-0.10449	0.036377		0	0	0	0	0	0	0	0			-3.72	-0.1615	-0.19312	-0.04761	-0.18176	-0.08557	-0.0647	-0.09949	-0.16577		0	0	0	0	0	0	0	0			-3.72	0.1604	-0.05579	0.00696	-0.0166	-0.05029	-0.05676	-0.21716	0.032227
-3.66	0.0452881	-0.01514	-0.0293	-0.08813	-0.02271	-0.01294	-0.04736	0.032471		0	0	0	0	0	0	0	0			-3.62	-0.16309	-0.20093	-0.02966	-0.17395	-0.08398	-0.0835	-0.09167	-0.13538		0	0	0	0	0	0	0	0			-3.62	0.140869	-0.04871	0.00464	-0.04004	-0.04163	-0.08093	-0.23596	0.02832
-3.56	0.0335693	0.00439453	-0.02783	-0.05762	0.01416	-0.04492	-0.09985	0.040283		0	0	0	0	0	0	0	0			-3.52	-0.14197	-0.18994	-0.00854	-0.16455	-0.07227	-0.08582	-0.07996	-0.18994		0	0	0	0	0	0	0	0			-3.52	0.113525	-0.03699	0.00781	-0.01819	-0.06982	-0.09033	-0.20386	0.00488
-3.46	0.00866699	-0.00879	-0.02686	-0.05688	0.010254	-0.03394	-0.09106	0.039551		0	0	0	0	0	0	0	0			-3.42	-0.17554	-0.24622	-0.04602	-0.21765	-0.11523	-0.12878	-0.11585	-0.21899		0	0	0	0	0	0	0	0			-3.42	0.05957	-0.07141	-0.01025	-0.00879	-0.06592	-0.1427	-0.23755	-0.01233
-3.36	0.00305176	-0.03223	-0.04102	-0.0686	0.022704	-0.04883	-0.13574	0.075439		0	0	0	0	0	0	0	0			-3.32	-0.22168	-0.28137	-0.10156	-0.23254	-0.14417	-0.16711	-0.13306	-0.22607		0	0	0	0	0	0	0	0			-3.32	0.111206	-0.0675	-0.02661	-0.000976	-0.02917	-0.17627	-0.18982	-0.06934
-3.26	0.0445557	-0.01978	-0.02149	-0.05615	0.050781	-0.08862	-0.08179	0.094971		0	0	0	0	0	0	0	0			-3.22	-0.24353	-0.28528	-0.13586	-0.22546	-0.14648	-0.14514	-0.10022	-0.23462		0	0	0	0	0	0	0	0			-3.22	0.084595	-0.06982	-0.04224	0.00452	-0.00806	-0.23254	-0.20703	-0.12402
-3.16	0.105469	0.00292969	-0.00195	-0.05371	0.046875	-0.05273	-0.07397	0.060547		0	0	0	0	0	0	0	0			-3.12	-0.28027	-0.32825	-0.17419	-0.28723	-0.18945	-0.18506	-0.13855	-0.18298		0	0	0	0	0	0	0	0			-3.12	0.13623	-0.03625	-0.04224	-0.01819	-0.00415	-0.22315	-0.23828	-0.14978
-3.06	0.122559	0.012207	0.00732404	-0.05225	0.049316	-0.1106	-0.06616	0.023193		0	0	0	0	0	0	0	0			-3.02	-0.21533	-0.26807	-0.13037	-0.25122	-0.12927	-0.1311	-0.09631	-0.15491		0	0	0	0	0	0	0	0			-3.02	0.104126	-0.03699	0.00391	-0.04626	0.000488	-0.28406	-0.25781	-0.16626
-2.96	0.150757	-0.000244	0.012207	-0.09741	0.050049	-0.11987	-0.05591	0.018311		0	0	0	0	0	0	0	0			-2.92	-0.21777	-0.24231	-0.11011	-0.25208	-0.12695	-0.15222	-0.08459	-0.09399		0	0	0	0	0	0	0	0			-2.92	0.176025	-0.05029	0.00146	-0.08618	-0.01355	-0.28723	-0.29224	-0.26148
-2.86	0.190552	-0.02759	0.0065918	-0.1272	0.040772	-0.05908	-0.04126	-0.01672		0	0	0	0	0	0	0	0			-2.82	-0.17322	-0.1853	-0.05151	-0.16846	-0.08789	-0.07178	-0.01355	-0.12903		0	0	0	0	0	0	0	0			-2.82	0.161987	-0.05811	0.017944	-0.12207	-0.04016	-0.18872	-0.30151	-0.34363
-2.76	0.153198	-0.04395	0.021485	-0.12256	0.010254	0.016846	-0.09033	-0.06836		0	0	0	0	0	0	0	0			-2.72	-0.16931	-0.22669	-0.08203	-0.26611	-0.12073	-0.05457	-0.03699	-0.03466		0	0	0	0	0	0	0	0			-2.72	0.137695	-0.0675	0.051514	-0.18689	-0.09717	-0.13879	-0.27502	-0.4115
-2.66	0.186646	-0.02686	0.00512695	-0.13184	-0.05933	0.056641	-0.10986	-0.14722		0	0	0	0	0	0	0	0			-2.62	-0.05212	-0.14465	-0.01868	-0.1825	-0.02771	0.060303	0.028687	0.042842		0	0	0	0	0	0	0	0			-2.62	0.158081	-0.07605	0.018677	-0.22913	-0.34167	-0.11768	-0.33752	-0.54199
-2.56	0.201538	-0.01587	-0.03247	-0.11621	-0.09448	0.082398	-0.15454	-0.24561		0	0	0	0	0	0	0	0			-2.52	0.016602	-0.08215	0.114136	-0.03956	0.029297	0.185303	0.062251	-0.07922		0	0	0	0	0	0	0	0			-2.52	-0.04663	-0.15576	-0.06799	-0.24475	-0.37683	-0.07776	-0.42651	-0.63733
-2.46	0.0117188	-0.03223	-0.03003	-0.12256	-0.05151	0.139404	-0.16846	-0.18555		0	0	0	0	0	0	0	0			-2.42	-0.07166	-0.22119	0.022705	-0.12317	-0.12695	0.064941	-0.05884	0.548346		0	0	0	0	0	0	0	0			-2.42	-0.25049	-0.16907	-0.05554	-0.27673	-0.43152	0.040161	-0.45081	-0.724
-2.36	-0.107788	-0.01196	-0.04419	-0.10376	-0.01563	0.169189	-0.23023	-0.18628		0	0	0	0	0	0	0	0			-2.32	0.462769	0.318604	0.675049	0.497198	0.369141	0.796997	0.604498	0.373291		0	0	0	0	0	0	0	0			-2.32	-0.474	-0.19092	-0.04456	-0.23145	-0.65259	0.040894	-0.47656	-0.77637
-2.26	-0.0875244	-0.01123	-0.03711	-0.08276	0.036743	0.190186	-0.22168	-0.19336		0	0	0	0	0	0	0	0			-2.22	0.147827	0.099854	0.669556	0.233887	0.134766	0.808716	0.342651	0.291141		0	0	0	0	0	0	0	0			-2.22	-0.53101	-0.30261	-0.12427	-0.21655	-0.54797	-0.06921	-0.67029	-0.82556
-2.16	-0.0906982	-0.05884	-0.0293	-0.08105	0.015624	0.160522	-0.14038	-0.11133		0	0	0	0	0	0	0	0			-2.12	0.13623	0.091309	0.025879	0.153442	0.081665	0.038452	0.249023	-0.02515		0	0	0	0	0	0	0	0			-2.12	-0.10754	-0.28857	-0.08911	-0.23303	-1.11352	-0.10132	-0.66406	-0.9115
-2.06	-0.0523682	-0.05103	-0.00586	-0.15137	-0.19287	0.158936	-0.17944	-0.0769		0	0	0	0	0	0	0	0			-2.02	-0.00452	0.00769	0.011719	-0.04114	-0.01135	0.014893	0.084103	-0.10413		0	0	0	0	0	0	0	0			-2.02	-0.10132	-0.31592	-0.07348	-0.22913	-0.86279	-0.16296	-0.67188	-1.02246
-1.96	-0.0601807	-0.09399	0.00903264	-0.20776	-0.12573	0.223022	-0.22632	0.017578		0	0	0	0	0	0	0	0			-1.92	0.018189	-0.01184	-0.05933	-0.06848	0.000366	-0.04517	0.021606	-0.27527		0	0	0	0	0	0	0	0			-1.92	-0.07397	-0.37451	-0.0907	-0.2478	-0.52136	-0.26929	-0.67578	-1.07165
-1.86	-0.0328369	-0.08228	-0.10352	-0.23731	-0.09448	0.154297	-0.24512	0.126219		0	0	0	0	0	0	0	0			-1.82	-0.16309	-0.13062	-0.07886	-0.0708	-0.0957	-0.1499	-0.00098	-0.31128		0	0	0	0	0	0	0	0			-1.82	-0.07007	-0.32764	-0.0813	-0.24475	-0.38855	-0.35596	-0.60779	-1.26465
-1.76	-0.0626221	-0.00269	-0.14185	-0.23804	-0.000732	0.119141	-0.18652	-0.35352		0	0	0	0	0	0	0	0			-1.72	-0.13965	-0.13452	-0.10547	-0.04736	-0.03088	-0.19836	0.000488	-0.38148		0	0	0	0	0	0	0	0			-1.72	-0.00439	-0.30884	-0.09533	-0.25806	-0.49793	-0.44971	-0.71716	-1.27087
-1.66	-0.0250244	-0.08301	-0.11987	-0.29053	-0.0343	0.158203	0.00415039	-0.01123		0	0	0	0	0	0	0	0			-1.62	-0.33179	-0.23059	-0.19763	-0.09033	-0.12537	-0.31006	-0.10339	-0.42615		0	0	0	0	0	0	0	0			-1.62	-0.00757	-0.32922	-0.11023	-0.26502	-0.34253	-0.60596	-0.72656	-1.20373
-1.56	-0.0772705	-0.12207	-0.15113	-0.30298	-0.85083	0.102051	-0.46606	0.255859		0	0	0	0	0	0	0	0			-1.52	-0.42407	-0.31812	-0.35547	-0.16223	-0.21606	-0.42102	-0.15418	-0.24719		0	0	0	0	0	0	0	0			-1.52	0.000977	-0.3136	-0.12585	-0.25098	-0.20569	-0.61304	-0.63989	-1.18884
-1.46	0.0170898	-0.16357	-0.19654	-0.36853	-0.53516	0.173828	0.250977	-0.7605		0	0	0	0	0	0	0	0			-1.42	-0.28491	-0.32593	-0.48669	-0.25513	-0.21448	-0.48975	-0.27918	-0.68786		0	0	0	0	0	0	0	0			-1.42	0.143188	-0.3573	-0.06799	-0.20252	-0.02759	-0.6333	-0.67419	-1.11621
-1.36	0.102295	-0.2229	-0.19336	-0.32642	-1.32569	-0.73242	-0.73804	-1.94568		0	0	0	0	0	0	0	0			-1.32	-0.07092	-0.28919	-0.50708	-0.31933	-0.00745	-0.53894	-0.31518	0.901489		0	0	0	0	0	0	0	0			-1.32	0.040039	-0.39404	-0.19067	-0.03612	-0.22205	-0.65674	-0.59375	-0.85364
-1.26	-0.144531	-0.39868	-0.25501	-0.2428	-0.76013	-0.99255	-1.40759	-1.56372		0	0	0	0	0	0	0	0			-1.22	0.560425	0.864746	0.628174	1.12378	1.37854	0.830688	1.09045	1.76835		0	0	0	0	0	0	0	0			-1.22	-0.36377	-0.31201	-0.15784	0.021729	0.405273	-0.50903	-0.47961	-0.89038
-1.16	-0.404785	-0.38696	-0.19812	-0.27722	-0.21717	-1.05127	-1.72949	-1.93543		0	0	0	0	0	0	0	0			-1.12	1.19629	1.35449	1.7594	1.81897	1.66052	1.33838	1.4895	-0.0814		0	0	0	0	0	0	0	0			-1.12	-0.35681	-0.1792	-0.05945	0.331909	0.213859	-0.2981	-0.35779	-0.05604
-1.06	-0.301514	-0.3385	-0.14173	-0.32092	-0.43433	-0.83081	-1.07312	-1.60193		0	0	0	0	0	0	0	0			-1.02	0.967407	1.31238	0.279053	0.605003	0.958984	0.222046	0.11074	1.95129		0	0	0	0	0	0	0	0			-1.02	-0.24036	0.00757	0.021842	-0.02515	0.103638	-0.2168	-0.19373	0.361206
-0.959999	-0.114014	-0.16504	-0.15431	-0.2616	-0.36243	-0.6637	-0.8075	-1.58862		0	0	0	0	0	0	0	0			-0.92	0.919678	1.12244	1.75464	1.45801	1.22217	1.54614	1.54272	1.25671		0	0	0	0	0	0	0	0			-0.92	-0.30676	-0.06738	0.094482	-1.02356	-0.12367	0.074585	0.040649	0.653307
-0.860001	-0.0983887	-0.20642	-0.13782	-0.25525	-0.66407	-0.48706	-0.70752	-1.51441		0	0	0	0	0	0	0	0			-0.82	0.418945	0.620239	1.13525	1.05884	0.862061	1.08606	1.09424	0.665405		0	0	0	0	0	0	0	0			-0.82	-0.18958	0.115356	-0.36098	-0.03844	-0.76587	-0.02148	0.256348	0.364258
-0.759998	-0.0493164	-0.14795	-0.10438	-0.17017	-0.98425	-0.51917	-0.7771	-1.50732		0	0	0	0	0	0	0	0			-0.72	0.132202	0.178833	0.589844	0.492432	0.134033	0.512573	0.572388	1.41295		0	0	0	0	0	0	0	0			-0.72	0.084595	0.158325	0.081163	-0.2666	-0.60181	-0.01135	0.394531	0.315918
-0.66	-0.0445557	-0.03772	-0.05188	-0.00916	-0.64832	-0.64417	-1.12476	-1.49402		0	0	0	0	0	0	0	0			-0.62	0.993164	0.892822	0.822754	1.00574	1.07068	1.32898	1.25293	0.938838		0	0	0	0	0	0	0	0			-0.62	-0.20679	-0.01587	0.096069	-0.09314	-0.17994	-0.1051	0.488281	0.440051
-0.559998	0.0101318	-0.15723	-0.00196	-0.19678	-0.28821	-0.77222	-0.79346	-1.35266		0	0	0	0	0	0	0	0			-0.52	0.429077	0.378784	0.455566	0.596431	0.662842	0.543823	0.541133	0.897583		0	0	0	0	0	0	0	0			-0.52	0.5354	0.057617	0.37572	2.25061	0.454468	0.298828	0.084473	0.570557
-0.459999	0.0383301	-0.2572	-0.00977	-0.26697	-0.35388	-0.72229	-0.80127	-1.22534		0	0	0	0	0	0	0	0			-0.42	0.570557	0.436646	0.270386	0.358887	0.846558	0.520508	0.65686	2.86299		0	0	0	0	0	0	0	0			-0.42	-0.16614	-0.11121	0.035889	11.2428	9.37406	-0.08167	0.365723	10.3682
-0.360001	0.567871	-0.04956	-0.06445	0.462646	-0.05066	-0.93323	-1.29517	-0.63855		0	0	0	0	0	0	0	0			-0.32	1.12292	2.33899	-0.2218	2.29939	3.90112	0.08374	0.350415	23.8029		0	0	0	0	0	0	0	0			-0.32	1.57288	1.12476	2.99687	18.7919	23.1755	3.80505	14.8079	77.1119
-0.259998	-0.227295	-0.17993	0.33008	-0.09595	0.203857	0.140991	0.133911	0.666016		0	0	0	0	0	0	0	0			-0.22	2.28613	6.20056	0.77417	6.55029	10.7534	5.60706	9.78564	55.8176		0	0	0	0	0	0	0	0			-0.22	4.61121	5.14111	8.79378	22.792	33.0326	23.5824	57.1383	155.374
-0.16	-0.799316	0.359863	0.240967	-0.77319	0.268812	0.201172	0.851807	0.074598		0	0	0	2.053	0	0	0	0			-0.12	4.68372	10.9882	5.72729	12.6549	17.6191	18.6752	29.4629	77.3098		0	0	0	0	0	0	0	0			-0.12	7.63538	9.65442	13.1078	25.7107	38.4475	45.1284	93.7539	206.566
-0.0599976	-0.104004	-0.21362	-0.62071	4.20164	1.57202	-0.33093	-0.45764	0.098145		0	0	0	2.16717	0.7364	0	0	-2.182			-0.02	5.45093	13.2288	8.32654	15.087	21.8097	27.5415	43.1966	94.6528		0	0	0	0	0	0	0	2.502			-0.02	9.63538	11.9802	15.9157	15.0239	35.4012	59.5448	116.537	239.542
0.0400009	0.916382	-0.05103	0.593393	1.79468	7.08826	0.214478	0.939331	19.5653		2.93	2.557	2.723	2.28098	0.96441	-0.5491	-1.425	-0.39431			0.080002	6.11816	13.5983	12.2562	17.4862	22.5245	35.3923	54.7552	69.4874		1.628	3.522	4.729	5.746	6.069	6.087	3.743	3.49637			0.080002	10.4885	12.77	17.1639	4.04199	12.9224	68.5455	127.05	163.051
0.139999	1.47803	2.099	3.36987	-0.68579	-0.5554	6.39331	19.2924	25.263		2.94429	2.58557	2.78014	2.39444	1.191	-0.09437	-0.52086	1.30791			0.18	3.20886	5.59363	10.3368	10.2613	10.5778	26.7024	43.0312	27.8046		1.63585	3.53769	4.76038	5.80873	6.19438	6.33746	4.24272	4.46897			0.180004	4.38928	7.89026	8.25221	1.74518	2.51379	42.3213	61.7601	42.3799
0.240002	0.899902	1.11304	0.75661	-1.67725	-2.14368	5.50977	3.48767	-13.3885		2.95857	2.61413	2.8372	2.50755	1.41621	0.354771	0.361382	2.92908			0.280003	1.37842	1.19214	5.04932	4.19873	3.81836	11.079	17.7366	12.5522		1.64369	3.55338	4.79173	5.87137	6.31942	6.58653	4.73686	5.42025			0.280003	1.74866	2.40283	2.13887	1.03955	0.384155	11.1636	12.8617	3.17053
0.34	-0.354736	-0.06042	-0.75195	-0.79517	-2.23827	-3.61987	-7.4115	-16.748		2.97285	2.64265	2.89416	2.62031	1.64003	0.798394	1.2222	4.47339			0.380001	0.129883	-0.40247	2.57031	1.79175	1.57458	4.18921	7.44751	8.54975		1.65153	3.56907	4.82306	5.93393	6.4441	6.8342	5.22553	6.35067			0.380001	-0.245	0.813843	0.621826	1.24902	0.526914	1.99805	1.18445	-3.62262
0.440002	-0.839844	-0.69397	-0.71764	-0.05836	-1.72339	-4.32312	-7.26379	-15.1542		2.98712	2.67116	2.95104	2.73272	1.86248	1.23661	2.06222	5.94505			0.48	-0.03491	-0.14392	1.34229	1.8144	1.35193	2.82898	4.72102	6.77014		1.65937	3.58474	4.85436	5.99639	6.56843	7.08049	5.7088	7.26082			0.480003	0.339233	0.234009	0.64752	1.64038	0.755981	0.736206	-0.4657	-3.67712
0.540001	-0.482788	-0.92835	-0.40272	-0.3468	-1.04761	-3.86755	-7.18018	-12.5535		3.00138	2.69965	3.00782	2.84479	2.08355	1.66947	2.88196	7.34783			0.580002	1.14636	0.912354	1.76257	2.37524	2.64026	3.21655	4.5022	5.18028		1.66721	3.60042	4.88565	6.05877	6.69241	7.32541	6.18671	8.15123			0.580002	0.236938	0.183228	0.433472	1.20837	1.30284	0.330688	-1.24768	-3.3467
0.639999	0.0477295	0.016968	-0.26123	-0.07874	-0.52343	-2.72144	-5.80359	-9.7058		3.01564	2.72811	3.06452	2.95651	2.30327	2.09704	3.68198	8.6855			0.68	1.28687	0.892822	0.988281	2.46434	2.19958	2.73755	3.70604	4.08887		1.67505	3.61608	4.91691	6.12105	6.81604	7.56896	6.65936	9.02236			0.680004	-0.13965	0.507446	0.665509	1.68958	1.92542	0.548706	0.071899	-2.19434
0.740002	0.210938	0.395874	-0.07067	0.159546	0.268799	-1.82617	-3.17786	-7.18323		3.02989	2.75655	3.12113	3.06788	2.52165	2.51943	4.46286	9.9616			0.780003	0.257324	0.17334	0.553223	1.38159	1.66602	2.26575	3.14661	4.51238		1.68289	3.63174	4.94815	6.18325	6.93933	7.81117	7.12679	9.87476			0.780003	0.495483	0.632446	0.636578	1.69751	2.47083	1.54248	1.44055	-0.60608
0.84	0.557739	-0.72131	-0.08484	0.228271	0.827392	-1.04102	-2.29504	-4.25269		3.04414	2.78496	3.17766	3.17891	2.73868	2.93667	5.22504	11.1794			0.880001	0.185303	0.147461	0.421875	1.65808	1.71436	2.14221	3.00586	6.47322		1.69072	3.64739	4.97937	6.24536	7.06227	8.05201	7.58908	10.7088			0.880001	1.44702	0.632446	1.08508	2.7334	2.75988	2.12061	2.44055	1.10253
0.940002	-0.0804443	0.168579	0.379272	1.42981	1.10474	0.210571	0.055786	-1.09644		3.05838	2.81336	3.23409	3.2896	2.9544	3.34886	5.96909	12.342			0.98	1.32605	1.56946	1.6001	3.0948	3.495	3.98303	5.19112	6.27466		1.69856	3.66304	5.01056	6.30738	7.18486	8.29152	8.04632	11.5251			0.980003	0.194092	1.54895	1.43518	3.08972	2.86926	3.11206	3.56799	3.3877
1.04	0.398438	0.948975	0.358155	1.4884	1.73901	0.923096	1.52209	1.87463		3.07262	2.84173	3.29044	3.39995	3.16878	3.75603	6.69545	13.4525			1.08	0.054077	0.444336	0.774292	1.83228	2.42932	3.34387	4.82556	6.73035		1.70639	3.67868	5.04173	6.36931	7.30711	8.52971	8.49854	12.3241			1.08	0.940918	1.27783	1.33826	2.76538	3.13806	3.63074	5.06714	4.7948
1.14	0.328003	0.60437	0.666748	1.77441	2.23523	2.04407	3.00171	3.17236		3.08685	2.87008	3.3467	3.50996	3.38185	4.15828	7.40462	14.5137			1.18	-0.49585	0.067139	0.109497	1.6504	2.07471	3.16968	4.78419	7.70667		1.71422	3.69432	5.07288	6.43116	7.42902	8.76657	8.94583	13.1061			1.18	0.66748	0.780151	1.83044	3.13806	3.92712	4.56433	5.48364	6.67126
1.24	0.178833	0.239624	0.97461	2.21582	2.52344	2.77856	4.09949	5.97314		3.10107	2.89841	3.40287	3.61963	3.59363	4.55569	8.0971	15.5282			1.28	-0.59045	0.402954	0.095337	1.74243	2.39722	3.6969	5.52637	9.36705		1.72205	3.70995	5.104	6.49292	7.55059	9.00212	9.38822	13.8717			1.28	0.396362	0.929443	1.71167	3.10303	3.92554	5.45105	6.41724	8.57751
1.34	0.874146	0.509155	0.943359	1.78918	2.797	3.52466	4.54163	7.3169		3.11529	2.92671	3.45896	3.72896	3.8041	4.94828	8.77329	16.4987			1.38	0.453369	1.22253	1.74927	2.61902	3.49182	4.8634	6.88647	9.678		1.72988	3.72557	5.13511	6.55458	7.67181	9.23636	9.8258	14.6212			1.38	0.82605	1.24585	2.63354	2.79285	4.50757	5.92761	7.30933	9.45654
1.44	-0.0476074	0.614624	1.14966	1.78528	3.14307	3.77075	5.63	8.37158		3.12951	2.955	3.51495	3.83796	4.0133	5.33615	9.43368	17.4275			1.48	0.165039	0.840454	0.941406	2.2925	3.39258	4.63062	7.0895	11.2498		1.7377	3.74119	5.16619	6.61617	7.79269	9.46931	10.2586	15.3551			1.48	0.646362	1.64429	1.96021	3.60132	4.94202	6.49414	8.09924	10.187
1.54	0.300781	0.598999	0.763678	2.37671	3.32031	4.77148	6.36194	9.60828		3.14372	2.98326	3.57086	3.94661	4.22121	5.71935	10.0787	18.3169			1.58	0.562744	1.0874	1.45398	2.78625	4.18481	5.71106	8.1239	12.132		1.74552	3.7568	5.19724	6.67766	7.91324	9.70097	10.6868	16.0738			1.58	1.44873	0.773193	2.33276	3.97949	5.57395	7.40186	8.75085	12.3323
1.64	1.46326	0.652832	1.33716	2.35645	3.84387	4.91675	7.13074	10.2942		3.15792	3.0115	3.62669	4.05494	4.42786	6.09794	10.7087	19.1691			1.68	0.836182	1.57104	2.44702	3.198	4.85437	6.74084	9.11377	13.1012		1.75335	3.77241	5.22828	6.73907	8.03345	9.93135	11.1103	16.7777			1.68	2.01587	1.84973	3.00303	4.21241	6.2771	7.9425	10.2922	13.2354
1.74	0.398438	0.623169	1.8551	2.45715	3.83362	5.50122	7.81665	11.1857		3.17211	3.03972	3.68243	4.16293	4.63326	6.47201	11.3241	19.9861			1.78	0.760376	1.5741	2.38123	3.30957	4.92139	7.17664	9.62476	13.3904		1.76117	3.78801	5.25929	6.80039	8.15332	10.1605	11.5292	17.4671			1.78	1.17529	1.31775	2.83203	4.27319	5.7998	8.22461	11.082	14.1002
1.84	0.351563	0.394287	1.12854	2.43457	3.64844	5.39099	8.90491	11.8583		3.1863	3.06791	3.73808	4.27059	4.83739	6.84158	11.9254	20.7698			1.88	0.155762	0.969482	2.25476	2.77771	4.47388	6.5752	9.46375	14.0083		1.76899	3.8036	5.29028	6.86162	8.27286	10.3883	11.9436	18.1424			1.88	1.40186	1.59033	2.67578	4.97791	6.49584	8.53552	11.0009	14.7502
1.94	1.16711	0.74585	1.74182	2.72912	4.5564	5.85352	8.20886	12.6287		3.20049	3.09608	3.79364	4.37792	5.0403	7.20675	12.513	21.5221			1.98	0.498657	1.31396	1.35547	3.17297	4.92542	7.22668	10.0934	14.9413		1.7768	3.81919	5.32125	6.92276	8.39206	10.6149	12.3536	18.804			1.98	1.54871	1.70752	3.32812	5.12561	7.42468	9.14014	11.2766	15.5173
2.04	0.414917	0.901367	1.7207	2.71411	4.57275	7.08948	8.86902	12.7216		3.21467	3.12423	3.84912	4.48492	5.24196	7.56756	13.0871	22.2447			2.08	0.39563	1.18433	1.96729	3.07068	4.99414	7.3634	10.3608	15.6412		1.78462	3.83478	5.35219	6.98382	8.51093	10.8403	12.7592	19.4523			2.08	1.42285	1.86218	2.91089	5.1272	7.63342	10.0026	11.7452	16.5081
2.14	0.910156	1.02551	2.34106	3.48535	4.61329	6.75354	9.51123	13.0442		3.22884	3.15236	3.90452	4.59159	5.44239	7.92406	13.6482	22.9391			2.18	1.15955	1.896	2.80005	3.91039	5.94263	8.50476	11.5825	15.9755		1.79243	3.85035	5.38312	7.0448	8.62947	11.0644	13.1604	20.0876			2.18	2.50342	1.90369	3.84692	5.75134	7.46069	9.70581	12.7446	17.4658
2.24	1.21716	1.2146	1.19727	3.88611	5.59143	6.53394	9.12598	13.7739		3.24301	3.18047	3.95982	4.69793	5.64162	8.27634	14.1967	23.607			2.28	0.985352	1.73181	2.17578	3.90808	6.00342	8.70715	11.8748	16.3021		1.80025	3.86592	5.41402	7.10568	8.74768	11.2872	13.5574	20.7102			2.28	1.55493	1.81299	2.34839	5.61926	7.76843	9.5636	13.2008	19.3549
2.34	1.67493	1.10986	1.68323	3.76965	5.63366	7.54956	10.5588	15.2958		3.25717	3.20855	4.01504	4.80395	5.83963	8.62443	14.7328	24.2498			2.38	0.774536	1.65613	2.40552	3.90186	5.94421	8.80481	12.0076	16.838		1.80806	3.88149	5.44489	7.16648	8.86555	11.5089	13.9501	21.3204			2.38	2.12683	2.05286	2.4375	5.59753	7.64576	11.1495	14.6289	19.1095
2.44	2.01709	1.8075	2.27062	3.55944	5.52112	8.10352	11.0479	15.2917		3.27133	3.23662	4.07018	4.90964	6.03645	8.9684	15.257	24.8687			2.48	0.690063	1.65369	2.31958	3.91504	6.0636	8.98987	12.1106	17.2888		1.81587	3.89705	5.47575	7.22719	8.9831	11.7293	14.3387	21.9186			2.48	2.01819	2.40125	3.69056	5.62634	7.93262	11.2144	15.2046	19.5706
2.54	1.30457	1.69507	2.38087	3.76184	5.40308	8.16516	11.3479	15.3636		3.28548	3.26466	4.12523	5.01501	6.23207	9.3083	15.7695	25.4652			2.58	0.678345	1.72095	2.69226	3.99255	6.21912	9.20947	12.6678	17.7302		1.82367	3.9126	5.50658	7.28782	9.10032	11.9486	14.7231	22.5051			2.58	1.69092	2.17236	4.25854	5.69507	8.32166	11.4081	15.332	20.2806
2.64	0.948364	1.19421	2.2738	4.32983	5.72815	8.39563	11.0432	15.6333		3.29963	3.29268	4.18019	5.12005	6.42651	9.64418	16.2707	26.0404			2.68	0.765137	1.86938	2.78052	4.20654	6.49646	9.53918	13.1842	18.2076		1.83148	3.92815	5.53739	7.34836	9.21721	12.1666	15.1035	23.0802			2.68	1.32605	2.09265	3.86097	5.97167	8.40515	11.6425	15.6016	20.1752
2.74	0.991333	1.18567	2.62928	3.56812	6.09387	8.23401	11.4807	15.9771		3.31377	3.32067	4.23507	5.22477	6.61977	9.97613	16.7609	26.5954			2.78	0.75647	1.9115	2.70544	4.35498	6.68164	9.83997	13.5168	18.7036		1.83928	3.94369	5.56818	7.40882	9.33378	12.3834	15.4798	23.6442			2.78	1.52917	1.83325	3.0796	5.18262	8.79272	11.9167	15.7461	21.0425
2.84	0.955444	1.00061	2.24805	3.49475	6.26722	8.745	11.0706	15.8645		3.3279	3.34865	4.28987	5.32917	6.81187	10.3042	17.2404	27.1313			2.88	0.948608	1.99512	3.08203	4.4635	6.84875	10.1086	13.8387	18.9686		1.84709	3.95922	5.59895	7.46918	9.45003	12.5991	15.8522	24.1973			2.88	1.87524	1.77161	4.08667	5.98499	8.6045	11.587	16.3438	21.2236
2.94	0.964111	0.937256	2.37928	4.07201	5.83362	8.53015	12.0737	16.5364		3.34203	3.3766	4.34458	5.43326	7.00281	10.6283	17.7094	27.6491			2.98	0.56665	1.8678	2.68127	4.39478	6.80115	10.1361	13.9749	19.4028		1.85489	3.97475	5.62969	7.52947	9.56594	12.8136	16.2207	24.7399			2.98	1.42761	2.02002	4.07972	6.22949	9.26855	12.212	17.1274	22.0049
3.04	0.75	1.02087	2.20508	4.06812	5.89465	8.5293	12.6144	17.7294		3.35615	3.40453	4.3992	5.53702	7.19259	10.9487	18.1684	28.1497			3.08	0.523682	1.96545	2.7157	4.52209	7.04175	10.3625	14.2819	19.749		1.86269	3.99028	5.66041	7.58967	9.68154	13.0269	16.5853	25.2722			3.08	2.62451	2.7771	4.59448	6.47168	9.6521	13.2417	18.5641	22.0861
3.14	1.1875	1.52173	1.93481	4.34619	6.3899	9.31299	12.8964	17.1239		3.37027	3.43244	4.45374	5.64046	7.38122	11.2654	18.6175	28.6341			3.18	0.57605	1.86401	2.34692	4.46824	7.08875	10.4454	14.4669	19.7451		1.87049	4.00579	5.69111	7.64978	9.79682	13.2391	16.9462	25.7945			3.18	2.24939	2.64185	4.64368	6.9381	9.97083	13.4377	17.4718	23.1096
3.24	1.52661	1.43811	3.14417	4.47046	6.92578	9.40906	12.9752	17.6871		3.38438	3.46033	4.5082	5.74359	7.56873	11.5783	19.057	29.103			3.28	0.172852	1.43579	1.99463	4.11511	6.79883	10.0978	14.3029	20.7975		1.87828	4.02131	5.72179	7.70981	9.91177	13.4501	17.3032	26.307			3.28	2.48621	2.67395	4.67969	7.16699	10.6521	13.6691	17.8798	23.9432
3.34	1.54138	1.71375	3.74023	4.47363	7.31568	9.89648	13.3096	18.2794		3.39849	3.48819	4.56257	5.8464	7.7551	11.8876	19.4873	29.5573			3.38	0.849365	2.02246	2.76099	4.82288	7.57141	11.0118	15.231	21.3889		1.88608	4.03681	5.75244	7.76975	10.0264	13.6599	17.6566	26.81			3.38	2.24634	2.745	4.30151	6.94275	10.5099	13.9604	18.0172	24.2213
3.44	1.21643	1.73499	3.01453	5.09705	6.93677	10.1816	13.4097	18.0278		3.41259	3.51603	4.61686	5.9489	7.94036	12.1934	19.9085	29.9976			3.48	1.14551	2.29199	3.30627	5.1627	7.98157	11.4946	15.7975	21.2075		1.89387	4.05231	5.78307	7.82961	10.1407	13.8686	18.0063	27.3037			3.48	2.06519	2.59583	4.07654	7.3811	10.5177	14.7612	18.3188	24.726
3.54	0.971802	1.59668	2.09339	4.86414	7.45239	10.2933	13.6558	18.9028		3.42668	3.54386	4.67106	6.05109	8.12449	12.4956	20.3209	30.4247			3.58	0.55249	1.79199	3.03674	4.67053	7.60266	11.2766	15.5262	21.4413		1.90166	4.06781	5.81368	7.88938	10.2547	14.0762	18.3523	27.7885			3.58	2.05261	2.58093	4.23438	7.35291	10.7638	14.301	18.557	24.9136
3.64	1.37036	1.73804	3.60974	4.98535	7.42346	10.0348	13.8784	19.1973		3.44077	3.57165	4.72518	6.15296	8.30753	12.7942	20.7248	30.8392			3.68	0.398682	1.74438	3.09302	4.60109	7.62769	11.4048	15.6975	22.1302		1.90945	4.0833	5.84427	7.94907	10.3684	14.2827	18.6949	28.2644			3.68	2.07605	2.63721	5.27112	7.32947	10.9287	14.8425	18.854	25.9362
3.74	1.13037	1.8114	3.90186	5.02991	7.69849	10.6847	14.1517	19.291		3.45485	3.59943	4.77921	6.25452	8.48947	13.0895	21.1203	31.2418			3.78	0.686157	2.09045	3.04297	5.00024	8.10352	11.9579	16.3108	22.6239		1.91724	4.09878	5.87483	8.00868	10.4818	14.488	19.0338	28.7317			3.78	2.23694	2.78406	4.68359	7.4928	10.8107	15.0018	19.0883	25.8619
3.84	1.8656	1.98804	3.3269	4.9845	7.83838	11.0996	15.2925	19.5536		3.46893	3.62719	4.83317	6.35577	8.67031	13.3814	21.5078	31.6329			3.88	0.875122	2.24353	3.10229	5.25098	8.45422	12.3173	16.7646	22.4381		1.92503	4.11425	5.90538	8.0682	10.5948	14.6923	19.3694	29.1907			3.88	2.15649	2.8208	4.77576	7.54285	10.649	15.1128	19.1781	26.2385
3.94	1.64453	1.85132	3.38245	5.03296	7.9563	11.1191	14.4855	19.9379		3.483	3.65492	4.88703	6.45671	8.85008	13.6699	21.8875	32.0132			3.98	0.320435	1.76624	2.75391	4.78382	8.06982	12.0118	16.5264	23.0177		1.93281	4.12973	5.9359	8.12763	10.7076	14.8954	19.7014	29.6415			3.98	2.14795	2.83252	4.9375	7.74902	11.6232	15.2183	19.9391	27.2338
4.04	1.54443	1.81531	3.33631	5.85718	8.18677	11.2628	14.958	20.3199		3.49707	3.68264	4.94082	6.55734	9.02876	13.9551	22.2594	32.3831			4.08	0.597046	2.10291	3.59766	5.13379	8.5011	12.4813	17.0498	23.6796		1.9406	4.14519	5.9664	8.18698	10.82	15.0975	20.0301	30.0844			4.08	2.151	3.05359	5.14221	7.82324	11.5763	15.6151	20.4235	27.4237
4.14	1.51794	1.8396	3.40894	5.6626	8.35168	11.3535	15.0033	20.5223		3.51113	3.71033	4.99452	6.65767	9.20638	14.237	22.624	32.7431			4.18	0.880737	2.41235	3.75159	5.50732	8.9613	13.0415	17.6545	24.0468		1.94838	4.16065	5.99687	8.24625	10.9321	15.2984	20.3555	30.5195			4.18	2.26587	3.11377	5.31091	7.91858	11.6208	16.2729	20.9047	27.4104
4.24	1.49927	1.77795	3.495	5.47668	8.57349	12.1005	15.3807	20.8668		3.52518	3.738	5.04814	6.75769	9.38294	14.5157	22.9813	33.0938			4.28	0.893188	2.47327	3.76172	5.58777	9.16443	13.272	17.9341	24.3458		1.95616	4.1761	6.02733	8.30544	11.0439	15.4983	20.6776	30.9471			4.28	2.37292	3.1427	5.4906	7.98022	12.1935	16.3331	20.6086	27.4042
4.34	1.64758	2.03491	3.72852	5.52197	8.79932	11.8058	15.7048	20.759		3.53923	3.76564	5.10168	6.85741	9.55844	14.7913	23.3316	33.4354			4.38	0.844727	2.49048	3.67114	5.61511	9.21362	13.3798	18.1467	24.6732		1.96394	4.19155	6.05776	8.36453	11.1554	15.6971	20.9964	31.3673			4.38	2.37292	3.24658	5.67651	8.11389	12.0942	16.4589	21.5305	28.126
4.44	1.97339	2.05444	3.66834	5.53772	8.79614	12.3738	15.7925	21.4512		3.55328	3.79327	5.15513	6.95682	9.7329	15.0637	23.6751	33.7684			4.48	0.882202	2.47095	3.70947	5.68237	9.19958	13.5845	18.3655	25.0562		1.97172	4.20699	6.08817	8.42355	11.2666	15.8948	21.312	31.7803			4.48	2.52051	3.23096	5.771	8.41077	12.131	16.6652	21.7992	28.9596
4.54	1.73743	2.02783	3.67688	5.76428	8.86646	12.0988	16.1416	21.2356		3.56732	3.82087	5.2085	7.05593	9.90632	15.3331	24.012	34.0931			4.58	0.953369	2.50378	3.80005	5.83862	9.27148	13.7869	18.6622	25.3256		1.97949	4.22243	6.11856	8.48249	11.3775	16.0915	21.6244	32.1864			4.58	2.59167	3.25989	5.7179	8.63342	12.3927	16.9003	21.9703	29.1846
4.64	1.70239	2.28101	3.70667	5.92358	8.54309	12.527	16.1066	21.5529		3.58135	3.84846	5.26179	7.15473	10.0787	15.5994	24.3424	34.41			4.68	0.883789	2.39514	3.77502	5.87378	9.36365	13.8251	18.885	25.6772		1.98727	4.23786	6.14892	8.54134	11.4881	16.2871	21.9337	32.5856			4.68	2.81042	3.37939	5.83593	9.1084	12.6677	17.2097	21.9977	29.9948
4.74	1.79761	2.18958	3.96765	6.11572	9.26794	12.6669	16.9198	22.5488		3.59538	3.87602	5.31499	7.25324	10.2501	15.8628	24.6665	34.7193			4.78	0.877563	2.37488	3.81409	5.94092	9.44177	14.0939	19.1224	26.0562		1.99504	4.25328	6.17927	8.6001	11.5983	16.4817	22.2399	32.9782			4.78	3.09485	3.28259	5.83825	8.94983	12.9028	17.4425	22.7219	29.6354
4.84	1.7312	2.21069	4.03625	6.27515	9.44922	12.9043	17.2502	22.9387		3.6094	3.90356	5.36812	7.35145	10.4204	16.1231	24.9845	35.0214			4.88	0.993164	2.48816	3.98755	6.10266	9.64648	14.3829	19.4569	26.5232		2.00281	4.2687	6.20959	8.65879	11.7083	16.6752	22.543	33.3643			4.88	3.07532	3.36768	5.85852	9.10059	13.1873	17.7222	22.9414	29.6143
4.94	1.98425	2.3114	4.14172	6.41895	9.21021	13.1534	17.7119	22.7434		3.62341	3.93107	5.42116	7.44936	10.5897	16.3806	25.2965	35.3166			4.98	1.19629	2.65454	4.16248	6.33619	9.93469	14.7805	19.8661	26.999		2.01058	4.28411	6.23989	8.71739	11.818	16.8677	22.8432	33.744			4.98	2.94482	3.28406	5.89368	9.14587	13.2911	17.9471	23.4078	30.5244
5.04	2.02966	2.09741	4.15344	6.48523	9.8313	13.3574	17.3596	22.645		3.63742	3.95857	5.47412	7.54696	10.7581	16.6352	25.6028	35.6052			5.08	1.3291	2.75378	4.25708	6.57373	10.2145	15.0822	20.2318	27.4623		2.01835	4.29952	6.27017	8.77591	11.9273	17.0592	23.1403	34.1176			5.08	2.91431	3.21924	5.92883	9.22009	12.5841	18.1401	23.0117	31.0345
5.14	2.1781	2.15601	4.15356	6.63611	9.80701	13.5496	18.019	23.2683		3.65143	3.98604	5.52699	7.64427	10.9254	16.8869	25.9034	35.8873			5.18	1.51978	2.87878	4.42041	6.82532	10.4941	15.4431	20.6553	27.7451		2.02612	4.31492	6.30043	8.83434	12.0364	17.2496	23.4346	34.4851			5.18	2.82446	3.37939	4.96399	9.5647	13.6411	18.3605	24.0023	30.7229
5.24	2.15857	2.2771	4.09802	6.45251	9.72742	13.7949	18.2939	24.1786		3.66543	4.0135	5.57979	7.74129	11.0917	17.1359	26.1986	36.1633			5.28	1.54321	2.90613	4.42346	6.92761	10.6168	15.615	20.9083	27.7756		2.03388	4.33031	6.33066	8.8927	12.1451	17.4391	23.7259	34.8468			5.28	2.67212	3.45361	5.89221	9.69751	13.7045	18.73	24.1969	31.6838
5.34	2.12891	2.32947	4.13708	6.57202	9.90002	13.9755	18.3823	24.0005		3.67942	4.04093	5.63251	7.83801	11.2571	17.3821	26.4885	36.4334			5.38	1.28455	2.65686	4.13513	6.71899	10.4425	15.5337	20.9381	27.9973		2.04164	4.3457	6.36087	8.95097	12.2536	17.6275	24.0144	35.2027			5.38	2.65576	3.62476	6.59924	9.7373	13.9911	19.0089	24.5259	31.5385
5.44	2.10388	2.43262	4.25513	6.95178	10.1907	14.1895	18.5526	24.9465		3.69341	4.06834	5.68514	7.93445	11.4215	17.6256	26.7731	36.6979			5.48	1.19861	2.60608	4.09375	6.70495	10.5215	15.6024	21.0841	28.0647		2.04941	4.36109	6.39106	9.00916	12.3617	17.815	24.3001	35.5531			5.48	2.95337	3.75281	6.13977	9.64514	14.1622	19.3237	24.5461	31.9775
5.54	2.20459	2.47314	4.41357	7.09937	10.4821	14.4473	19.0042	24.3536		3.70739	4.09573	5.73769	8.03058	11.5849	17.8664	27.0528	36.9569			5.58	0.997803	2.41858	3.91956	6.54163	10.4152	15.6063	21.0553	28.007		2.05717	4.37646	6.42123	9.06726	12.4696	18.0014	24.5829	35.8979			5.58	2.66663	3.88098	7.23828	9.79199	14.3193	19.6597	25.2969	32.2526
5.64	2.07581	2.56775	4.49182	7.0603	10.6516	14.6356	19.1066	24.4465		3.72137	4.1231	5.79016	8.12642	11.7473	18.1046	27.3275	37.2106			5.68	0.676025	2.08508	3.60083	6.28236	10.2004	15.4431	20.9561	28.5171		2.06492	4.39183	6.45138	9.12529	12.5772	18.1869	24.8631	36.2374			5.68	2.698	3.92163	6.75391	9.99902	14.4044	19.8527	25.2242	32.501
5.74	1.78357	2.65991	4.55188	7.18225	10.6001	14.7996	19.3831	25.0918		3.73534	4.15044	5.84255	8.22198	11.9088	18.3402	27.5974	37.4593			5.78	0.924438	2.32642	3.8446	6.5675	10.5293	15.8282	21.3905	28.9679		2.07268	4.4072	6.4815	9.18323	12.6844	18.3714	25.1405	36.5718			5.78	2.87134	3.95752	6.63977	10.0787	14.6255	20.1027	25.668	32.8776
5.84	1.82495	2.70129	4.67773	7.18994	10.6407	14.97	18.7737	25.7981		3.7493	4.17777	5.89486	8.31724	12.0694	18.5732	27.8627	37.7031			5.88	1.16199	2.56787	4.09851	6.81909	10.8411	16.2126	21.8062	29.3263		2.08044	4.42256	6.51161	9.24109	12.7914	18.5549	25.4153	36.901			5.88	3.00098	4.00903	6.62964	10.2389	14.7615	20.3182	26.5859	33.1064
5.94	2.01489	2.73108	3.92078	7.54858	10.9875	15.1942	19.983	25.3262		3.76326	4.20507	5.94709	8.41222	12.229	18.8037	28.1235	37.9422			5.98	1.23376	2.64355	4.20544	6.95654	11.0034	16.4446	22.0793	29.5037		2.08819	4.43791	6.54169	9.29887	12.8981	18.7374	25.6874	37.2252			5.98	2.99011	3.97083	6.56873	10.1943	14.963	20.5089	26.3876	33.4362
6.04	1.86951	2.70679	4.75586	7.75488	11.1094	15.3394	20.3206	25.9473		3.77722	4.23235	5.99923	8.5069	12.3876	19.0317	28.3799	38.1768			6.08	1.12439	2.52014	4.09998	6.87525	10.973	16.4893	22.1661	29.7999		2.09594	4.45326	6.57175	9.35657	13.0045	18.919	25.9569	37.5446			6.08001	3.01196	4.04346	6.72339	10.2006	15.0896	20.7683	26.5898	33.7604
6.14	1.90698	2.84497	5.28857	7.69312	11.3306	15.5996	20.344	25.7817		3.79117	4.25961	6.0513	8.6013	12.5454	19.2572	28.6319	38.4069			6.18	1.19714	2.60071	4.18372	6.98083	11.1012	16.7228	22.4429	30.1209		2.10369	4.46861	6.60179	9.41419	13.1106	19.0996	26.2238	37.8593			6.18	3.17688	4.07397	6.82422	10.4561	15.2114	20.9839	27.0664	34.4838
6.24	2.46326	2.93262	4.98474	7.78296	11.3547	15.8129	20.1448	26.1802		3.80511	4.28685	6.10329	8.69542	12.7022	19.4803	28.8798	38.6329			6.28	1.19556	2.66077	4.30078	7.06506	11.2878	16.8525	22.67	30.4679		2.11144	4.48394	6.6318	9.47172	13.2164	19.2793	26.4882	38.1693			6.28	3.26196	4.05359	6.8335	10.7959	15.4044	21.1174	27.0313	34.4017
6.34	2.20081	2.87793	5.88867	8.00562	11.4828	15.9128	20.6792	26.3379		3.81905	4.31407	6.1552	8.78924	12.8581	19.701	29.1236	38.8547			6.38	1.31824	2.76086	4.48755	7.25269	11.5074	17.412	22.9897	30.8138		2.11919	4.49927	6.6618	9.52918	13.3219	19.458	26.7501	38.4748			6.38	3.29553	4.03796	7.14917	10.8701	15.7192	21.3136	27.1859	34.5494
6.44	2.29919	2.89734	5.49097	8.09314	11.675	16.087	20.8298	26.6035		3.83298	4.34126	6.20702	8.88279	13.013	19.9193	29.3635	39.0726			6.48	1.38147	2.82336	4.59692	7.37915	11.7129	17.3141	23.2661	30.9989		2.12693	4.5146	6.69177	9.58655	13.4271	19.6358	27.0095	38.7759			6.48	3.30493	4.15906	7.19763	11.01	15.7521	21.9589	27.5852	34.4362
6.54	2.45776	2.95679	5.39648	8.07519	11.5743	16.2324	21.3612	26.8029		3.84691	4.36844	6.25877	8.97605	13.1671	20.1353	29.5995	39.2867			6.58	1.30334	2.77563	4.57654	7.35806	11.7745	17.8922	23.4107	31.5458		2.13468	4.52992	6.72172	9.64385	13.5321	19.8127	27.2664	39.0727			6.58001	3.10254	4.05908	7.3523	11.181	15.7146	21.7964	27.5579	35.2565
6.64	2.29224	2.95374	5.39417	8.1228	11.4243	16.3505	21.7183	26.884		3.86083	4.39559	6.31043	9.06903	13.3203	20.3491	29.8317	39.497			6.68	1.57288	3.07642	4.93835	7.71667	12.2269	17.9791	23.9294	31.7858		2.14242	4.54523	6.75165	9.70106	13.6367	19.9886	27.521	39.3653			6.68	3.18933	4.16223	7.4414	11.2373	15.5278	22.9073	27.7095	35.7041
6.74	2.27966	3.00757	5.45825	8.05322	12.0118	16.5551	21.208	27.4552		3.87474	4.42272	6.36202	9.16173	13.4725	20.5605	30.0603	39.7038			6.78	1.58374	3.11621	5.00464	7.82446	12.4613	18.1102	24.167	32.4342		2.15016	4.56054	6.78156	9.75819	13.7411	20.1636	27.7731	39.6537			6.78	3.26587	4.1958	7.64367	11.3483	16.2888	22.2854	28.0367	35.858
6.84	2.32813	3.03101	5.44104	8.12744	11.9172	16.6598	21.2987	27.4543		3.88865	4.44984	6.41353	9.25415	13.624	20.7698	30.2853	39.9071			6.88	1.96106	3.53027	5.47266	8.29163	12.855	18.6283	24.7686	31.9989		2.1579	4.57584	6.81144	9.81524	13.8452	20.3377	28.0229	39.9381			6.88	3.37451	4.26611	7.625	11.5084	16.4552	22.4597	28.2922	36.3564
6.94	2.3656	3.04346	5.47461	8.44079	12.4133	16.8372	21.4807	28.2871		3.90256	4.47693	6.46496	9.34629	13.7745	20.9768	30.5067	40.107			6.98	1.63928	3.23816	5.24536	8.07373	12.6644	18.483	24.7068	32.9552		2.16564	4.59114	6.84131	9.87221	13.9489	20.5109	28.2704	40.2185			6.98	3.44165	4.2677	7.73511	11.6466	16.6779	22.8339	28.6445	36.901
7.04	2.45935	3.14038	5.57922	8.52674	12.4368	17.0183	21.5963	28.1326		3.91645	4.504	6.51631	9.43815	13.9241	21.1816	30.7248	40.3036			7.08	1.88379	3.47327	5.55237	8.4292	13.1934	18.8073	25.1716	33.2505		2.17337	4.60643	6.87115	9.92911	14.0525	20.6832	28.5157	40.4951			7.08001	3.50806	4.3833	8.06946	11.8264	16.7833	22.8058	28.9852	37.4158
7.14	2.44226	3.13965	5.65039	8.76025	12.5422	17.1324	22.0222	28.0294		3.93035	4.53104	6.56758	9.52974	14.0729	21.3844	30.9396	40.4971			7.18	1.86975	3.5116	5.55786	8.53076	13.0582	19.0251	25.3632	32.9481		2.18111	4.62171	6.90097	9.98592	14.1557	20.8546	28.7586	40.768			7.18	3.50488	4.35437	8.30542	12.0905	16.9318	23.0182	29.1648	36.9869
7.24	2.33203	3.12634	5.75354	8.81811	12.7141	17.538	21.7706	28.0059		3.94423	4.55807	6.61877	9.62105	14.2208	21.585	31.1512	40.6875			7.28	1.59155	3.28809	5.31091	8.30103	13.2472	18.8666	25.2786	32.9934		2.18884	4.63699	6.93077	10.0426	14.2586	21.0252	28.9993	41.0371			7.28	3.53467	4.48804	8.50391	12.0967	17.1193	23.5128	29.3922	37.0573
7.34	2.46326	3.25366	5.87219	9.01184	12.6594	17.2504	22.4978	28.6871		3.95812	4.58508	6.66988	9.71208	14.3678	21.7835	31.3596	40.8749			7.38	1.42285	3.09204	5.16174	8.21509	13.252	18.8267	25.3004	32.9819		2.19657	4.65226	6.96055	10.0993	14.3613	21.1948	29.2378	41.3026			7.38	3.67603	4.59814	8.59289	12.1873	17.1349	23.4457	29.7415	37.783
7.44	2.6156	3.37476	5.95898	9.02271	12.8274	17.709	22.7893	29.2949		3.97199	4.61206	6.72092	9.80284	14.514	21.98	31.5649	41.0594			7.48	1.17444	2.81787	5.00317	7.96594	12.9769	18.865	25.1913	33.0677		2.2043	4.66753	6.9903	10.1559	14.4637	21.3635	29.4741	41.5646			7.48	3.64087	4.66064	8.50464	12.3342	17.3068	23.4956	29.9453	38.7213
7.54	2.66638	3.39502	6.08325	9.16187	13.0078	17.8137	23.1089	29.4004		3.98586	4.63902	6.77187	9.89333	14.6594	22.1744	31.7672	41.2411			7.58	1.04163	2.71082	4.92505	7.87291	12.8418	19.1251	25.1755	33.1585		2.21203	4.68279	7.02004	10.2124	14.5658	21.5314	29.7083	41.8231			7.58001	3.76196	4.75208	8.3429	12.4287	17.8083	23.6893	30.2094	38.4596
7.64	2.72888	3.45679	5.94641	9.27588	13.3938	17.5269	23.3486	29.6566		3.99973	4.66596	6.82275	9.98354	14.8039	22.3669	31.9666	41.4201			7.68	0.940796	2.57642	4.79297	7.76428	12.7957	18.7197	25.2521	33.5826		2.21976	4.69805	7.04975	10.2688	14.6676	21.6985	29.9404	42.0783			7.68	3.74634	4.91455	8.2843	12.5865	18.1974	23.9871	30.4664	38.7494
7.74	2.80774	3.48022	6.02222	9.34155	13.5969	18.0535	23.6143	30.0059		4.01359	4.69289	6.87355	10.0735	14.9476	22.5574	32.1632	41.5963			7.78	1.13855	2.7655	5.03992	8.0144	13.1301	19.726	25.6187	33.9967		2.22748	4.7133	7.07944	10.3251	14.7692	21.8646	30.1703	42.3301			7.78	3.86902	4.88721	8.19373	12.6943	18.7091	24.087	30.6891	38.3815
7.84	2.83752	3.49585	6.25037	9.50952	13.5156	18.2395	23.6714	30.0168		4.02744	4.71979	6.92427	10.1632	15.0904	22.746	32.3569	41.77			7.88	1.30493	2.95459	5.30322	8.2644	13.3059	19.9135	25.9468	34.399		2.23521	4.72854	7.10911	10.3814	14.8705	22.0299	30.3982	42.5787			7.88	3.92053	5.0083	8.29443	12.8115	18.6482	24.326	30.8969	38.2236
7.94	2.7218	3.55591	6.23242	9.64233	13.5172	18.4995	23.7815	29.7106		4.04129	4.74667	6.97491	10.2526	15.2325	22.9326	32.548	41.9412			7.98	1.47058	3.1062	5.48132	8.47144	13.6012	19.9884	26.2749	34.6732		2.24293	4.74378	7.13876	10.4375	14.9714	22.1944	30.6241	42.8242			7.98	4.01355	5.0896	7.66479	12.874	18.495	24.4753	31.0586	39.0798
8.04	2.6781	3.60449	6.32153	9.68921	13.4648	18.7715	23.9722	29.8059		4.05513	4.77352	7.02547	10.3417	15.3737	23.1174	32.7363	42.1099			8.08	1.48071	3.17334	5.55786	8.56752	13.7668	20.1752	26.4795	35.0029		2.25065	4.75901	7.16839	10.4936	15.0722	22.358	30.8479	43.0665			8.08001	4.05884	5.0614	8.54993	13.085	18.3396	24.7026	31.2719	38.8604
8.14	2.71326	3.65283	6.3324	9.85718	13.8516	18.823	24.1377	30.177		4.06897	4.80036	7.07596	10.4306	15.5141	23.3003	32.9221	42.2762			8.18	1.63928	3.34753	5.67114	8.81592	14.0293	20.3049	26.8412	35.3405		2.25837	4.77424	7.19799	10.5497	15.1726	22.5208	31.0698	43.3058			8.18	4.05884	5.07629	8.85315	13.2256	18.5349	24.8097	31.5094	39.3916
8.24	2.65466	3.71069	6.17456	9.94312	14.0469	18.9622	24.269	30.655		4.0828	4.82717	7.12637	10.5191	15.6537	23.4814	33.1054	42.4402			8.28	1.61121	3.38428	5.76025	8.90662	14.1536	20.4462	27.0889	35.5599		2.26609	4.78946	7.22758	10.6056	15.2728	22.6827	31.2896	43.5421			8.28	4.07446	5.32861	8.65857	13.2256	18.1052	25.5057	31.7601	39.5159
8.34	2.91248	3.93872	6.20654	10.0642	14.4836	19.1934	24.501	30.9817		4.09663	4.85397	7.1767	10.6075	15.7925	23.6606	33.2861	42.6019			8.38	1.62988	3.4491	5.85864	9.00574	14.309	20.8658	27.2678	35.7732		2.2738	4.80467	7.25714	10.6615	15.3727	22.8438	31.5076	43.7755			8.38	4.16431	5.69507	8.77734	13.3896	19.424	25.5229	31.9821	39.3252
8.44	2.96326	3.98645	6.29565	10.1501	14.821	19.3152	24.6729	31.1238		4.11045	4.88075	7.22696	10.6955	15.9305	23.8381	33.4645	42.7614			8.48	1.59631	3.50928	5.9032	9.09094	14.4121	21.1306	27.4708	35.87		2.28152	4.81988	7.28668	10.7172	15.4724	23.0041	31.7236	44.006			8.48	4.0979	5.59497	8.85779	13.499	19.2357	25.4542	32.2242	40.5549
8.54	3.10388	4.01929	6.40271	10.2041	14.9281	19.5215	24.9056	31.1621		4.12427	4.9075	7.27713	10.7834	16.0678	24.0138	33.6405	42.9187			8.58	1.51111	3.48657	5.87659	9.11902	14.4535	21.2565	27.6458	36.1459		2.28923	4.83509	7.3162	10.773	15.5717	23.1636	31.9377	44.2337			8.58001	4.12524	5.78955	9.18127	13.5131	19.1294	25.5073	32.4789	40.1393
8.64	3.09607	4.0177	6.42224	10.2837	14.5953	19.7136	25.1025	31.5442		4.13808	4.93423	7.32723	10.8709	16.2042	24.1878	33.8142	43.074			8.68	1.47681	3.49597	5.91174	9.18542	14.5215	21.444	27.8318	36.295		2.29694	4.85028	7.3457	10.8286	15.6708	23.3223	32.15	44.4587			8.68	4.16821	5.5365	9.38049	13.5592	18.6395	26.63	32.7281	40.4033
8.74	3.15784	3.99512	6.27466	10.3563	14.2883	19.8809	25.3049	31.6738		4.15188	4.96094	7.37726	10.9582	16.3399	24.3601	33.9856	43.2271			8.78	1.45569	3.47485	5.88599	9.19714	14.5496	21.5509	27.9927	36.5475		2.30465	4.86548	7.37518	10.8841	15.7696	23.4801	32.3604	44.681			8.78	4.10803	5.54968	9.49133	13.7396	18.9865	26.1753	32.8203	40.901
8.84	3.16638	3.99817	7.47144	10.4907	14.3594	19.9973	25.4487	31.8645		4.16568	4.98763	7.4272	11.0452	16.4748	24.5307	34.1548	43.3783			8.88	1.49243	3.54602	5.96021	9.33081	14.7184	21.7064	28.2607	36.6741		2.31236	4.88066	7.40463	10.9396	15.8682	23.6372	32.569	44.9007			8.88	4.04712	5.47388	9.95544	13.903	19.6912	26.4667	33.0297	41.3525
8.94	3.10388	3.88013	7.84412	10.783	14.4102	20.1504	25.6182	31.9363		4.17947	5.0143	7.47707	11.1319	16.6089	24.6996	34.3218	43.5275			8.98	1.46191	3.4873	5.85706	9.32837	14.7871	21.8213	28.3927	36.9224		2.32006	4.89584	7.43407	10.995	15.9665	23.7934	32.7758	45.1177			8.98	4.01196	5.49194	9.32581	13.999	19.9646	26.5659	33.4196	41.1292
9.04	3.10071	3.97241	6.78003	10.7517	14.7148	20.3503	25.8252	32.095		4.19326	5.04095	7.52686	11.2184	16.7423	24.8669	34.4868	43.6748			9.08	1.50024	3.53821	5.95007	9.44641	15.0472	21.9978	28.6327	37.0647		2.32777	4.91102	7.46348	11.0503	16.0645	23.9489	32.9809	45.3322			9.08001	4.00964	5.49268	8.90076	14.1084	19.9607	26.7159	33.6735	42.0049
9.14	3.1593	4.08179	6.63708	10.8657	15.0898	20.6238	26.0354	31.9277		4.20704	5.06758	7.57658	11.3047	16.8749	25.0326	34.6496	43.8202			9.18	1.45642	3.52014	5.94141	9.46277	15.1426	22.0852	28.774	37.3561		2.33547	4.92619	7.49288	11.1055	16.1623	24.1036	33.1841	45.5443			9.18	4.13855	5.51221	9.00549	14.3209	20.2341	26.7667	33.8203	41.9127
9.24	3.23596	4.21851	6.73633	10.9275	15.5085	20.5004	26.2502	32.9629		4.22082	5.09418	7.62622	11.3906	17.0067	25.1967	34.8105	43.9638			9.28	1.58936	3.63037	6.01099	9.63782	15.2809	22.3158	29.0435	37.5756		2.34317	4.94135	7.52225	11.1607	16.2598	24.2575	33.3857	45.7539			9.28	4.24084	5.59033	9.20776	14.46	20.4467	26.7346	34.0195	42.3619
9.34	3.29675	4.35132	6.93237	10.9854	15.4828	20.5815	26.4502	33.0012		4.23459	5.12077	7.67579	11.4764	17.1379	25.3592	34.9694	44.1057			9.38	1.58142	3.67798	6.05164	9.75342	15.4277	22.4987	29.2302	37.7905		2.35087	4.95651	7.5516	11.2158	16.357	24.4106	33.5855	45.9611			9.38	4.35889	5.67236	9.41247	14.5677	20.438	27.4597	34.2672	42.3369
9.44	3.41711	4.28955	6.96826	11.0134	15.5259	21.0957	26.6174	32.7278		4.24836	5.14734	7.72527	11.5618	17.2682	25.5202	35.1263	44.2457			9.48	1.64478	3.70068	6.12585	9.85498	15.473	22.7102	29.4491	38.0787		2.35857	4.97166	7.58092	11.2708	16.454	24.563	33.7836	46.1659			9.48	4.50574	5.79895	9.57813	14.6123	20.6372	27.437	34.5078	42.5205
9.54	3.45471	4.37866	7.10742	11.0962	15.647	21.384	26.73	33.3301		4.26212	5.17388	7.77468	11.647	17.3979	25.6796	35.2814	44.3841			9.58	1.75183	3.79443	6.2157	10.005	15.6497	22.9369	29.7163	38.3319		2.36627	4.98681	7.61023	11.3257	16.5507	24.7146	33.9801	46.3685			9.58001	4.48303	5.87549	9.72339	14.7076	20.6567	27.7948	34.7094	43.026
9.64	3.39612	4.42871	7.20117	11.1611	15.8562	21.3176	26.8604	33.8723		4.27587	5.20041	7.82402	11.732	17.5268	25.8375	35.4346	44.5208			9.68	1.8252	3.86316	6.28906	10.1307	15.7754	23.1119	29.9607	38.5249		2.37396	5.00195	7.63952	11.3806	16.6472	24.8654	34.175	46.5688			9.68	4.53772	5.85828	9.77417	14.7865	20.7162	28.0917	34.9039	43.4736
9.74	3.42566	4.45361	7.28394	11.2087	16.1461	21.459	27.1252	33.3638		4.28962	5.22691	7.87328	11.8167	17.655	25.9939	35.586	44.6559			9.78	1.80884	3.88037	6.32275	10.2003	15.8636	23.262	30.1171	38.7554		2.38166	5.01708	7.66878	11.4353	16.7434	25.0155	34.3681	46.7669			9.78	4.58154	5.85364	9.83435	14.8896	20.7489	28.0229	35.1055	43.39
9.84	3.40076	4.44043	7.33716	11.2955	16.0571	21.5222	27.3049	34.22		4.30337	5.25339	7.92247	11.9012	17.7825	26.1489	35.7356	44.7894			9.88	1.85181	3.92407	6.35474	10.2745	16.0035	23.4314	30.3319	38.9506		2.38935	5.03221	7.69803	11.49	16.8393	25.1648	34.5597	46.9628			9.88	4.60571	5.89734	9.95618	14.9811	20.5356	27.8448	35.3086	43.4893
9.94	3.50232	4.42944	7.34497	11.4392	16.2157	21.634	27.5549	34.0372		4.31711	5.27985	7.97158	11.9853	17.9092	26.3024	35.8834	44.9213			9.98	1.87756	3.953	6.40552	10.3612	16.1246	23.5338	30.5051	39.1326		2.39704	5.04733	7.72725	11.5447	16.935	25.3134	34.7497	47.1565			9.98	4.7854	5.93018	10.1476	15.1123	21.056	28.2714	35.4336	43.7916
10.04	3.57422	4.42322	7.3988	11.5432	16.343	21.7457	27.7159	34.1887		4.33084	5.30629	8.02061	12.0693	18.0353	26.4545	36.0296	45.0516			10.08	1.85095	3.96936	6.44141	10.4198	16.2152	23.6313	30.67	39.2982		2.40473	5.06245	7.75645	11.5992	17.0304	25.4612	34.9382	47.3482			10.08	4.78076	6.03882	10.2594	15.1951	21.1466	28.1121	35.6031	44.0557
10.14	3.63745	4.53882	7.54419	11.6431	16.447	21.8606	27.9331	34.0708		4.34457	5.33271	8.06957	12.153	18.1606	26.6052	36.1741	45.1805			10.18	1.83301	3.98584	6.45239	10.4628	16.2972	23.7448	30.8303	39.4443		2.41241	5.07756	7.78563	11.6537	17.1256	25.6083	35.1251	47.5378			10.18	4.81738	6.11768	10.4366	15.317	21.3387	28.7284	35.8773	44.2806
10.24	3.61719	4.59595	7.5918	11.7205	16.457	22.0723	28.0549	34.1035		4.35829	5.35911	8.11846	12.2364	18.2852	26.7544	36.3169	45.3079			10.28	1.80103	3.97485	6.46802	10.4777	16.3434	23.8032	30.9413	39.6302		2.4201	5.09267	7.81479	11.7081	17.2205	25.7547	35.3104	47.7254			10.28	4.71033	6.06372	10.489	15.4326	21.5896	28.9683	36.0313	44.5455
10.34	3.53821	4.59351	7.68469	11.7205	16.5703	22.248	28.165	34.7012		4.372	5.3855	8.16726	12.3196	18.4092	26.9024	36.4582	45.4339			10.38	1.82678	3.99207	6.56726	10.5331	16.4402	24.0001	31.1287	39.8202		2.42778	5.10777	7.84393	11.7624	17.3151	25.9004	35.4943	47.911			10.38	4.69324	6.14111	10.5226	15.5811	21.8044	28.9097	36.1539	44.7526
10.44	3.62805	4.66846	7.80029	11.8174	16.6047	22.4785	28.3877	35.084		4.38571	5.41185	8.216	12.4026	18.5325	27.0489	36.5979	45.5584			10.48	1.83459	4.0061	6.61096	10.5659	16.5426	24.1173	31.2888	39.9882		2.43547	5.12286	7.87305	11.8166	17.4095	26.0453	35.6766	48.0946			10.48	4.72058	6.16223	10.5742	15.6537	21.8419	28.9292	36.1188	45.0455
10.54	3.57178	4.64038	7.79016	11.9126	16.6985	22.5542	28.4573	35.0122		4.39942	5.43819	8.26466	12.4853	18.655	27.1942	36.736	45.6816			10.58	1.79626	4.01941	6.59924	10.6034	16.6371	23.7899	31.4319	40.1248		2.44315	5.13795	7.90214	11.8708	17.5037	26.1895	35.8575	48.2764			10.58	4.72913	6.33252	10.589	15.8092	21.9943	29.2839	36.8828	45.2572
10.64	3.52185	4.66064	7.8457	12.0001	16.7571	22.5801	28.5776	35.0684		4.41312	5.46451	8.31324	12.5677	18.7769	27.3381	36.8726	45.8034			10.68	1.7666	4.01001	6.60706	10.594	16.6801	24.4634	31.5294	40.3271		2.45083	5.15304	7.93122	11.9249	17.5975	26.333	36.0369	48.4562			10.68	4.73071	6.41223	10.5281	15.9607	22.0958	29.1284	36.9672	45.4049
10.74	3.63904	4.68958	7.91919	12.0845	16.9016	22.6536	28.8057	35.3114		4.42681	5.49081	8.36175	12.65	18.8981	27.4807	37.0078	45.9239			10.78	1.77368	4.04443	6.63599	10.6652	16.7988	24.5251	31.66	40.5443		2.4585	5.16811	7.96027	11.9789	17.6912	26.4758	36.2149	48.6342			10.78	4.75024	6.49731	10.507	16.0123	22.4083	29.7675	37.0641	45.4768
10.84	3.61792	4.72632	7.96216	12.1626	17.1633	22.7903	28.9026	35.4739		4.4405	5.51708	8.41019	12.7319	19.0187	27.622	37.1415	46.0431			10.88	1.77832	4.08423	6.70239	10.7675	16.9645	24.7135	31.8577	40.6849		2.46618	5.18319	7.98931	12.0329	17.7846	26.6179	36.3914	48.8104			10.88	4.67285	6.54346	10.5304	16.153	22.5255	29.6346	38.0938	45.7041
10.94	3.62097	4.77393	8.07764	12.2759	17.2109	22.9714	29.0706	35.7292		4.45419	5.54334	8.45855	12.8137	19.1386	27.7621	37.2738	46.161			10.98	1.76038	4.04126	6.68127	10.7628	17.0199	24.7174	31.988	40.8882		2.47386	5.19825	8.01832	12.0867	17.8777	26.7593	36.5666	48.9847			10.98	4.71826	6.70911	10.5781	16.1725	22.6443	29.8488	37.9609	46.1448
11.04	3.59839	4.78564	8.12695	12.3713	17.3704	23.0059	29.3455	35.97		4.46786	5.56957	8.50684	12.8951	19.2578	27.9009	37.4046	46.2777			11.08	1.80103	4.07178	6.76489	10.8729	17.1754	24.7087	32.1835	40.8702		2.48153	5.21331	8.04731	12.1405	17.9706	26.9	36.7403	49.1574			11.08	4.70422	6.75989	10.6375	16.2341	22.7325	30.1753	37.9602	46.0713
11.14	3.56555	4.80127	8.22925	12.4165	17.5024	23.2573	29.6182	36.1638		4.48154	5.59579	8.55505	12.9764	19.3763	28.0385	37.5341	46.3931			11.18	1.5979	3.87878	6.62122	10.7371	17.109	24.472	32.167	41.3387		2.4892	5.22837	8.07628	12.1942	18.0633	27.04	36.9127	49.3283			11.18	4.66589	6.72864	10.7133	16.2936	22.9028	30.323	38.0485	45.8884
11.24	3.61487	5.04431	8.29883	12.5518	17.6133	23.3481	29.298	36.3411		4.4952	5.62198	8.6032	13.0574	19.4943	28.1749	37.6623	46.5073			11.28	1.86816	4.19128	6.98206	11.0917	17.4824	25.0612	32.6169	41.6224		2.49687	5.24342	8.10523	12.2479	18.1556	27.1793	37.0838	49.4974			11.28	4.62756	6.78479	10.7742	16.4154	23.0388	30.5081	38.4156	47.2002
11.34	3.58508	5.05981	8.3418	12.6501	17.7407	23.2793	30.1331	36.4458		4.50887	5.64816	8.65126	13.1381	19.6115	28.3101	37.7891	46.6203			11.38	1.97522	4.3241	7.06409	11.2417	17.684	25.6681	32.8638	41.8998		2.50454	5.25846	8.13416	12.3014	18.2478	27.3179	37.2535	49.665			11.38	4.57996	6.78491	10.9734	16.5186	23.1958	30.6831	38.5898	46.4174
11.44	3.65393	5.08728	8.36914	12.7563	17.8469	23.5918	30.1198	36.5215		4.52252	5.67431	8.69926	13.2187	19.7281	28.4441	37.9147	46.7322			11.48	2.08777	4.46631	7.1571	11.3995	17.8489	25.619	33.124	42.1489		2.51221	5.2735	8.16306	12.3549	18.3397	27.4559	37.4218	49.8308			11.48	4.59631	6.67163	11.0203	16.5201	23.3966	30.8628	38.6062	46.3893
11.54	3.67102	5.22632	8.3894	12.8181	17.9719	23.8464	30.1143	36.6528		4.53617	5.70044	8.74718	13.299	19.8441	28.5769	38.0389	46.8429			11.58	2.19788	4.57959	7.28992	11.5815	18.041	25.7751	33.3842	42.3163		2.51987	5.28853	8.19195	12.4083	18.4313	27.5932	37.5889	49.9951			11.58	4.64636	6.69189	11.2562	16.6162	23.4943	31.0519	38.5563	46.8978
11.64	3.69763	5.16931	8.41528	12.9072	18.05	23.8098	30.9127	36.8105		4.54982	5.72656	8.79502	13.379	19.9595	28.7086	38.162	46.9525			11.68	2.21509	4.58972	7.35474	11.6456	18.127	26.0431	33.5256	42.4296		2.52753	5.30356	8.22082	12.4617	18.5228	27.7298	37.7547	50.1578			11.68	4.87915	6.85913	11.4757	16.724	23.5411	31.1464	38.5554	47.4401
11.74	3.73352	5.3396	8.43311	12.9197	18.1423	23.9995	30.4971	36.9263		4.56346	5.75265	8.8428	13.4588	20.0742	28.8392	38.2838	47.061			11.78	2.13611	4.5647	7.28516	11.6565	18.1316	26.3619	33.5999	42.5372		2.5352	5.31858	8.24966	12.5149	18.6139	27.8658	37.9192	50.3189			11.78	4.98621	6.90283	11.7695	16.7998	23.7958	31.3425	38.736	47.2494
11.84	3.73596	5.33813	8.56055	12.9978	18.1282	24.1676	30.3136	36.9199		4.57709	5.77872	8.8905	13.5384	20.1883	28.9686	38.4044	47.1684			11.88	2.09473	4.53967	7.27112	11.6503	18.1472	26.4227	33.7217	42.6943		2.54286	5.33359	8.27849	12.5681	18.7049	28.0011	38.0824	50.4785			11.88	5.12756	6.83716	11.782	17.0068	23.7833	30.7487	38.736	47.5221
11.94	3.71863	5.25439	8.68237	13.0876	18.2344	24.2683	30.3346	37.0364		4.59072	5.80477	8.93813	13.6177	20.3017	29.097	38.5238	47.2748			11.98	2.08459	4.55457	7.29614	11.7144	18.3004	26.3149	33.8802	42.8958		2.55052	5.3486	8.30729	12.6212	18.7955	28.1357	38.2444	50.6365			11.98	5.15186	6.86145	11.8773	17.2529	23.9802	31.8019	38.9969	47.3486
12.04	3.73743	5.28955	8.73706	13.1704	18.354	24.4753	30.5518	38.4512		4.60435	5.83081	8.98568	13.6968	20.4146	29.2242	38.642	47.38			12.08	2.11658	4.58655	7.39063	11.7909	18.4597	26.5103	34.024	43.0818		2.55817	5.3636	8.33607	12.6743	18.886	28.2697	38.4051	50.7931			12.08	5.15808	6.91614	12.0062	17.4381	23.8521	32.212	39.3024	48.1705
12.14	3.75159	5.31616	8.98169	13.2549	18.5657	24.6458	30.7932	37.6387		4.61796	5.85682	9.03316	13.7757	20.5268	29.3504	38.7591	47.4843			12.18	2.16199	4.63428	7.45789	11.8745	18.5074	26.7283	34.1927	43.2802		2.56583	5.3786	8.36483	12.7273	18.9762	28.4031	38.5647	50.9482			12.18	5.28772	7.03174	12.0656	17.3295	24.0138	32.0018	39.6172	48.233
12.24	3.8468	5.32703	9.03003	13.3572	18.7258	24.8027	30.99	37.4911		4.63158	5.88281	9.08057	13.8543	20.6385	29.4755	38.8751	47.5876			12.28	2.2135	4.65686	7.53674	11.9448	18.6097	26.8307	34.3982	43.4562		2.57348	5.39359	8.39358	12.7802	19.0662	28.5358	38.723	51.1018			12.28	5.31824	7.04578	12.2406	17.3037	24.2052	31.8667	39.7961	48.879
12.34	3.82971	5.33423	9.10742	13.4556	18.8782	24.9543	31.1746	38.1042		4.64518	5.90878	9.12791	13.9327	20.7495	29.5995	38.99	47.6898			12.38	2.19788	4.68665	7.62354	12.0245	18.6403	26.8861	34.5811	43.5076		2.58114	5.40858	8.4223	12.833	19.1559	28.6678	38.8801	51.2541			12.38	5.36584	7.06763	12.1687	17.4615	24.4044	32.1776	39.9578	48.4143
12.44	4.04675	5.37549	9.09644	13.583	19.0305	25.0378	31.3369	38.3379		4.65879	5.93473	9.17518	14.0109	20.8599	29.7225	39.1038	47.7911			12.48	2.07678	4.58423	7.48438	11.9729	18.5902	26.8501	34.6178	43.6693		2.58879	5.42356	8.45099	12.8857	19.2454	28.7993	39.0361	51.4049			12.48	5.33154	7.09192	12.0414	17.8646	24.5294	32.4269	40.1149	48.8268
12.54	4.12573	5.42627	8.89563	13.708	19.2688	24.8809	31.4893	38.4536		4.67238	5.96066	9.22237	14.0889	20.9697	29.8445	39.2165	47.8914			12.58	2.0752	4.5686	7.50708	11.9956	18.6215	26.6766	34.7522	43.8037		2.59644	5.43854	8.47967	12.9384	19.3346	28.9301	39.1909	51.5544			12.58	5.2511	7.19739	11.9835	17.5717	24.545	32.5737	40.3063	48.9564
12.64	4.12183	5.4248	9.03088	13.8384	19.2173	25.0872	31.887	38.3521		4.68597	5.98657	9.26949	14.1666	21.079	29.9655	39.3282	47.9908			12.68	1.99866	4.54053	7.48596	11.9659	18.5934	26.6917	34.8241	44.0061		2.60409	5.45351	8.50833	12.991	19.4236	29.0602	39.3445	51.7025			12.68	5.06348	7.23328	12.0664	17.7428	24.6528	32.5995	40.4609	49.1595
12.74	3.97034	5.45288	9.15271	13.8337	19.2688	25.3879	31.8088	38.655		4.69956	6.01246	9.31654	14.2441	21.1876	30.0855	39.4388	48.0893			12.78	2.05176	4.56311	7.54614	12.0471	18.7308	26.9438	34.9943	44.1577		2.61173	5.46847	8.53697	13.0435	19.5124	29.1898	39.4971	51.8492			12.78	5.00256	7.16064	12.0522	18.0889	24.7013	32.7284	40.625	49.2542
12.84	3.88904	5.47156	9.02222	13.9463	19.3984	25.7644	32.4651	38.8004		4.71314	6.03833	9.36352	14.3213	21.2957	30.2045	39.5484	48.1868			12.88	2.04321	4.57178	7.58911	12.1027	18.8301	27.1353	35.1561	44.327		2.61938	5.48343	8.56559	13.096	19.6009	29.3187	39.6485	51.9947			12.88	4.95337	7.13171	12.1937	18.0912	24.8552	32.7823	40.7773	49.1384
12.94	3.99133	5.50366	9.63159	14.0017	19.5142	25.7668	32.3245	39.188		4.72671	6.06418	9.41042	14.3984	21.4032	30.3226	39.6571	48.2834			12.98	2.05176	4.59595	7.62817	12.1362	18.9238	27.2438	35.3044	44.478		2.62702	5.49838	8.59418	13.1484	19.6893	29.4471	39.7987	52.1388			12.98	5.00183	7.14893	12.3539	18.124	25.0122	32.9393	40.9922	49.847
13.04	4.02344	5.56152	9.64502	13.9111	19.5297	25.7004	32.3425	39.1707		4.74028	6.09001	9.45725	14.4752	21.5101	30.4397	39.7647	48.3791			13.08	2.01196	4.578	7.58521	12.1698	18.9824	27.2634	35.3216	44.5702		2.63466	5.51333	8.62276	13.2007	19.7773	29.5748	39.9479	52.2817			13.08	4.97205	7.1864	12.1538	18.181	25.0942	33.0096	41.1843	50.4807
13.14	4.00464	5.57861	9.30274	13.9463	19.543	25.8816	32.5603	39.3707		4.75384	6.11581	9.50402	14.5517	21.6165	30.5558	39.8714	48.474			13.18	1.93616	4.52173	7.49927	12.2081	19.0043	27.3893	35.3499	44.8131		2.6423	5.52827	8.65131	13.2529	19.8652	29.7019	40.096	52.4233			13.18	5.04407	7.11926	12.0945	18.1771	25.2615	33.2316	41.3782	49.8767
13.24	4.02112	5.58887	9.31445	14.186	19.6431	25.9778	32.6838	39.2988		4.7674	6.1416	9.55071	14.6281	21.7222	30.671	39.9772	48.568			13.28	2.00574	4.60693	7.62976	12.3542	19.177	27.7704	35.542	45.0326		2.64994	5.5432	8.67985	13.3051	19.9528	29.8284	40.2431	52.5637			13.28	5.07288	6.90515	12.0515	18.3092	25.3872	33.0135	41.5898	50.1198
13.34	4.04529	5.69971	9.23242	14.2361	19.7695	26.0645	32.812	39.4238		4.78096	6.16737	9.59733	14.7042	21.8274	30.7853	40.082	48.6612			13.38	2.09631	4.66003	7.66333	12.4589	19.3105	28.1024	35.7405	45.2451		2.65758	5.55813	8.70836	13.3572	20.0402	29.9543	40.389	52.7029			13.38	5.11353	7.25989	12.0593	18.4014	25.5544	33.5933	41.6703	50.2448
13.44	4.0929	5.78564	9.21521	14.2798	19.8743	26.3159	32.9111	39.6895		4.7945	6.19312	9.64388	14.7801	21.9321	30.8987	40.1859	48.7535			13.48	2.10254	4.67957	7.69299	12.6105	19.3949	28.1204	35.9076	45.3538		2.66521	5.57306	8.73685	13.4092	20.1273	30.0796	40.5339	52.8408			13.48	5.19714	7.18176	12.1539	18.4459	25.713	33.8464	42.1422	50.4244
13.54	4.16394	5.71765	9.46753	14.551	19.9438	26.3965	33.0361	39.8442		4.80805	6.21885	9.69036	14.8558	22.0362	31.0112	40.2889	48.845			13.58	2.06738	4.64673	7.81018	12.5627	19.434	28.1516	36.0006	45.5537		2.67285	5.58797	8.76533	13.4612	20.2142	30.2043	40.6778	52.9776			13.58	5.35498	7.71375	12.1273	18.4724	25.8677	34.0269	42.2438	50.4408
13.64	4.20154	5.72241	9.52307	14.5798	20.0298	26.4973	33.1753	39.8318		4.82158	6.24456	9.73676	14.9313	22.1397	31.1228	40.391	48.9357			13.68	2.04712	4.68506	7.87817	12.6714	19.4996	28.1931	36.1249	45.7147		2.68048	5.60289	8.79378	13.513	20.3009	30.3285	40.8207	53.1132			13.68	5.37524	8.12158	11.9453	18.4912	25.9966	34.3964	42.1859	50.615
13.74	4.28284	5.74121	9.46606	14.6165	20.0867	26.5286	33.2957	40.2559		4.83511	6.27025	9.7831	15.0065	22.2427	31.2335	40.4922	49.0256			13.78	2.05566	4.71082	7.91333	12.6854	19.5941	28.2281	36.2708	45.8881		2.68811	5.6178	8.82221	13.5648	20.3874	30.452	40.9625	53.2476			13.78	5.37756	8.01843	12.1984	18.8459	26.0599	34.2831	42.4109	50.9127
13.84	4.32263	5.77002	9.43164	14.7236	20.2375	26.6738	33.4001	40.5847		4.84864	6.29592	9.82937	15.0816	22.3452	31.3434	40.5926	49.1147			13.88	2.11584	4.79907	8.07349	12.7769	19.7598	28.411	36.4905	46.0474		2.69574	5.6327	8.85062	13.6166	20.4736	30.575	41.1034	53.3809			13.88	5.41431	8.03333	12.2625	19.0951	26.1075	34.3745	42.6868	51.1877
13.94	4.33508	5.80518	9.41284	14.8416	20.311	26.7878	33.7299	40.6177		4.86216	6.32156	9.87556	15.1564	22.4471	31.4524	40.6921	49.203			13.98	2.17371	4.86475	8.13757	12.8901	19.9059	28.5837	36.6693	45.988		2.70337	5.64759	8.87901	13.6682	20.5596	30.6974	41.2432	53.5131			13.98	5.42371	7.86536	12.3812	19.3037	26.2388	34.4933	42.7601	51.3627
14.04	4.37415	5.64502	9.43872	14.8689	20.4297	26.8809	33.8135	40.6621		4.87567	6.34719	9.92169	15.2309	22.5485	31.5605	40.7908	49.2906			14.08	2.19238	4.89673	8.23755	12.9386	19.9746	28.7205	36.8397	46.1045		2.71099	5.66248	8.90738	13.7198	20.6454	30.8192	41.3821	53.6442			14.08	5.51746	7.84192	12.464	19.3232	26.3083	34.6245	42.9547	51.5807
14.14	4.40149	5.99109	9.37146	14.9033	20.5579	26.9949	34.0432	40.6294		4.88918	6.3728	9.96774	15.3053	22.6494	31.6678	40.8886	49.3774			14.18	2.21899	4.88977	8.1969	12.9761	20.0582	28.7932	37.0131	46.7739		2.71862	5.67737	8.93573	13.7713	20.731	30.9405	41.52	53.7742			14.18	5.63074	7.85828	12.3844	19.5209	26.3966	34.755	43.0898	51.8705
14.24	4.48352	5.97791	9.32153	14.9641	20.6814	27.1067	34.1565	40.7856		4.90269	6.39839	10.0137	15.3795	22.7497	31.7744	40.9857	49.4635			14.28	2.28931	4.94751	8.27429	13.0886	20.1559	29.0579	37.2045	46.8029		2.72624	5.69225	8.96406	13.8228	20.8163	31.0612	41.6569	53.9031			14.28	5.72058	7.53491	12.7179	19.5374	26.4598	34.9589	43.2578	52.0775
14.34	4.60632	6.64197	9.68323	15.0767	20.825	27.3442	34.1753	40.9473		4.91619	6.42396	10.0596	15.4534	22.8495	31.8801	41.0819	49.5488			14.38	2.33691	4.98193	8.24146	13.1409	20.266	29.2462	37.3928	47.0756		2.73386	5.70712	8.99237	13.8742	20.9014	31.1813	41.7929	54.031			14.38	5.77441	8.36292	13.0663	19.61	26.5912	35.1331	43.3969	52.3151
14.44	4.68042	6.98486	9.84326	15.047	20.9875	27.4011	34.1917	40.9199		4.92968	6.44951	10.1055	15.5271	22.9487	31.985	41.1774	49.6335			14.48	2.37915	5.02014	8.29846	13.2706	20.3848	29.4071	37.5725	47.2803		2.74148	5.72199	9.02066	13.9255	20.9863	31.3009	41.928	54.1578			14.48	5.96594	7.98254	13.1719	19.6521	26.3419	35.3409	43.4648	52.4283
14.54	4.85144	6.23096	10.0824	15.0049	21.1086	27.4949	34.426	41.5005		4.94317	6.47504	10.1513	15.6006	23.0475	32.0891	41.2721	49.7174			14.58	2.46509	5.11633	8.44067	13.3862	20.5621	29.5969	37.7616	47.4154		2.7491	5.73685	9.04893	13.9767	21.0709	31.4199	42.0621	54.2836			14.58	6.21826	7.98254	13.3961	19.6107	26.9044	35.4347	43.7188	52.5228
14.64	4.83508	6.1709	10.3199	15.7587	21.1594	27.6035	34.6174	41.3965		4.95665	6.50054	10.197	15.6739	23.1457	32.1924	41.366	49.8006			14.68	2.50098	5.15845	8.48755	13.4589	20.6879	29.7782	37.9231	47.5288		2.75672	5.75171	9.07718	14.0279	21.1554	31.5384	42.1953	54.4084			14.68	6.00574	7.79187	13.332	19.6342	26.7911	35.4331	43.9023	52.6315
14.74	4.79602	6.09814	10.2012	15.4509	21.2344	27.709	34.762	42.0433		4.97013	6.52603	10.2426	15.747	23.2435	32.2949	41.4592	49.8831			14.78	2.52368	5.15222	8.45789	13.505	20.7535	29.8313	38.0585	47.667		2.76433	5.76656	9.1054	14.079	21.2396	31.6563	42.3276	54.5321			14.78	6.36121	7.65051	13.3562	19.7139	27.3552	35.4917	44	53.7025
14.84	4.77185	5.86536	10.3097	15.4799	21.3196	27.791	34.9424	41.8105		4.9836	6.5515	10.2882	15.8199	23.3407	32.3967	41.5516	49.965			14.88	2.53381	5.14758	8.47192	13.5597	20.8496	30.0315	38.1888	47.8342		2.77195	5.7814	9.13361	14.13	21.3236	31.7737	42.459	54.6549			14.88	5.79321	7.62634	13.257	19.631	27.7794	36.1792	43.861	53.3658
14.94	4.34216	6.04272	10.4512	15.5399	21.3735	27.9387	35.0698	42.106		4.99707	6.57695	10.3337	15.8925	23.4374	32.4978	41.6433	50.0461			14.98	2.59631	5.20605	8.49219	13.6776	20.9808	30.0049	38.381	47.999		2.77956	5.79624	9.1618	14.1809	21.4074	31.8905	42.5895	54.7767			14.98	5.69556	7.96533	13.2742	19.5638	27.77	35.7714	44.1937	53.4486
15.04	4.43909	6.26074	10.459	15.4282	21.4211	28.0591	35.1987	42.2207		5.01053	6.60238	10.3791	15.9649	23.5336	32.5981	41.7342	50.1267			15.08	2.61035	5.28271	8.5282	13.7769	21.123	30.1384	38.5802	48.1436		2.78717	5.81108	9.18996	14.2318	21.4909	32.0068	42.7192	54.8975			15.08	5.80725	8.10046	13.4109	19.692	27.7599	35.8635	44.7797	53.5104
15.14	4.44836	6.3396	10.4902	15.5212	21.543	28.2097	35.3447	42.3754		5.02398	6.62779	10.4245	16.0372	23.6294	32.6976	41.8245	50.2065			15.18	2.64087	5.30615	8.52661	13.855	21.1989	30.1736	38.7216	48.3177		2.79478	5.82591	9.21811	14.2826	21.5743	32.1226	42.8479	55.0174			15.18	5.81042	8.16064	13.4929	19.8467	27.9763	36.4659	44.5133	53.7025
15.24	4.47498	6.36841	10.459	15.683	21.6274	28.3081	35.5159	42.4153		5.03743	6.65318	10.4697	16.1092	23.7246	32.7965	41.9141	50.2857			15.28	2.65881	5.33191	8.56958	13.9425	21.3262	30.5182	38.8655	48.439		2.80238	5.84073	9.24624	14.3334	21.6574	32.2378	42.9758	55.1364			15.28	5.79712	8.27319	13.5593	20.0139	28.106	36.6042	45.0313	53.7861
15.34	4.53601	6.47241	10.552	15.7939	21.6259	28.484	35.6089	42.47		5.05088	6.67855	10.515	16.181	23.8193	32.8946	42.0029	50.3643			15.38	2.62915	5.31079	8.58911	14.0018	21.3668	30.5159	38.9584	48.6014		2.80999	5.85555	9.27434	14.384	21.7403	32.3525	43.1029	55.2544			15.38	5.87207	8.36768	13.671	20.1654	28.2279	36.5104	45.0804	54.1338
15.44	4.53906	6.68103	10.5934	15.854	21.8407	28.5504	35.6737	42.7739		5.06432	6.7039	10.5601	16.2526	23.9136	32.992	42.0911	50.4423			15.48	2.66663	5.3374	8.71179	14.105	21.473	30.715	39.0842	48.7083		2.81759	5.87036	9.30243	14.4346	21.823	32.4667	43.2291	55.3715			15.48	5.8667	8.53491	13.6523	20.2428	28.2981	36.3035	45.1399	54.1752
15.54	4.6344	6.79907	10.6497	15.9392	22.1172	28.7544	35.7566	42.856		5.07775	6.72923	10.6052	16.324	24.0074	33.0887	42.1786	50.5196			15.58	2.62207	5.34045	8.73206	14.1128	21.5605	30.8438	39.1764	48.8976		2.8252	5.88516	9.33049	14.4851	21.9055	32.5804	43.3545	55.4877			15.58	5.86975	8.52856	13.7062	20.3896	28.324	36.5471	45.3796	54.3939
15.64	4.65466	6.70215	10.6191	15.9775	22.5071	29.0911	35.762	43.1458		5.09118	6.75454	10.6502	16.3952	24.1006	33.1847	42.2655	50.5963			15.68	2.65027	5.38977	8.79382	14.1886	21.6965	30.9003	39.335	49.0232		2.8328	5.89996	9.35854	14.5356	21.9878	32.6936	43.479	55.603			15.68	5.90649	8.48328	13.7898	20.3881	28.424	36.5175	45.5352	54.3447
15.74	4.6781	6.67236	10.6543	16.0845	22.3384	28.7566	36.0198	43.1113		5.10461	6.77983	10.6952	16.4662	24.1935	33.28	42.3517	50.6724			15.78	2.62048	5.34827	8.74609	14.1971	21.7175	31.0376	39.4108	49.167		2.8404	5.91476	9.38656	14.586	22.0698	32.8062	43.6028	55.7174			15.78	5.93774	8.45129	13.8171	20.5787	28.4575	36.7355	45.6328	54.483
15.84	4.72961	6.60449	10.7278	16.1501	22.4641	28.8621	36.262	43.3918		5.11802	6.80511	10.74	16.5369	24.2858	33.3747	42.4372	50.7479			15.88	2.55884	5.30066	8.76489	14.2198	21.7754	31.0525	39.4911	49.1796		2.848	5.92955	9.41457	14.6363	22.1516	32.9183	43.7257	55.831			15.88	5.90417	8.48328	13.8156	20.6709	28.4513	37.4542	45.7852	54.5986
15.94	4.81482	6.73022	10.8152	16.2345	22.5767	29.4832	36.4978	43.4856		5.13144	6.83036	10.7849	16.6075	24.3777	33.4687	42.5222	50.8229			15.98	2.59473	5.37097	8.87195	14.3026	21.8988	31.0594	39.6584	49.2333		2.85559	5.94433	9.44255	14.6866	22.2333	33.0299	43.8478	55.9437			15.98	5.98071	8.59033	13.9594	20.7107	28.7192	37.3683	45.8118	54.8096
16.04	4.8468	6.69897	10.8223	16.2963	22.5688	29.2676	36.5026	43.5442		5.14484	6.85559	10.8296	16.6779	24.4691	33.562	42.6064	50.8972			16.08	2.5752	5.37646	8.88831	14.3472	21.9902	31.2775	39.7341	49.3788		2.86319	5.95911	9.47051	14.7367	22.3147	33.1411	43.9692	56.0555			16.08	6.08386	8.58252	14.0476	20.7874	28.8091	37.4019	45.9578	55.0088
16.14	4.89612	6.71851	10.8879	16.329	22.5845	29.3333	36.6768	43.7388		5.15825	6.8808	10.8743	16.7481	24.56	33.6547	42.6901	50.971			16.18	2.54321	5.3717	8.87659	14.3846	22.0684	31.5065	39.8577	49.7217		2.87078	5.97388	9.49846	14.7869	22.3959	33.2517	44.0898	56.1665			16.18	6.13147	8.55127	14.046	20.8646	28.8677	37.4198	46.1461	55.1088
16.24	4.88904	6.77637	10.8691	16.4268	22.6062	28.8535	36.8315	43.8809		5.17164	6.906	10.9189	16.818	24.6505	33.7467	42.7732	51.0442			16.28	2.56897	5.42334	8.94849	14.4644	22.1848	31.6423	40.0897	49.8749		2.87837	5.98865	9.52638	14.8369	22.4769	33.3618	44.2095	56.2767			16.28	6.16821	8.58484	14.0828	20.8334	28.8724	37.4956	46.264	55.1901
16.34	4.89758	6.80981	10.9597	16.4907	22.7439	29.5488	36.8962	44.0005		5.18504	6.93117	10.9634	16.8878	24.7405	33.8381	42.8556	51.1169			16.38	2.526	5.39832	9.11487	14.4698	22.2465	31.6681	40.1833	49.9623		2.88596	6.00341	9.55429	14.8869	22.5576	33.4714	44.3286	56.3861			16.38	6.16199	8.61304	14.2328	20.9381	29.1864	37.5894	46.4407	55.2338
16.44	4.89148	6.81543	11.0598	16.6423	22.8438	29.5129	36.9706	44.0833		5.19842	6.95632	11.0079	16.9573	24.8301	33.9288	42.9375	51.189			16.48	2.54395	5.41626	9.12427	14.5096	22.3246	31.7657	40.4045	50.0015		2.89355	6.01817	9.58217	14.9368	22.6382	33.5806	44.4468	56.4946			16.48	6.14551	8.60828	14.2999	21.1123	29.1951	37.83	46.5773	55.4854
16.54	4.88123	6.85986	11.0723	16.6689	22.886	29.748	37.1025	44.248		5.2118	6.98146	11.0523	17.0267	24.9192	34.019	43.0187	51.2605			16.58	2.54321	5.43665	9.1532	14.5151	22.384	31.7251	40.4467	50.1755		2.90114	6.03292	9.61003	14.9866	22.7186	33.6892	44.5644	56.6024			16.58	6.12915	8.80676	14.3757	21.2631	29.2833	38.0112	46.7555	55.9127
16.64	4.8429	6.91687	11.0542	16.6963	22.925	29.9487	37.2126	44.3489		5.22518	7.00657	11.0966	17.0958	25.0079	34.1085	43.0994	51.3315			16.68	2.55176	5.47168	9.10156	14.5933	22.4871	31.7266	40.5568	50.4053		2.90872	6.04766	9.63788	15.0364	22.7987	33.7974	44.6811	56.7094			16.68	6.18152	8.6825	14.4063	21.2826	29.3302	38.2605	46.9172	55.6182
16.74	4.88123	6.91772	11.1106	16.7368	22.9829	30.2488	37.3362	44.438		5.23855	7.03167	11.1409	17.1648	25.0961	34.1974	43.1795	51.402			16.78	2.59399	5.56165	9.17896	14.6909	22.6074	31.9829	40.7225	50.5615		2.91631	6.0624	9.6657	15.0861	22.8787	33.9051	44.7972	56.8156			16.78	6.27759	9.12549	14.4523	21.6061	29.2974	38.38	47.082	55.9291
16.84	4.92737	7.03418	11.1177	16.7899	23.0703	30.4028	37.4558	44.5879		5.25191	7.05674	11.1851	17.2336	25.1839	34.2857	43.2591	51.4719			16.88	2.57837	5.60693	9.18677	14.755	22.6738	32.24	40.849	50.7318		2.92389	6.07713	9.6935	15.1357	22.9584	34.0123	44.9125	56.921			16.88	6.23694	9.53015	14.5483	21.3763	29.406	38.4846	47.1921	56.3737
16.94	5.02185	7.00049	11.2339	16.8142	23.2532	30.3191	37.5471	44.7043		5.26527	7.0818	11.2293	17.3021	25.2713	34.3734	43.3381	51.5414			16.98	2.59082	5.66235	9.21411	14.8354	22.7848	32.6251	40.9841	50.7936		2.93147	6.09186	9.72129	15.1853	23.0379	34.119	45.0271	57.0256			16.98	6.23071	9.57629	14.6719	21.4092	29.674	38.587	47.3516	56.5049
17.04	5.0343	7.03174	11.3027	16.697	23.3618	30.3425	37.6689	44.8809		5.27863	7.10684	11.2733	17.3705	25.3582	34.4606	43.4165	51.6103			17.08	2.5979	5.68506	9.27588	14.9191	22.9059	32.7977	41.0913	50.9866		2.93905	6.10658	9.74905	15.2348	23.1173	34.2253	45.1409	57.1296			17.08	6.27527	9.3927	14.7429	21.3975	29.4067	38.7081	47.5094	56.5651
17.14	5.0531	7.03418	11.384	16.8149	23.4531	30.2825	37.8167	44.9661		5.29197	7.13185	11.3173	17.4387	25.4447	34.5471	43.4944	51.6787			17.18	2.65723	5.75842	9.25391	15.037	23.0261	32.8853	41.2716	51.1255		2.94663	6.1213	9.7768	15.2842	23.1964	34.331	45.2541	57.2327			17.18	6.23853	9.26453	14.7179	21.5944	30.3904	38.7753	47.6406	56.8369
17.24	5.02576	6.9873	11.4153	16.9728	23.4586	30.5168	37.9331	45.0442		5.30532	7.15685	11.3613	17.5066	25.5307	34.6331	43.5718	51.7466			17.28	2.71509	5.82336	9.32507	15.1222	23.1364	32.9963	41.4257	51.2358		2.95421	6.13601	9.80452	15.3335	23.2753	34.4364	45.3666	57.3352			17.28	6.26587	9.27234	14.7843	21.4919	29.8153	38.7245	47.7562	56.9619
17.34	5.04919	7.0083	11.4355	17.0259	23.5149	30.7019	38.0791	45.1763		5.31866	7.18183	11.4051	17.5744	25.6164	34.7185	43.6486	51.814			17.38	2.76587	5.8772	9.39771	15.2261	23.2379	33.0134	41.5873	51.3178		2.96178	6.15072	9.83222	15.3828	23.354	34.5412	45.4784	57.4369			17.38	6.26587	9.36536	14.8406	21.6295	30.2716	38.8605	47.8531	57.058
17.44	5.07581	7.22705	11.4036	17.5081	23.6101	30.8926	38.187	45.4199		5.33199	7.20679	11.4489	17.642	25.7016	34.8033	43.7249	51.8809			17.48	2.77441	5.87878	9.41882	15.2706	23.2777	33.1212	41.6873	51.5796		2.96935	6.16542	9.85991	15.432	23.4326	34.6456	45.5895	57.5379			17.48	6.27209	9.44348	14.8624	21.7458	30.5013	39.0151	48.057	57.1627
17.54	5.14832	7.56372	11.48	17.5361	23.5798	31.0347	38.3025	45.4934		5.34532	7.23173	11.4927	17.7094	25.7864	34.8876	43.8007	51.9474			17.58	2.89478	6.021	9.55237	15.4448	23.4348	33.3323	41.9076	51.7006		2.97692	6.18011	9.88757	15.4812	23.5109	34.7495	45.6999	57.6382			17.58	6.32764	9.55444	14.9805	21.724	30.4481	39.3816	48.2532	57.1416
17.64	5.1571	7.67639	11.6106	17.3009	23.6125	31.0934	38.4432	45.6145		5.35864	7.25665	11.5363	17.7766	25.8707	34.9714	43.8759	52.0133			17.68	2.88696	6.03345	9.56726	15.48	23.4847	33.3947	42.0295	51.8944		2.9845	6.1948	9.91521	15.5303	23.589	34.853	45.8096	57.7377			17.68	6.3252	9.40833	15.0304	21.9218	30.4513	39.3893	48.3702	57.6768
17.74	5.12732	7.39893	11.6575	17.4541	23.7462	31.1309	38.5081	45.8732		5.37195	7.28155	11.5799	17.8436	25.9547	35.0546	43.9507	52.0788			17.78	2.90723	6.07568	9.61255	15.5526	23.5879	33.4884	42.1833	52.0474		2.99206	6.20948	9.94284	15.5793	23.6669	34.9561	45.9187	57.8366			17.78	6.42212	8.41614	15.1281	22.0092	30.4841	39.7378	48.3945	57.6705
17.84	5.16479	6.6178	11.6637	17.4719	24.0806	31.1903	38.6471	45.9497		5.38527	7.30643	11.6235	17.9104	26.0383	35.1372	44.025	52.1438			17.88	2.89478	6.06628	9.56567	15.6144	23.652	33.5095	42.2865	52.2568		2.99963	6.22416	9.97044	15.6283	23.7446	35.0586	46.0271	57.9348			17.88	6.49329	8.51379	15.1758	22.0842	30.563	39.6847	48.5165	58.4564
17.94	5.22351	6.88416	11.7223	17.3447	24.1523	31.2324	38.8003	46.0723		5.39857	7.33129	11.667	17.977	26.1214	35.2193	44.0987	52.2084			17.98	2.9729	6.13428	9.64539	15.7339	23.8145	33.7908	42.4935	52.3982		3.0072	6.23883	9.99803	15.6771	23.8221	35.1608	46.1349	58.0324			17.98	6.47363	8.8551	15.2147	22.1732	30.8162	39.8979	48.5726	57.8932
18.04	5.17883	7.13098	11.7566	17.4751	24.2915	31.3887	39.0908	46.1294		5.41187	7.35613	11.7104	18.0435	26.2041	35.3009	44.172	52.2725			18.08	2.96191	6.1123	9.66797	15.7737	23.8699	33.8931	42.6061	52.496		3.01476	6.2535	10.0256	15.726	23.8994	35.2624	46.242	58.1292			18.08	6.45105	9.08337	15.2133	22.2506	31.0239	40.0542	48.2477	58.2142
18.14	5.17737	7.25293	11.8184	17.7126	24.4297	31.4707	39.1744	46.3716		5.42517	7.38096	11.7537	18.1097	26.2864	35.382	44.2448	52.3361			18.18	2.92285	6.08191	9.70239	15.7823	23.9098	34.0065	42.6936	52.7123		3.02232	6.26816	10.0531	15.7747	23.9766	35.3637	46.3485	58.2254			18.18	6.47522	9.20593	15.3289	22.3975	31.4099	40.2222	49.2585	58.3431
18.24	5.15076	7.24268	11.8418	17.8447	24.4751	31.541	39.2737	46.384		5.43846	7.40576	11.797	18.1758	26.3684	35.4626	44.3171	52.3993			18.28	2.95178	6.08423	9.86023	15.8706	24.0293	34.0494	42.8254	52.8428		3.02988	6.28282	10.0807	15.8234	24.0535	35.4645	46.4544	58.3209			18.28	6.55884	9.27161	15.3796	22.5131	31.395	40.3823	49.2031	58.7197
18.34	5.22107	7.30054	11.927	17.8977	24.5461	31.5559	39.3635	46.5598		5.45174	7.43055	11.8402	18.2416	26.4499	35.5427	44.389	52.462			18.38	2.95728	6.08899	9.86414	15.9331	24.0762	34.2791	42.9608	52.8459		3.03744	6.29746	10.1082	15.872	24.1302	35.5649	46.5596	58.4158			18.38	6.60962	9.37549	15.3898	22.5999	31.5333	40.4979	49.418	59.0205
18.44	5.27893	7.3396	11.9746	17.8877	24.6086	31.8958	39.48	46.7894		5.46502	7.45531	11.8833	18.3073	26.531	35.6222	44.4603	52.5243			18.48	2.85645	6.01233	9.87659	15.8925	24.0394	34.0664	42.9772	52.9388		3.045	6.31211	10.1357	15.9206	24.2067	35.6648	46.6642	58.5101			18.48	6.67834	9.45361	15.4343	22.7162	31.5607	40.4979	49.5765	58.0424
18.54	5.31946	7.33325	12.0566	17.9509	24.7102	31.9331	39.5557	46.6262		5.4783	7.48006	11.9264	18.3728	26.6118	35.7013	44.5313	52.5862			18.58	2.81506	5.99048	9.8844	15.912	24.0902	34.3033	43.0676	53.0067		3.05256	6.32675	10.1631	15.969	24.2831	35.7643	46.7682	58.6037			18.58	6.75574	9.52319	15.5398	22.7529	31.5099	40.6472	49.6969	59.0908
18.64	5.38123	7.41382	12.1042	18.0291	24.7305	32.134	39.6494	47.4004		5.49157	7.50478	11.9694	18.4381	26.6921	35.7798	44.6017	52.6477			18.68	2.73535	5.94287	9.87659	15.8956	24.098	34.3204	43.1389	53.1381		3.06011	6.34138	10.1906	16.0174	24.3592	35.8634	46.8716	58.6967			18.68	6.82837	9.64502	15.6312	22.8389	31.5583	40.7596	49.8571	59.151
18.74	5.4054	7.46924	12.1699	18.0642	24.811	32.2363	39.6057	46.9973		5.50483	7.52949	12.0124	18.5032	26.7721	35.8579	44.6717	52.7087			18.78	2.77209	5.98267	10.0048	15.994	24.2067	34.8048	43.2732	53.2866		3.06766	6.35601	10.218	16.0658	24.4351	35.962	46.9743	58.789			18.78	6.86902	9.67786	15.6726	22.96	31.563	40.8979	49.9883	59.2588
18.84	5.40076	7.51855	12.2051	18.1313	24.897	32.3855	39.7197	47.2137		5.51809	7.55418	12.0553	18.5682	26.8517	35.9355	44.7413	52.7693			18.88	2.83228	6.0155	10.0594	16.0933	24.3082	35.104	43.4257	53.3474		3.07521	6.37063	10.2454	16.1141	24.5109	36.0603	47.0765	58.8808			18.88	6.89478	9.76453	15.7039	23.0592	31.5317	40.9581	50.1696	60.2345
18.94	5.40393	7.55688	12.2551	18.1743	25.0313	32.4918	39.9324	47.2605		5.53134	7.57885	12.0981	18.6329	26.9309	36.0126	44.8104	52.8295			18.98	2.81189	5.96313	10.0625	16.0737	24.309	34.8586	43.5138	53.4897		3.08276	6.38525	10.2728	16.1623	24.5864	36.1581	47.1781	58.9719			18.98	6.94397	9.7981	15.7374	23.1764	31.5505	41.1119	50.325	59.9182
19.04	5.46326	7.5708	12.2754	18.3401	25.179	32.6355	40.3682	47.5481		5.54459	7.6035	12.1409	18.6975	27.0097	36.0893	44.8791	52.8893			19.08	2.86511	5.99597	10.0868	16.1737	24.4004	34.7922	43.6483	53.667		3.09031	6.39986	10.3001	16.2104	24.6618	36.2555	47.2791	59.0625			19.08	6.96118	9.82239	15.7742	23.2693	31.7872	41.212	50.4703	59.8525
19.14	5.5116	7.60596	12.2949	18.4353	25.3508	32.6589	40.5127	47.7576		5.55783	7.62813	12.1835	18.7619	27.0881	36.1655	44.9474	52.9486			19.18	2.93225	6.06396	10.1298	16.2839	24.5387	34.8384	43.8192	53.827		3.09786	6.41447	10.3275	16.2585	24.737	36.3525	47.3795	59.1524			19.18	6.98779	9.91223	15.8015	23.2803	32.0021	41.2784	50.5797	59.7517
19.24	5.54773	7.65063	12.3716	18.4946	25.3547	32.7512	40.5698	47.0035		5.57107	7.65274	12.2262	18.8261	27.1662	36.2412	45.0152	53.0076			19.28	2.94238	6.09204	10.2266	16.3651	24.6113	34.9547	43.9568	53.996		3.1054	6.42907	10.3548	16.3065	24.812	36.449	47.4794	59.2418			19.28	7.06738	9.93872	15.853	23.3483	32.0372	41.369	50.7367	60.1034
19.34	5.56006	7.68091	12.4363	18.5947	25.4055	32.8605	40.6088	48.3848		5.5843	7.67734	12.2687	18.8901	27.2439	36.3164	45.0826	53.0662			19.38	2.99084	6.13428	10.243	16.4448	24.7207	34.8837	44.1077	54.056		3.11295	6.44366	10.3821	16.3545	24.8868	36.5452	47.5786	59.3306			19.38	7.02991	9.9646	15.8695	23.517	32.2169	41.5643	50.8812	60.983
19.44	5.55701	7.72559	12.502	18.7017	25.468	32.9622	40.6885	48.6949		5.59753	7.70191	12.3112	18.9539	27.3212	36.3913	45.1496	53.1244			19.48	2.92603	6.09204	10.2125	16.4315	24.7402	34.8798	44.1248	54.3021		3.12049	6.45825	10.4094	16.4024	24.9614	36.6409	47.6774	59.4188			19.48	6.94556	9.9989	15.8953	23.4967	32.4083	41.662	51.0172	61.0564
19.54	5.57263	7.75366	12.5566	18.7869	25.4712	33.041	40.8127	47.9098		5.61075	7.72646	12.3537	19.0176	27.3982	36.4656	45.2162	53.1821			19.58	3.06348	6.23657	10.3102	16.6073	24.9746	35.1869	44.3811	54.5983		3.12803	6.47283	10.4367	16.4502	25.0358	36.7363	47.7755	59.5064			19.58	7.00024	10.0044	15.9578	23.5303	32.4458	41.9019	51.1602	60.2869
19.64	5.56323	7.83569	12.623	18.8337	25.5547	33.1277	40.9143	49.2136		5.62396	7.751	12.396	19.0811	27.4748	36.5395	45.2824	53.2396			19.68	3.24548	6.39514	10.4398	16.826	25.2104	35.5048	44.667	54.7177		3.13557	6.48741	10.4639	16.498	25.11	36.8312	47.8731	59.5935			19.68	6.9541	9.98877	15.9187	23.6318	32.5623	41.88	51.2852	60.8635
19.74	5.54993	7.87085	12.6863	18.8955	25.5891	33.2159	40.9885	48.3091		5.63717	7.77551	12.4384	19.1443	27.551	36.613	45.3482	53.2966			19.78	3.22754	6.39282	10.4625	16.8573	25.2535	35.6276	44.759	54.824		3.14311	6.50198	10.4912	16.5457	25.184	36.9258	47.9702	59.68			19.78	6.94324	10.0005	15.975	23.7396	32.6271	42.1659	51.3555	59.7689
19.84	5.56946	7.89355	12.7715	18.936	25.6633	33.3223	41.0737	47.5989		5.65038	7.80001	12.4806	19.2075	27.6269	36.6861	45.4135	53.3532			19.88	3.21741	6.37878	10.4648	16.8674	25.3308	35.7134	44.8326	54.8646		3.15064	6.51655	10.5184	16.5933	25.2579	37.0199	48.0667	59.7659			19.88	6.93933	10.0028	16.1179	23.8951	32.8107	42.0854	51.4633	60.0869
19.94	5.61792	7.92944	12.7949	18.9736	25.7415	33.4207	41.1768	47.9543		5.66358	7.82449	12.5228	19.2704	27.7024	36.7587	45.4785	53.4095			19.98	3.09863	6.33032	10.425	16.8175	25.334	35.7174	44.8513	54.9553		3.15818	6.53111	10.5456	16.6408	25.3315	37.1136	48.1626	59.8513			19.98	6.94629	10.0435	16.1687	24.1068	32.8927	42.2667	51.6031	60.4932
20.04	5.59998	7.93408	12.8176	19.0017	25.8352	33.5793	41.3049	48.4575		5.67678	7.84895	12.5649	19.3332	27.7776	36.8309	45.5431	53.4654			20.08	3.08923	6.34985	10.4797	16.8518	25.3894	35.7891	44.9396	55.042		3.16571	6.54567	10.5727	16.6883	25.405	37.207	48.2581	59.9362			20.08	7.00024	10.0724	16.257	24.1748	32.9904	42.3768	51.7305	60.5853
20.14	5.61633	7.95911	12.8496	18.9392	25.9563	33.6042	41.4136	48.3059		5.68997	7.87339	12.6069	19.3958	27.8524	36.9026	45.6073	53.5209			20.18	3.04321	6.32568	10.5282	16.8644	25.4215	35.8596	44.9803	55.0974		3.17324	6.56022	10.5999	16.7358	25.4783	37.3	48.3529	60.0205			20.18	7.02527	10.1379	16.3054	24.1357	33.0607	42.4738	51.8148	60.7393
20.24	5.63904	7.98877	12.8582	19.0205	26.0391	33.8379	41.4924	48.9645		5.70315	7.89781	12.6489	19.4582	27.9269	36.974	45.6711	53.5761			20.28	2.9541	6.26001	10.5797	16.8417	25.4121	35.8853	45.0099	55.2123		3.18077	6.57476	10.627	16.7831	25.5514	37.3925	48.4473	60.1043			20.28	6.99243	10.1115	16.35	24.1732	33.1365	42.5425	51.9297	60.8103
20.34	5.55542	7.88489	12.873	19.1399	26.0923	33.9114	41.594	48.6646		5.71633	7.92222	12.6909	19.5204	28.001	37.0449	45.7345	53.6309			20.38	2.95178	6.31079	10.7134	16.8846	25.4847	35.9884	45.0999	55.2631		3.1883	6.5893	10.6541	16.8304	25.6243	37.4847	48.5412	60.1876			20.38	6.96582	10.0442	16.4968	24.3225	33.1919	42.6932	52.0508	60.89
20.44	5.53284	7.80762	12.9583	19.208	26.2039	34.0925	41.676	49.1973		5.7295	7.9466	12.7327	19.5825	28.0748	37.1155	45.7976	53.6853			20.48	2.91663	6.27881	10.6445	16.8862	25.498	36.0353	45.1794	55.3225		3.19583	6.60384	10.6812	16.8777	25.6971	37.5765	48.6345	60.2703			20.48	6.88928	10.0341	16.5421	24.3802	33.3021	42.8175	52.168	61.1823
20.54	5.51086	7.85986	12.9753	19.3135	26.3274	34.0879	41.7979	49.2051		5.74267	7.97096	12.7745	19.6443	28.1482	37.1856	45.8603	53.7394			20.58	2.84863	6.2428	10.457	16.8846	25.473	36.0493	45.2194	55.3763		3.20335	6.61836	10.7083	16.9248	25.7696	37.668	48.7273	60.3525			20.58	6.98621	10.1154	16.5531	24.4193	33.42	42.9097	52.2789	61.4283
20.64	5.58508	7.99817	13.0378	19.4595	26.4172	34.1777	41.8948	49.4043		5.75583	7.99531	12.8163	19.706	28.2213	37.2553	45.9226	53.7932			20.68	2.76819	6.17957	10.2798	16.8495	25.473	36.0455	45.2239	55.4295		3.21088	6.63289	10.7354	16.9719	25.842	37.759	48.8197	60.4343			20.68	7.03308	10.3645	16.6273	24.4576	33.545	42.9917	52.3906	61.6354
20.74	5.64685	8.19666	13.0989	19.4751	26.5337	34.2629	41.9846	49.4856		5.76899	8.01964	12.8579	19.7676	28.2941	37.3247	45.9846	53.8466			20.78	2.71033	6.14282	10.1758	16.8417	25.473	36.0845	45.2467	55.7623		3.2184	6.64741	10.7624	17.019	25.9142	37.8497	48.9115	60.5155			20.78	6.96899	10.5662	16.6749	24.5084	33.7192	43.0995	52.5273	61.8877
20.84	5.66956	8.36768	13.1301	19.6135	26.6016	34.323	42.1174	49.4785		5.78215	8.04394	12.8995	19.8289	28.3665	37.3936	46.0462	53.8997			20.88	2.93848	6.39124	10.4313	17.0901	25.7683	36.3759	45.5342	55.9755		3.22592	6.66192	10.7894	17.066	25.9862	37.94	49.0028	60.5962			20.88	6.94006	10.7208	16.6906	24.5818	33.8162	43.2238	52.6563	62.0104
20.94	5.67493	8.42004	13.1511	19.686	26.7024	34.3691	42.2275	49.5544		5.79529	8.06823	12.9411	19.8901	28.4386	37.4622	46.1074	53.9524			20.98	3.03064	6.48267	10.5875	17.2222	25.9105	36.5626	45.7224	56.1304		3.23344	6.67642	10.8164	17.1129	26.058	38.0299	49.0936	60.6764			20.98	7.07214	10.7084	16.7523	24.6686	33.9943	43.269	52.7946	62.1619
21.04	5.70935	8.34351	13.2324	19.7791	26.7961	34.3926	42.3315	49.6902		5.80844	8.0925	12.9826	19.9512	28.5104	37.5303	46.1683	54.0048			21.08	3.05261	6.50378	10.6688	17.2847	26.0231	36.6892	45.8373	56.6123		3.24095	6.69092	10.8434	17.1597	26.1296	38.1195	49.184	60.7561			21.08	7.18384	10.731	16.8328	24.7529	34.1388	43.4019	52.9476	62.3206
21.14	5.72107	8.39038	13.2722	19.8298	26.8586	34.5847	42.4502	49.8301		5.82157	8.11675	13.024	20.012	28.5818	37.5981	46.2289	54.0568			21.18	3.401	6.88037	10.9813	17.673	26.459	37.1736	46.2733	56.6178		3.24847	6.70542	10.8703	17.2065	26.2011	38.2087	49.2738	60.8354			21.18	7.23071	10.7544	16.932	24.8115	34.1661	43.5323	53.0719	62.4205
21.24	5.71643	8.42554	13.3418	19.8604	26.9243	34.7113	42.562	49.8481		5.8347	8.14099	13.0654	20.0727	28.6529	37.6655	46.2891	54.1086			21.28	3.30652	6.81555	10.8782	17.616	26.4036	37.1713	46.3013	56.6475		3.25599	6.71991	10.8973	17.2532	26.2724	38.2975	49.3632	60.9141			21.28	7.23694	10.7505	16.9734	24.8842	34.2271	43.7073	53.1976	62.5424
21.34	5.80383	8.4248	13.4395	19.9275	27.0344	34.7949	42.6643	49.9778		5.84783	8.1652	13.1067	20.1332	28.7237	37.7326	46.3489	54.16			21.38	3.23071	6.72803	10.8423	17.5792	26.3942	37.1658	46.3085	56.678		3.2635	6.7344	10.9242	17.2999	26.3435	38.386	49.4521	60.9924			21.38	7.26746	10.7684	17.0398	24.9209	34.2599	43.855	53.3203	62.6104
21.44	5.78284	8.46851	13.4622	19.9541	27.136	34.8816	42.7737	50.0786		5.86095	8.1894	13.1479	20.1935	28.7941	37.7992	46.4084	54.2111			21.48	3.17517	6.68811	10.8336	17.5682	26.391	37.2119	46.3522	56.7162		3.27101	6.74887	10.9511	17.3465	26.4144	38.4741	49.5405	61.0702			21.48	7.33069	10.7817	17.0968	25.0092	34.2755	43.9542	53.4453	62.6869
21.54	5.78748	8.49976	13.491	20.004	27.2603	34.9277	42.8713	50.209		5.87407	8.21357	13.1891	20.2537	28.8643	37.8655	46.4676	54.2618			21.58	3.11975	6.64832	10.8079	17.562	26.3793	37.2369	46.3708	56.8318		3.27852	6.76335	10.978	17.393	26.4852	38.5618	49.6285	61.1475			21.58	7.33618	10.8052	17.1586	25.1093	34.4419	44.0815	53.5273	62.8346
21.64	5.87415	8.54663	13.5481	20.0791	27.3336	35.0637	42.9768	50.3693		5.88718	8.23773	13.2302	20.3137	28.9341	37.9315	46.5265	54.3123			21.68	3.11584	6.66626	10.8766	17.5784	26.4535	37.3242	46.4982	56.9335		3.28603	6.77782	11.0048	17.4395	26.5558	38.6492	49.716	61.2244			21.68	7.42761	10.8169	17.1632	25.181	34.7686	44.2479	53.6484	63.5026
21.74	5.90942	8.55444	13.5817	20.1111	27.4197	35.0966	43.0862	50.5271		5.90029	8.26187	13.2713	20.3735	29.0036	37.997	46.585	54.3624			21.78	3.11426	6.68579	10.8766	17.6151	26.5043	37.3947	46.6067	57.077		3.29353	6.79228	11.0317	17.4859	26.6262	38.7362	49.803	61.3008			21.78	7.50183	10.8481	17.2422	25.2139	34.8856	44.3448	53.7578	63.7478
21.84	6.01721	8.52637	13.6262	20.1729	27.5071	35.2012	43.1838	50.6394		5.91339	8.28599	13.3123	20.4332	29.0728	38.0623	46.6432	54.4122			21.88	3.151	6.73816	10.9407	17.687	26.5801	37.5157	46.7366	57.1959		3.30104	6.80674	11.0585	17.5322	26.6964	38.8229	49.8896	61.3768			21.88	7.46741	10.7919	17.2921	25.3646	34.838	44.4214	53.8867	63.637
21.94	6.01013	8.56226	13.6667	20.2134	27.5461	35.323	43.2783	50.8645		5.92648	8.31009	13.3532	20.4927	29.1417	38.1271	46.701	54.4617			21.98	3.18701	6.79602	11.0024	17.7957	26.6653	37.6503	46.8896	57.2991		3.30854	6.82119	11.0853	17.5785	26.7664	38.9093	49.9757	61.4523			21.98	7.38696	10.731	17.3265	25.4615	35.0294	44.4894	53.9977	63.626
22.04	6.01013	8.59033	13.7083	20.2251	27.5649	35.5051	43.3752	50.9153		5.93957	8.33417	13.3941	20.5521	29.2103	38.1917	46.7586	54.5109			22.08	3.18298	6.79358	11.0211	17.8143	26.7019	37.7119	46.9786	57.4271		3.31604	6.83563	11.1121	17.6247	26.8363	38.9952	50.0614	61.5274			22.08	7.41821	10.7365	17.4054	25.5045	34.9067	44.5917	54.1289	63.7197
22.14	5.9906	8.58496	13.7253	20.3127	27.5195	35.6465	43.4729	50.9231		5.95266	8.35824	13.4349	20.6112	29.2785	38.2558	46.8158	54.5598			22.18	3.20178	6.78894	11.0211	17.8706	26.7754	37.8048	47.1013	57.5819		3.32355	6.85008	11.1389	17.6709	26.906	39.0809	50.1467	61.602			22.18	7.43774	10.7567	17.4476	25.5779	34.9373	44.7065	54.2539	63.9346
22.24	6.04993	8.60132	13.7277	20.3696	27.5493	35.7449	43.5752	51.0715		5.96574	8.38228	13.4756	20.6702	29.3465	38.3197	46.8727	54.6084			22.28	3.21191	6.81787	11.0352	17.9253	26.8324	37.901	47.1897	57.7162		3.33104	6.86451	11.1656	17.717	26.9756	39.1662	50.2315	61.6762			22.28	7.47058	10.7231	17.4952	25.7037	35.0474	44.8136	54.3531	64.0049
22.34	6.12976	8.64038	13.7832	20.4658	27.7813	35.8629	43.6792	51.3184		5.97881	8.40631	13.5163	20.7291	29.4141	38.3832	46.9293	54.6567			22.38	3.18774	6.81079	11.0165	17.9722	26.8942	37.9532	47.2825	57.7686		3.33854	6.87894	11.1923	17.763	27.0449	39.2511	50.3158	61.7499			22.38	7.46582	10.7388	17.532	25.7592	35.1287	44.8776	54.4476	63.9752
22.44	6.16711	8.6333	13.7917	20.522	28.1165	35.9675	43.7783	51.6489		5.99188	8.43032	13.5569	20.7878	29.4815	38.4463	46.9856	54.7047			22.48	3.19788	6.81238	11.0735	18.0151	26.9489	38.0344	47.3927	57.8568		3.34604	6.89336	11.219	17.809	27.1141	39.3357	50.3998	61.8232			22.48	7.51355	10.8654	17.5883	25.817	35.1505	45.0011	54.568	63.976
22.54	6.22961	8.60449	13.873	20.6353	28.1907	36.0261	43.855	51.6731		6.00494	8.45431	13.5975	20.8463	29.5486	38.5091	47.0416	54.7524			22.58	3.21509	6.80066	11.1204	18.0698	27.0238	38.1173	47.509	57.9818		3.35353	6.90778	11.2457	17.8549	27.1831	39.42	50.4833	61.8961			22.58	7.53308	10.7802	17.6648	25.8795	35.2443	45.0167	54.6664	64.0596
22.64	6.23279	8.58252	13.9121	20.7041	28.2031	36.0613	43.9268	51.8347		6.018	8.47828	13.638	20.9046	29.6153	38.5716	47.0973	54.7999			22.68	3.23535	6.82642	11.1555	18.105	27.0778	38.1627	47.6013	58.1006		3.36102	6.9222	11.2724	17.9007	27.2519	39.504	50.5663	61.9686			22.68	7.56665	10.963	17.7039	26.017	35.4333	45.1339	54.8024	64.5471
22.74	6.15149	8.6333	13.9668	20.7791	28.3352	36.1387	44.0479	51.8435		6.03106	8.50223	13.6784	20.9628	29.6818	38.6338	47.1527	54.847			22.78	3.26038	6.89209	11.204	18.1847	27.1683	38.2908	47.7147	58.1857		3.36852	6.93661	11.299	17.9465	27.3206	39.5876	50.649	62.0406			22.78	7.60339	11.2599	17.8171	26.0459	35.5724	45.1519	54.8571	64.7869
22.84	6.20471	8.76001	14.0605	20.8462	28.2852	36.2122	44.1628	51.8926		6.0441	8.52616	13.7188	21.0209	29.748	38.6956	47.2078	54.8939			22.88	3.26978	6.88269	11.2063	18.244	27.2441	38.3776	47.8123	58.2842		3.37601	6.95101	11.3257	17.9922	27.3891	39.6708	50.7312	62.1122			22.88	7.651	11.259	17.8835	26.11	35.7615	45.3378	54.864	64.8815
22.94	6.25696	8.78174	14.116	20.9438	28.3071	36.2917	44.2471	51.9075		6.05715	8.55008	13.7591	21.0787	29.8138	38.7571	47.2626	54.9404			22.98	3.28149	6.8905	11.1962	18.3019	27.3043	38.4744	47.9374	58.3004		3.38349	6.9654	11.3523	18.0378	27.4574	39.7538	50.813	62.1834			22.98	7.65027	11.2365	17.9476	26.235	35.8364	45.3292	54.986	64.9385
23.04	6.24451	8.81616	14.1816	21.0486	28.3586	36.3528	44.344	52.0082		6.07019	8.57397	13.7994	21.1365	29.8794	38.8183	47.3171	54.9867			23.08	3.21265	6.84436	11.1719	18.2916	27.3035	38.5009	47.9746	58.3381		3.39098	6.9798	11.3789	18.0834	27.5256	39.8364	50.8944	62.2542			23.08	7.65259	11.2271	18.0437	26.3193	35.9474	45.619	55.0859	65.0814
23.14	6.23279	8.87622	14.2159	21.1095	28.429	36.4043	44.4417	52.0059		6.08322	8.59785	13.8396	21.194	29.9447	38.8792	47.3713	55.0327			23.18	3.16113	6.76782	11.1328	18.2753	27.2996	38.5142	48.0177	58.7388		3.39847	6.99418	11.4055	18.129	27.5936	39.9187	50.9754	62.3246			23.18	7.66821	11.2966	18.0656	26.3474	36.0724	45.7651	55.2852	65.1354
23.24	6.25232	8.88184	14.2285	21.1353	28.5469	36.459	44.5361	52.1606		6.09625	8.62171	13.8797	21.2514	30.0097	38.9398	47.4253	55.0785			23.28	3.44946	7.07959	11.5181	18.6206	27.6379	38.8962	48.4218	58.8661		3.40595	7.00856	11.432	18.1744	27.6614	40.0007	51.056	62.3946			23.28	7.71118	11.4169	18.1453	26.4108	36.1677	46.0933	55.6188	65.2885
23.34	6.22034	8.90527	14.2878	21.2354	28.6313	36.5129	44.5823	52.2559		6.10927	8.64555	13.9198	21.3086	30.0745	39.0001	47.4789	55.124			23.38	3.5072	7.12952	11.5687	18.6995	27.7644	39.0282	48.563	59.0075		3.41343	7.02294	11.4585	18.2198	27.7291	40.0823	51.1362	62.4642			23.38	7.72522	11.4364	18.1664	26.4701	36.2544	46.1737	55.8164	65.5221
23.44	6.20935	8.89111	14.3059	21.2595	28.6672	36.4988	44.6838	52.3638		6.12229	8.66938	13.9598	21.3657	30.1389	39.06	47.5323	55.1692			23.48	3.57361	7.18494	11.625	18.7737	27.9011	39.1322	48.7271	59.2373		3.42091	7.03731	11.4851	18.2652	27.7966	40.1636	51.216	62.5334			23.48	7.7854	11.4825	18.2531	26.542	36.3224	46.2042	55.918	65.472
23.54	6.24377	8.94507	14.3652	21.2837	28.7297	36.5168	44.7776	52.552		6.1353	8.69318	13.9998	21.4226	30.2031	39.1197	47.5854	55.2141			23.58	3.69946	7.3374	11.7766	18.9386	28.0973	39.3752	48.9803	59.2756		3.42839	7.05167	11.5116	18.3105	27.8639	40.2446	51.2954	62.6022			23.58	7.82288	11.6216	18.3132	26.653	36.3693	46.2362	55.9648	65.4932
23.64	6.26794	8.99658	14.3926	21.3174	28.8313	36.6855	44.8823	52.6028		6.1483	8.71697	14.0397	21.4794	30.267	39.179	47.6382	55.2588			23.68	3.65332	7.29907	11.7891	18.9432	28.0769	39.3984	49.0309	59.3162		3.43587	7.06603	11.538	18.3557	27.931	40.3253	51.3744	62.6707			23.68	7.85571	11.6349	18.3953	26.6771	36.4435	46.2612	56.1312	65.6182
23.74	6.26086	8.98328	14.4316	21.3689	28.9609	36.6707	44.9541	52.8333		6.1613	8.74073	14.0795	21.536	30.3306	39.2381	47.6907	55.3032			23.78	3.58142	7.24829	11.7399	18.9276	28.0691	39.4189	49.0646	59.3842		3.44334	7.08039	11.5645	18.4008	27.998	40.4057	51.453	62.7387			23.78	7.83777	11.6903	18.4851	26.7686	36.5349	46.3683	56.236	65.8135
23.84	6.27893	9.07788	14.5215	21.4556	29.0774	36.998	45.0862	52.9661		6.1743	8.76448	14.1193	21.5925	30.394	39.2968	47.743	55.3473			23.88	3.53149	7.19519	11.7086	18.9136	28.0801	39.4376	49.1233	59.4701		3.45082	7.09473	11.5909	18.4459	28.0649	40.4857	51.5312	62.8064			23.88	7.84631	11.6763	18.5554	26.8678	36.6232	46.4214	56.3203	65.0088
23.94	6.28821	9.08179	14.5433	21.5134	29.168	37.1699	45.2034	52.9856		6.18729	8.78821	14.159	21.6488	30.457	39.3553	47.795	55.3912			23.98	3.50879	7.21472	11.743	18.9338	28.1403	39.5314	49.2263	59.5834		3.45829	7.10908	11.6174	18.491	28.1315	40.5655	51.6091	62.8736			23.98	7.86902	11.6528	18.5562	26.9326	36.6794	46.5894	56.4258	65.8604
24.04	6.31482	9.11768	14.5933	21.6025	29.2281	37.4512	45.2893	53.1653		6.20028	8.81192	14.1987	21.7049	30.5198	39.4134	47.8467	55.4348			24.08	3.53772	7.22876	11.8453	18.9581	28.2441	39.6329	49.3201	59.6396		3.46576	7.12341	11.6438	18.536	28.198	40.6449	51.6865	62.9406			24.08	7.87134	11.6896	18.6055	27.0209	36.745	46.6206	56.543	66.0049
24.14	6.32263	9.12402	14.6301	21.6985	29.3008	37.4128	45.3511	53.209		6.21326	8.83562	14.2383	21.7609	30.5824	39.4713	47.8982	55.4782			24.18	3.52991	7.20068	11.829	18.9448	28.2777	39.6917	49.3881	59.738		3.47323	7.13775	11.6701	18.5809	28.2644	40.7241	51.7636	63.0071			24.18	7.82446	11.7059	18.6359	27.1272	36.824	46.8878	56.5804	66.1237
24.24	6.36169	9.10364	14.7129	21.7072	29.375	37.5247	45.4534	53.3496		6.22623	8.85929	14.2779	21.8167	30.6446	39.5289	47.9494	55.5213			24.28	3.54944	7.17639	11.8398	18.9784	28.3441	39.7642	49.4537	59.8061		3.4807	7.15207	11.6965	18.6257	28.3305	40.8029	51.8403	63.0733			24.28	7.80493	11.6848	18.6882	27.1716	36.9099	47.5018	56.7578	66.7565
24.34	6.42102	9.15283	14.7683	21.7478	29.4517	37.5254	45.6072	53.313		6.23921	8.88295	14.3173	21.8724	30.7066	39.5862	48.0003	55.5642			24.38	3.53931	7.15771	11.8134	19.0073	28.3746	39.8142	49.5404	59.8591		3.48817	7.16639	11.7229	18.6705	28.3965	40.8814	51.9167	63.1391			24.38	7.83386	11.6466	18.6976	27.2373	37.0161	47.3745	56.7454	66.601
24.44	6.40002	9.16772	14.8372	21.8579	29.5227	37.5254	45.6831	53.3638		6.25217	8.90659	14.3568	21.9279	30.7684	39.6433	48.051	55.6068			24.48	3.48218	7.10217	11.8258	19.0096	28.3988	39.8291	49.5646	59.9468		3.49563	7.18071	11.7492	18.7152	28.4624	40.9596	51.9927	63.2045			24.48	7.80725	11.6958	18.7687	27.3873	37.0919	47.3003	56.975	66.5775
24.54	6.4071	9.2146	14.8997	22.0291	29.5648	37.5325	45.7729	53.3652		6.26513	8.93021	14.3961	21.9833	30.8299	39.7	48.1014	55.6492			24.58	3.45886	7.09131	11.8368	19.0597	28.4474	39.9197	49.6522	60.1146		3.5031	7.19502	11.7755	18.7599	28.5281	41.0376	52.0683	63.2696			24.58	7.78613	11.7544	18.7687	27.417	37.188	47.5917	57.2015	66.6823
24.64	6.36316	9.2489	14.948	22.0626	29.6211	37.655	45.8245	52.7825		6.27809	8.95381	14.4354	22.0386	30.8911	39.7565	48.1516	55.6914			24.68	3.52209	7.19287	11.9485	19.187	28.584	40.0651	49.7771	60.3155		3.51056	7.20933	11.8018	18.8045	28.5936	41.1152	52.1435	63.3343			24.68	7.81982	11.6981	18.8148	27.4099	37.2927	47.5245	57.2891	66.7549
24.74	6.38049	9.23096	14.9934	22.1274	29.6829	37.6223	45.8994	53.8442		6.29103	8.9774	14.4747	22.0936	30.952	39.8127	48.2015	55.7333			24.78	3.61743	7.31165	12.0024	19.3409	28.7761	40.2181	49.9717	60.3536		3.51802	7.22362	11.8281	18.8491	28.659	41.1925	52.2184	63.3987			24.78	7.79944	11.8497	18.8546	27.4694	37.3888	47.5526	57.4352	66.851
24.84	6.38513	9.28027	15.0378	22.1954	29.7212	37.7644	46.0308	53.8052		6.30398	9.00096	14.5139	22.1486	31.0127	39.8686	48.2512	55.7749			24.88	3.52905	7.24121	11.9148	19.2635	28.7488	40.1805	49.981	60.3348		3.52548	7.23792	11.8543	18.8936	28.7242	41.2696	52.2929	63.4627			24.88	7.79712	11.8387	18.9164	27.4724	37.4888	47.5909	57.5414	66.9291
24.94	6.33752	9.30444	15.0449	22.2329	29.7922	37.9723	46.1135	53.8066		6.31692	9.02451	14.553	22.2033	31.0732	39.9243	48.3006	55.8163			24.98	3.39319	7.10925	11.8407	19.1698	28.688	40.194	49.9451	60.5132		3.53293	7.25221	11.8805	18.938	28.7892	41.3463	52.3671	63.5264			24.98	7.81897	11.8755	18.9304	27.5514	37.6075	47.4753	57.543	67.358
25.04	6.33435	9.28491	15.0833	22.2352	29.8501	38.1403	46.2065	54.4231		6.32985	9.04804	14.5921	22.258	31.1334	39.9797	48.3498	55.8575			25.08	3.44165	7.16943	11.9071	19.2706	28.8082	40.3274	50.0756	60.6654		3.54039	7.26649	11.9067	18.9824	28.8541	41.4227	52.4409	63.5897			25.08	7.82837	11.9692	18.9835	27.599	37.6841	47.7605	57.5804	66.9111
25.14	6.39844	9.32324	15.1223	22.2791	29.907	38.4222	46.2229	54.2864		6.34278	9.07155	14.6311	22.3124	31.1933	40.0348	48.3987	55.8985			25.18	3.44946	7.20532	11.9485	19.3198	28.8691	40.4657	50.1741	61.0701		3.54785	7.28077	11.9329	19.0267	28.9189	41.4989	52.5144	63.6527			25.18	7.9292	12.038	19.0382	27.6514	37.7396	47.8284	57.6406	67.6963
25.24	6.50232	9.39893	15.1863	22.2993	29.968	38.3503	46.4353	54.248		6.35571	9.09504	14.6701	22.3668	31.253	40.0897	48.4474	55.9392			25.28	3.72986	7.48108	12.2188	19.6542	29.2113	40.8555	50.545	61.2943		3.5553	7.29504	11.9591	19.0709	28.9834	41.5748	52.5875	63.7153			25.28	8.04712	12.049	19.0375	27.7428	37.8263	47.923	57.6282	67.8854
25.34	6.51404	9.56384	15.1699	22.3525	30.0485	38.5793	46.7174	54.3169		6.36863	9.11852	14.709	22.421	31.3124	40.1443	48.4959	55.9797			25.38	3.8385	7.5835	12.3274	19.7987	29.3652	41.0533	50.781	61.4445		3.56275	7.30931	11.9853	19.1151	29.0479	41.6503	52.6603	63.7776			25.38	8.05103	12.2302	19.0515	27.7943	37.9169	48.0331	57.7507	67.6869
25.44	6.50549	9.58569	15.1965	22.3853	30.1125	38.4707	46.6956	54.3052		6.38154	9.14197	14.7478	22.475	31.3716	40.1986	48.5441	56.0199			25.48	3.89246	7.67725	12.4071	19.8933	29.5115	41.1268	50.9351	61.5559		3.5702	7.32357	12.0114	19.1593	29.1121	41.7256	52.7328	63.8396			25.48	8.07288	12.2817	19.1046	27.9069	37.9982	48.1558	57.9219	67.7885
25.54	6.56165	9.69434	15.2058	22.4509	30.2031	38.4714	46.762	54.4473		6.39445	9.16541	14.7866	22.5289	31.4306	40.2527	48.5921	56.06			25.58	3.90955	7.71863	12.4469	19.9416	29.5848	41.2642	51.0411	61.5335		3.57765	7.33783	12.0375	19.2033	29.1762	41.8006	52.8049	63.9012			25.58	8.07605	12.2723	19.1039	27.9678	38.0974	48.2472	58.0391	67.8658
25.64	6.58118	9.6864	15.2683	22.4868	30.2883	38.4738	46.8049	54.4348		6.40735	9.18883	14.8253	22.5826	31.4893	40.3065	48.6399	56.0998			25.68	3.78613	7.57874	12.3821	19.8511	29.5096	41.2188	51.0216	61.4044		3.58509	7.35208	12.0636	19.2473	29.2402	41.8754	52.8767	63.9625			25.68	8.1073	12.1669	19.1469	28.0436	38.1544	48.2831	58.1875	67.958
25.74	6.56799	9.6521	15.2637	22.5603	30.3555	38.6152	46.9189	54.9043		6.42025	9.21223	14.864	22.6362	31.5477	40.3601	48.6874	56.1393			25.78	3.54089	7.36475	12.1821	19.687	29.3684	41.0292	50.8882	61.3654		3.59254	7.36632	12.0897	19.2913	29.304	41.9498	52.9481	64.0235			25.78	8.16663	12.1372	19.1882	28.1084	38.2302	48.4565	58.5094	68.0299
25.84	6.63269	9.66296	15.2832	22.6143	30.4336	38.6121	46.915	54.5168		6.43314	9.23562	14.9026	22.6897	31.6059	40.4135	48.7347	56.1787			25.88	3.44946	7.28894	12.1344	19.6027	29.3208	40.9962	50.8879	61.4114		3.59998	7.38056	12.1158	19.3352	29.3676	42.024	53.0192	64.0842			25.88	8.22607	12.0223	19.196	28.1849	38.3083	48.4738	58.5133	68.0127
25.94	6.66174	9.63257	15.334	22.6814	30.5172	38.7332	47.0002	55.2075		6.44603	9.25898	14.9412	22.743	31.6639	40.4665	48.7817	56.2178			25.98	3.3783	7.21863	12.1344	19.594	29.3519	41.022	50.9083	61.7561		3.60743	7.3948	12.1418	19.379	29.4311	42.0979	53.09	64.1445			25.98	8.20569	12.0474	19.2078	28.2334	38.3934	48.6027	58.5313	68.14
26.04	6.6344	9.6709	15.3879	22.7056	30.582	38.8574	47.0065	55.0996		6.45891	9.28233	14.9797	22.7961	31.7216	40.5194	48.8286	56.2568			26.08	3.6322	7.48108	12.4219	19.9019	29.6591	41.3525	51.2567	62.045		3.61487	7.40903	12.1679	19.4228	29.4944	42.1715	53.1604	64.2046			26.08	8.22522	12.0184	19.2609	28.2819	38.4607	48.7065	58.6882	68.2877
26.14	6.67969	9.61768	15.4167	22.7432	30.6431	38.9426	47.04	55.1021		6.47179	9.30566	15.0181	22.8492	31.7792	40.572	48.8752	56.2955			26.18	3.81824	7.70776	12.6548	20.1339	29.9363	41.6361	51.5225	62.2725		3.62231	7.42325	12.1939	19.4665	29.5576	42.2448	53.2306	64.2643			26.18	8.26123	12.006	19.3461	28.3881	38.5356	48.7675	58.7438	68.3588
26.24	6.77502	9.57324	15.4434	22.7908	30.7305	38.9817	47.1206	55.2168		6.48466	9.32897	15.0565	22.902	31.8364	40.6243	48.9216	56.334			26.28	3.98462	7.89282	12.8696	20.3566	30.1349	41.9119	51.7841	62.4445		3.62974	7.43747	12.2199	19.5102	29.6206	42.3179	53.3004	64.3237			26.28	8.27209	11.913	19.407	28.4912	38.6443	48.7948	58.8109	68.444
26.34	6.78357	9.57788	15.4973	22.8103	30.8157	39.1785	47.2932	55.3176		6.49753	9.35227	15.0948	22.9548	31.8935	40.6764	48.9677	56.3723			26.38	4.06824	7.97571	12.9985	20.462	30.2927	42.0385	51.9365	62.6162		3.63718	7.45168	12.2458	19.5538	29.6835	42.3907	53.3699	64.3827			26.38	8.2854	11.9614	19.4718	28.5811	38.7052	48.923	58.9258	68.5752
26.44	6.79138	9.60669	15.5066	22.908	30.886	39.2878	47.5251	55.3723		6.51039	9.37554	15.1331	23.0074	31.9503	40.7283	49.0137	56.4103			26.48	4.14478	8.06787	13.1125	20.5597	30.4191	42.1682	52.0638	62.5812		3.64461	7.46589	12.2718	19.5973	29.7462	42.4632	53.4391	64.4415			26.48	8.30493	12.0427	19.5179	28.7061	38.795	48.9073	58.9719	68.6846
26.54	6.8031	9.69043	15.5332	22.9736	30.9797	39.3293	47.8151	55.4302		6.52325	9.3988	15.1713	23.0598	32.0068	40.78	49.0594	56.4482			26.58	4.03699	7.97339	13.0337	20.505	30.345	42.1478	52.0132	62.5333		3.65205	7.48009	12.2977	19.6408	29.8088	42.5355	53.5079	64.5			26.58	8.28149	12.2177	19.5828	28.7943	38.8966	48.951	59.071	68.8275
26.64	6.83044	9.77478	15.5918	23.0688	31.0173	39.4011	47.8167	55.3918		6.5361	9.42204	15.2095	23.1121	32.0632	40.8314	49.1049	56.4858			26.68	3.90955	7.84277	12.9609	20.3948	30.2449	42.0985	51.9561	62.62		3.65948	7.49429	12.3236	19.6842	29.8712	42.6075	53.5765	64.5582			26.68	8.28931	12.3708	19.6257	28.8053	38.9481	49.0558	59.1523	68.9189
26.74	6.89929	9.76855	15.6138	23.0587	31.0579	39.4771	47.844	55.498		6.54895	9.44526	15.2476	23.1643	32.1193	40.8825	49.1502	56.5233			26.78	3.88538	7.82251	12.9485	20.3823	30.2896	42.1564	52.0076	62.6639		3.66691	7.50848	12.3495	19.7276	29.9335	42.6792	53.6447	64.616			26.78	8.27832	12.4833	19.6538	28.8787	39.0099	49.1487	59.2773	69.0768
26.84	6.93274	9.75208	15.6355	23.172	31.1165	39.5417	47.9331	55.6028		6.56179	9.46847	15.2856	23.2163	32.1752	40.9335	49.1953	56.5605			26.88	3.80957	7.75769	12.8766	20.3292	30.2598	42.1454	52.0037	62.8334		3.67434	7.52267	12.3754	19.7709	29.9956	42.7507	53.7126	64.6736			26.88	8.33386	12.5442	19.6976	28.9803	39.0958	49.298	59.3344	69.1924
26.94	6.95935	9.72632	15.6816	23.2588	31.1962	39.6699	47.9729	55.7482		6.57463	9.49165	15.3236	23.2682	32.2308	40.9842	49.2402	56.5976			26.98	3.87756	7.8335	12.9602	20.4276	30.3716	42.3204	52.1599	63.0123		3.68176	7.53685	12.4013	19.8141	30.0576	42.8219	53.7803	64.7308			26.98	8.35181	12.6763	19.7898	29.0404	39.1888	49.3159	59.4297	69.3112
27.04	6.94067	9.61536	15.7567	23.3564	31.2563	39.709	48.0558	55.8762		6.58746	9.51482	15.3615	23.32	32.2863	41.0347	49.2849	56.6344			27.08	3.95496	7.93115	13.0845	20.5535	30.4988	42.4891	52.2959	63.1483		3.68919	7.55102	12.4271	19.8573	30.1194	42.8929	53.8476	64.7878			27.08	8.31824	12.6146	19.8539	29.0599	39.2583	49.4995	59.5485	69.4463
27.14	6.96643	9.68652	15.813	23.4165	31.3157	39.7434	48.1479	55.9036		6.60028	9.53797	15.3994	23.3716	32.3415	41.0849	49.3293	56.6711			27.18	3.98535	8.00378	13.0813	20.6362	30.5957	42.6119	52.4475	63.3677		3.69661	7.56519	12.4529	19.9005	30.1811	42.9635	53.9146	64.8445			27.18	8.32288	12.6747	19.8726	29.1022	39.3263	49.6971	59.6547	69.5439
27.24	6.98352	9.79199	15.8621	23.469	31.3782	39.78	48.1995	55.9973		6.6131	9.5611	15.4372	23.4231	32.3965	41.135	49.3736	56.7075			27.28	4.08386	8.11707	13.1539	20.8042	30.7582	42.8586	52.6459	63.4514		3.70404	7.57936	12.4788	19.9435	30.2426	43.034	53.9814	64.9009			27.28	8.36511	12.7059	19.9008	29.1443	39.4161	49.7589	59.7617	69.5518
27.34	6.97021	9.91455	15.8809	23.5579	31.4634	39.7715	48.2947	56.1255		6.62592	9.58422	15.475	23.4744	32.4513	41.1848	49.4177	56.7437			27.38	4.05957	8.10376	13.1344	20.8182	30.8011	42.8955	52.6896	63.4841		3.71146	7.59352	12.5045	19.9865	30.304	43.1041	54.0478	64.957			27.38	8.38928	12.7716	19.9343	29.1975	39.4849	49.7847	59.9094	69.5424
27.44	6.94299	10.0928	15.9199	23.5603	31.4922	39.8411	48.3855	56.252		6.63873	9.60731	15.5127	23.5256	32.5059	41.2344	49.4615	56.7798			27.48	3.99548	8.07642	13.0742	20.8182	30.7948	42.915	52.7208	63.5575		3.71888	7.60767	12.5303	20.0295	30.3653	43.1741	54.1139	65.0128			27.48	8.42053	12.7645	19.9617	29.2451	39.5779	49.9159	59.9968	69.7213
27.54	6.98035	10.1724	15.9675	23.6064	31.5117	39.9175	48.4775	56.2754		6.65154	9.63039	15.5503	23.5767	32.5602	41.2838	49.5051	56.8156			27.58	3.9635	8.05847	13.0813	20.8456	30.8286	43.025	52.7849	63.4835		3.72629	7.62182	12.5561	20.0724	30.4263	43.2437	54.1798	65.0683			27.58	8.45654	12.7755	19.9711	29.3217	39.6521	49.9988	60.1071	69.7838
27.64	7.01868	10.2661	16.0215	23.697	31.5798	40.0957	48.54	56.4106		6.66434	9.65345	15.5879	23.6276	32.6143	41.3329	49.5486	56.8513			27.68	3.74011	7.87024	12.8947	20.6707	30.6965	42.8947	52.6812	63.3756		3.73371	7.63596	12.5818	20.1152	30.4873	43.3131	54.2453	65.1236			27.68	8.4823	12.7638	20.0046	29.4053	39.7059	50.0698	60.2125	70.0541
27.74	7.00867	10.3154	16.0723	23.74	31.6602	40.0872	48.6206	56.5176		6.67713	9.67649	15.6255	23.6784	32.6682	41.3819	49.5918	56.8868			27.78	3.54089	7.67493	12.7196	20.5183	30.5637	42.7806	52.5615	63.2991		3.74112	7.6501	12.6075	20.158	30.5481	43.3823	54.3106	65.1786			27.78	8.52832	12.7567	20.0554	29.4482	39.7849	50.1425	60.307	70.2994
27.84	7.06091	10.2349	16.0989	23.74	31.7336	40.3145	48.7183	56.6216		6.68993	9.69952	15.663	23.729	32.722	41.4306	49.6349	56.922			27.88	3.40173	7.53345	12.5969	20.4143	30.4325	42.7095	52.506	63.8575		3.74854	7.66424	12.6332	20.2008	30.6087	43.4512	54.3756	65.2332			27.88	8.54712	12.7794	20.0929	29.4639	39.881	50.2104	60.4164	70.3353
27.94	7.06799	10.2959	16.1355	23.7791	31.7883	40.5254	48.7861	56.7043		6.70271	9.72253	15.7004	23.7795	32.7755	41.4791	49.6777	56.9571			27.98	3.88232	8.01477	13.0868	20.9441	30.9817	43.243	53.0654	63.8717		3.75595	7.67836	12.6589	20.2434	30.6692	43.5199	54.4403	65.2877			27.98	8.52991	12.7958	20.1312	29.499	39.9552	50.3042	60.5328	70.4346
28.04	7.05457	10.3169	16.166	23.7986	31.8547	40.5386	48.8635	56.6816		6.71549	9.74552	15.7378	23.8299	32.8287	41.5274	49.7204	56.992			28.08	3.8158	7.93811	12.9766	20.9167	30.9832	43.2516	53.0772	64.4278		3.76336	7.69248	12.6845	20.286	30.7296	43.5883	54.5047	65.3418			28.08	8.42139	12.8029	20.1101	29.5732	40.0411	50.3933	60.6484	70.7018
28.14	7.03748	10.3083	16.1895	23.8657	31.9563	40.5449	48.9775	56.7402		6.72827	9.76849	15.7751	23.8802	32.8818	41.5755	49.7629	57.0268			28.18	4.27368	8.40222	13.4946	21.4066	31.5129	43.7938	53.667	64.749		3.77077	7.7066	12.7102	20.3286	30.7898	43.6565	54.5689	65.3957			28.18	8.50024	12.8442	20.1804	29.6334	40.1154	50.4644	60.7867	70.8463
28.24	7.08752	10.3591	16.2278	23.9072	32.0508	40.6926	49.0698	56.9902		6.74104	9.79144	15.8123	23.9303	32.9347	41.6234	49.8052	57.0613			28.28	4.54712	8.67883	13.7415	21.7378	31.8278	44.1096	54.0145	64.5796		3.77817	7.72071	12.7358	20.3711	30.8499	43.7244	54.6327	65.4493			28.28	8.52991	12.8833	20.2491	29.6888	40.1873	50.5057	60.8929	70.8698
28.34	7.0929	10.3669	16.2495	23.9673	32.1267	40.7339	49.1494	57.0669		6.7538	9.81438	15.8496	23.9803	32.9873	41.6711	49.8472	57.0956			28.38	4.29321	8.43506	13.5048	21.505	31.6129	43.9158	53.8202	64.6132		3.78558	7.73482	12.7614	20.4135	30.9098	43.7921	54.6963	65.5026			28.38	8.5448	12.9263	20.2969	29.7233	40.2723	50.5574	60.9821	70.976
28.44	7.07971	10.3904	16.2903	24.0557	32.196	40.8091	49.2222	57.2894		6.76656	9.8373	15.8867	24.0301	33.0398	41.7186	49.8891	57.1298			28.48	4.25879	8.39673	13.4891	21.5112	31.606	43.9611	53.8787	64.6106		3.79298	7.74892	12.787	20.4559	30.9696	43.8595	54.7596	65.5557			28.48	8.401	12.9692	20.3077	29.7474	40.3568	50.6643	61.0492	70.9213
28.54	7.06555	10.4146	16.3105	24.0962	32.2642	40.8542	49.3057	57.3942		6.77932	9.8602	15.9238	24.0798	33.0921	41.7659	49.9309	57.1638			28.58	4.17444	8.32251	13.4274	21.4612	31.5824	43.9033	53.8888	64.6835		3.80039	7.76301	12.8125	20.4983	31.0293	43.9267	54.8227	65.6085			28.58	8.41589	12.9708	20.364	29.7936	40.4146	50.7941	61.1578	70.8416
28.64	7.11951	10.4248	16.3105	24.1143	32.3398	40.877	49.4065	57.2271		6.79207	9.88308	15.9608	24.1294	33.1441	41.813	49.9724	57.1976			28.68	4.17053	8.30688	13.4625	21.4995	31.6465	43.9742	53.9905	64.7684		3.80779	7.77711	12.8381	20.5405	31.0888	43.9937	54.8854	65.661			28.68	8.44946	12.9794	20.4187	29.8217	40.5037	50.8862	61.25	70.851
28.74	7.16956	10.449	16.373	24.1548	32.4009	40.9668	49.5237	57.2841		6.80481	9.90595	15.9978	24.1789	33.196	41.8599	50.0137	57.2312			28.78	4.18066	8.32959	13.5071	21.562	31.7075	44.0477	54.074	64.8506		3.81519	7.79119	12.8636	20.5827	31.1481	44.0604	54.9479	65.7133			28.78	8.62366	12.981	20.4929	29.9186	40.5747	50.9839	61.375	70.8401
28.84	7.11951	10.4958	16.4231	24.2275	32.4531	41.0645	49.6331	57.5676		6.81755	9.9288	16.0348	24.2282	33.2476	41.9066	50.0549	57.2647			28.88	4.19556	8.34521	13.5383	21.5948	31.734	44.1111	54.1654	64.9045		3.82259	7.80527	12.8891	20.6249	31.2074	44.1269	55.0102	65.7653			28.88	8.62915	13.0005	20.5616	29.9779	40.6404	51.1323	61.4805	71.0596
28.94	7.12024	10.4919	16.4409	24.2501	32.5056	41.0854	49.7314	57.6333		6.83029	9.95163	16.0716	24.2774	33.2991	41.953	50.0959	57.298			28.98	4.17676	8.33655	13.5328	21.5995	31.7933	44.1353	54.2418	65.0278		3.82998	7.81934	12.9146	20.667	31.2665	44.1932	55.0721	65.8171			28.98	8.61902	13.0239	20.6055	30.0466	40.7255	51.2136	61.5992	71.1205
29.04	7.13049	10.5107	16.4543	24.3157	32.5618	41.1379	49.8394	57.6582		6.84301	9.97444	16.1085	24.3265	33.3503	41.9993	50.1367	57.3311			29.08	4.19946	8.36865	13.5962	21.673	31.8785	44.2048	54.381	65.1389		3.83738	7.83341	12.9401	20.709	31.3254	44.2592	55.1338	65.8686			29.08	8.76428	13.0653	20.6632	30.2131	40.8302	51.3573	61.7015	71.3932
29.14	7.18201	10.5317	16.4856	24.3728	32.6453	41.1973	49.9292	57.8074		6.85574	9.99723	16.1452	24.3754	33.4014	42.0454	50.1773	57.364			29.18	4.20251	8.39124	13.6227	21.6956	31.9315	44.2705	54.4567	65.1858		3.84477	7.84748	12.9656	20.751	31.3842	44.325	55.1953	65.9199			29.18	8.88306	13.0997	20.7804	30.2725	40.9232	51.4175	61.8148	71.5432
29.24	7.23279	10.5942	16.5144	24.3884	32.6953	41.3074	50.0088	57.9043		6.86846	10.02	16.182	24.4242	33.4523	42.0913	50.2177	57.3968			29.28	4.16272	8.36707	13.5938	21.7034	31.9481	44.2891	54.5006	65.27		3.85216	7.86153	12.991	20.793	31.4429	44.3905	55.2565	65.9709			29.28	8.92993	13.1583	20.8031	30.5342	41.0076	51.5206	61.9	71.8502
29.34	7.2218	10.6013	16.5496	24.4658	32.7407	41.405	50.083	58.0488		6.88117	10.0428	16.2186	24.4729	33.5029	42.1371	50.258	57.4294			29.38	4.15491	8.38818	13.6313	21.7316	31.9904	44.3533	54.577	65.3475		3.85955	7.87559	13.0164	20.8348	31.5014	44.4559	55.3174	66.0216			29.38	8.93933	13.2114	20.8656	30.5873	41.106	51.5128	62.0133	72.1432
29.44	7.22339	10.5701	16.5996	24.5024	32.7883	41.5168	50.1792	58.2083		6.89388	10.0655	16.2552	24.5215	33.5534	42.1826	50.2981	57.4618			29.48	4.14319	8.3811	13.6289	21.7823	32.041	44.4376	54.6467	65.4442		3.86694	7.88963	13.0418	20.8767	31.5598	44.521	55.3781	66.0721			29.48	8.96191	13.2427	20.9421	30.7076	41.1857	51.6932	62.139	72.4658
29.54	7.21643	10.5889	16.6614	24.6111	32.8501	41.5332	50.2854	58.2317		6.90659	10.0882	16.2918	24.5699	33.6037	42.2279	50.338	57.494			29.58	4.13538	8.37878	13.6532	21.7808	32.105	44.483	54.7146	65.5507		3.87433	7.90368	13.0672	20.9184	31.6181	44.5859	55.4385	66.1224			29.58	8.94397	13.2528	20.9952	30.6592	41.2739	51.9644	62.2383	72.333
29.64	7.2843	10.6013	16.7207	24.6274	32.9414	41.6145	50.3635	58.402		6.91928	10.1109	16.3283	24.6182	33.6538	42.2731	50.3777	57.5261			29.68	4.15491	8.40222	13.7063	21.826	32.1465	44.5455	54.7903	65.5873		3.88172	7.91771	13.0926	20.9601	31.6762	44.6505	55.4987	66.1724			29.68	8.97449	13.3052	21.0515	30.6725	41.3552	52.2089	62.3477	72.5956
29.74	7.3031	10.6255	16.7793	24.7393	32.9961	41.6824	50.4729	58.6035		6.93198	10.1336	16.3647	24.6663	33.7037	42.3181	50.4173	57.5581			29.78	4.13147	8.3905	13.693	21.8198	32.188	44.59	54.8325	65.6685		3.8891	7.93174	13.1179	21.0018	31.7342	44.7149	55.5586	66.2222			29.78	8.9104	13.3263	21.1335	30.7435	41.4216	52.3527	62.4805	72.6705
29.84	7.35388	10.6443	16.7878	24.8025	33.0728	41.709	50.5518	58.884		6.94467	10.1563	16.4011	24.7144	33.7534	42.3628	50.4567	57.5898			29.88	4.11743	8.37878	13.7173	21.8331	32.2198	44.6072	54.8856	65.7733		3.89648	7.94577	13.1433	21.0434	31.792	44.7791	55.6182	66.2718			29.88	8.92212	13.3833	21.2094	30.7607	41.5161	52.3511	62.5719	72.7041
29.94	7.32263	10.6787	16.8372	24.8564	33.1313	41.8613	50.6284	59.0153		6.95735	10.179	16.4375	24.7623	33.803	42.4074	50.4959	57.6214			29.98	4.14551	8.40771	13.7555	21.8823	32.3481	44.6876	54.9958	65.8866		3.90386	7.95979	13.1686	21.0849	31.8497	44.8431	55.6776	66.3211			29.98	8.87915	13.3934	21.2531	30.7982	41.6099	52.4019	62.6586	72.7244
30.04	7.40076	10.6755	16.9363	24.8884	33.2031	41.9543	50.7151	58.9771		6.97003	10.2016	16.4737	24.8101	33.8523	42.4519	50.535	57.6528			30.08	4.16663	8.44128	13.8118	21.9526	32.4199	44.7892	55.0842	65.9763		3.91124	7.97381	13.1939	21.1264	31.9073	44.9069	55.7368	66.3701			30.08	8.87134	13.4731	21.3304	30.8154	41.6755	52.4471	62.75	72.5072
30.14	7.50159	10.7373	16.9824	24.9438	33.2798	42.0488	50.7776	58.8684		6.9827	10.2242	16.51	24.8578	33.9015	42.4961	50.5738	57.6841			30.18	4.19629	8.46704	13.8571	21.994	32.4886	44.8955	55.1637	66.0591		3.91862	7.98782	13.2191	21.1679	31.9647	44.9704	55.7957	66.4189			30.18	8.83459	13.4833	21.4148	30.9069	41.7505	52.4526	62.8125	72.4736
30.24	7.50305	10.7505	16.998	25.0017	33.3562	42.123	50.8589	58.6301		6.99537	10.2468	16.5461	24.9053	33.9505	42.5402	50.6126	57.7152			30.28	4.20337	8.49988	13.9032	22.0503	32.5426	44.9602	55.2655	66.1694		3.926	8.00182	13.2444	21.2092	32.022	45.0337	55.8544	66.4675			30.28	8.86121	13.4982	21.489	30.96	41.8256	52.5659	62.9047	72.7432
30.34	7.53821	10.8286	17.0613	25.0868	33.4275	42.1941	50.958	58.7114		7.00804	10.2694	16.5823	24.9527	33.9993	42.5841	50.6511	57.7462			30.38	4.20496	8.53271	13.9384	22.0659	32.6193	45.0276	55.3436	66.2903		3.93337	8.01582	13.2696	21.2506	32.0792	45.0968	55.9129	66.5159			30.38	8.86511	13.5529	21.557	30.974	41.8973	52.6613	63.0172	72.9642
30.44	7.57898	10.8467	17.1262	25.1157	33.4805	42.2747	51.0432	58.7683		7.0207	10.292	16.6183	25	34.0479	42.6278	50.6895	57.777			30.48	4.21033	8.5686	13.9609	22.1206	32.6801	45.0977	55.424	66.3788		3.94075	8.02982	13.2949	21.2918	32.1363	45.1597	55.9711	66.564			30.48	8.8916	13.62	21.5656	31.0319	41.949	52.7128	63.1211	73.0002
30.54	7.54602	10.8982	17.2058	25.2205	33.554	42.3933	51.1448	58.9325		7.03335	10.3145	16.6544	25.0472	34.0963	42.6713	50.7278	57.8076			30.58	4.24084	8.60144	14.011	22.1815	32.7778	45.1979	55.5247	66.5171		3.94812	8.04381	13.3201	21.333	32.1932	45.2224	56.029	66.6119			30.58	8.82214	13.6411	21.6039	31.0771	42.045	52.837	63.1914	73.0198
30.64	7.54138	10.9177	17.2668	25.2157	33.6406	42.4465	51.23	59.1458		7.046	10.3371	16.6903	25.0942	34.1446	42.7146	50.7658	57.8381			30.68	4.27136	8.64832	14.0571	22.2527	32.859	45.2986	55.6444	66.6067		3.95549	8.05779	13.3453	21.3742	32.2499	45.2848	56.0868	66.6596			30.68	8.83228	13.6606	21.6554	31.0951	42.1287	52.9276	63.2797	73.1064
30.74	7.52258	10.9927	17.3333	25.2322	33.718	42.5247	51.2861	59.184		7.05864	10.3596	16.7262	25.1412	34.1927	42.7578	50.8037	57.8684			30.78	4.26892	8.64832	14.082	22.3167	32.9261	45.3525	55.713	66.7046		3.96286	8.07177	13.3704	21.4153	32.3066	45.3471	56.1443	66.707			30.78	8.88855	13.7169	21.714	31.1436	42.2091	53.0018	63.4	73.097
30.84	7.5343	10.9998	17.3589	25.2166	33.7837	42.5972	51.3635	59.2638		7.07128	10.3821	16.7621	25.188	34.2406	42.8008	50.8415	57.8986			30.88	4.27759	8.65613	14.093	22.3409	32.9606	45.4368	55.7645	66.8075		3.97023	8.08574	13.3956	21.4563	32.3631	45.4091	56.2015	66.7543			30.88	8.89636	13.7427	21.7969	31.1787	42.2896	53.1082	63.4688	73.1432
30.94	7.53992	10.9873	17.3684	25.2954	33.8281	42.6614	51.4214	59.3965		7.08391	10.4046	16.7979	25.2347	34.2883	42.8437	50.8791	57.9286			30.98	4.28223	8.69287	14.0969	22.3925	33.002	45.5416	55.8538	66.91		3.97759	8.09971	13.4207	21.4973	32.4195	45.4709	56.2586	66.8013			30.98	8.96973	13.7528	21.8077	31.2076	42.3865	53.1932	63.5609	73.2721
31.04	7.56628	10.9966	17.3972	25.333	33.9094	42.7136	51.4775	59.4934		7.09654	10.427	16.8337	25.2812	34.3358	42.8864	50.9165	57.9585			31.08	4.31274	8.73267	14.1493	22.4738	33.0981	45.6735	55.949	67.0083		3.98496	8.11367	13.4458	21.5383	32.4757	45.5325	56.3154	66.848			31.08	9.08545	13.7638	21.8187	31.3334	42.4474	53.3058	63.6617	73.3682
31.14	7.55237	11.0037	17.4261	25.3815	33.9744	42.8027	51.5425	59.5427		7.10916	10.4495	16.8694	25.3277	34.3832	42.9289	50.9538	57.9882			31.18	4.33069	8.76086	14.2141	22.5386	33.1691	45.7659	56.0546	67.1014		3.99232	8.12763	13.4709	21.5792	32.5318	45.594	56.3719	66.8946			31.18	9.06116	13.7661	21.8257	31.4342	42.5458	53.3706	63.7797	73.5056
31.24	7.54919	11.0569	17.4277	25.4596	34.0321	42.8668	51.6331	59.6012		7.12178	10.4719	16.905	25.374	34.4304	42.9712	50.9909	58.0178			31.28	4.33618	8.79517	14.2532	22.5894	33.2246	45.8517	56.1575	67.2006		3.99968	8.14158	13.496	21.62	32.5878	45.6551	56.4283	66.9409			31.28	9.02759	13.8254	21.8445	31.5123	42.6342	53.4362	63.8672	73.9589
31.34	7.53125	11.1068	17.4442	25.5134	34.1001	42.9176	51.7323	59.802		7.1344	10.4943	16.9406	25.4202	34.4775	43.0134	51.0279	58.0472			31.38	4.36584	8.81628	14.2844	22.6456	33.3052	45.965	56.2405	67.3022		4.00704	8.15553	13.5211	21.6608	32.6437	45.7161	56.4844	66.9871			31.38	9.06592	13.8513	21.9125	31.5615	42.7427	53.4753	63.9524	73.8604
31.44	7.57581	11.1482	17.4824	25.5681	34.1765	42.9536	51.8152	59.8051		7.147	10.5167	16.9762	25.4663	34.5243	43.0554	51.0647	58.0765			31.48	4.40649	8.86316	14.3329	22.7456	33.3956	46.0627	56.37	67.4091		4.0144	8.16947	13.5461	21.7015	32.6994	45.7769	56.5403	67.033			31.48	9.19397	13.8989	21.9382	31.667	42.8256	53.4885	64.0593	73.9408
31.54	7.62732	11.1794	17.5605	25.6384	34.2361	42.9761	51.9041	59.8615		7.15961	10.5391	17.0117	25.5122	34.571	43.0972	51.1014	58.1056			31.58	4.43457	8.91162	14.386	22.7729	33.4692	46.1696	56.4944	67.4647		4.02176	8.18341	13.5711	21.7421	32.755	45.8375	56.5959	67.0786			31.58	9.22681	13.8794	21.9539	31.7217	42.9169	53.616	64.1399	74.1705
31.64	7.6344	11.1624	17.5801	25.6814	34.3054	43.052	51.9441	59.8958		7.17221	10.5614	17.0471	25.5581	34.6175	43.1389	51.1379	58.1346			31.68	4.42603	8.89673	14.386	22.7675	33.4849	46.2135	56.5544	67.4911		4.02911	8.19734	13.5961	21.7828	32.8104	45.8979	56.6514	67.1241			31.68	9.30334	13.8723	21.9851	31.8115	42.9974	53.7206	64.2078	74.2627
31.74	7.62878	11.1614	17.623	25.6963	34.354	43.1699	52.033	59.9934		7.1848	10.5838	17.0825	25.6038	34.6639	43.1804	51.1742	58.1634			31.78	4.4541	8.92334	14.4391	22.8019	33.5386	46.297	56.6545	67.5897		4.03647	8.21126	13.6211	21.8233	32.8658	45.958	56.7066	67.1694			31.78	9.31982	13.8669	22.0359	31.9193	43.0708	53.7847	64.3118	74.4463
31.84	7.64685	11.1716	17.6426	25.7595	34.3899	43.2363	52.1401	60.0762		7.19739	10.6061	17.1178	25.6494	34.7101	43.2218	51.2104	58.1921			31.88	4.50256	8.99438	14.5266	22.8979	33.6216	46.4283	56.7864	67.6709		4.04382	8.22519	13.6461	21.8638	32.921	46.018	56.7616	67.2144			31.88	9.37134	13.895	22.0906	31.9678	43.1388	53.8901	64.3929	74.7135
31.94	7.73743	11.2256	17.6575	25.8057	34.4712	43.2871	52.2268	60.27		7.20997	10.6284	17.1531	25.6949	34.7561	43.263	51.2465	58.2206			31.98	4.53308	9.03662	14.5673	22.9894	33.6989	46.4954	56.9139	67.767		4.05117	8.2391	13.6711	21.9043	32.9761	46.0778	56.8164	67.2593			31.98	9.44714	13.9247	22.1515	32.0131	43.188	53.9956	64.4922	74.7963
32.04	7.7594	11.2498	17.7175	25.8501	34.5266	43.366	52.3003	60.2466		7.22255	10.6507	17.1883	25.7403	34.802	43.304	51.2824	58.2491			32.08	4.56348	9.0741	14.5914	23.0526	33.7612	46.5509	57.0168	67.8427		4.05852	8.25301	13.696	21.9447	33.031	46.1373	56.871	67.3039			32.08	9.45178	13.9302	22.1586	32.067	43.2443	54.0558	64.5609	74.8236
32.14	7.74377	11.2654	17.731	25.9009	34.5579	43.3911	52.3752	60.4543		7.23512	10.673	17.2235	25.7855	34.8477	43.3449	51.3182	58.2773			32.18	4.55334	9.10144	14.6063	23.0854	33.7839	46.569	57.0881	67.8553		4.06587	8.26692	13.7209	21.985	33.0859	46.1967	56.9253	67.3483			32.18	9.47522	13.9575	22.2124	32.1139	43.3107	54.1252	64.6602	74.8682
32.24	7.74841	11.2803	17.748	25.9243	34.6165	43.416	52.437	60.5325		7.24769	10.6952	17.2587	25.8307	34.8932	43.3856	51.3538	58.3054			32.28	4.48853	9.05847	14.5696	23.0792	33.7534	46.504	57.1301	67.9257		4.07322	8.28082	13.7458	22.0253	33.1406	46.2559	56.9795	67.3926			32.28	9.48462	13.9755	22.2546	32.1686	43.3341	54.2065	64.6976	75.0049
32.34	7.81091	11.3091	17.8113	26.0088	34.6953	43.5339	52.5134	60.6426		7.26025	10.7175	17.2937	25.8757	34.9386	43.4262	51.3893	58.3334			32.38	4.48145	9.04907	14.6071	23.1229	33.7778	46.5275	57.1958	67.9973		4.08056	8.29471	13.7707	22.0655	33.1952	46.3149	57.0334	67.4366			32.38	9.49243	14.0372	22.3226	32.2318	43.4177	54.3136	64.804	75.0533
32.44	7.80774	11.313	17.8777	26.0923	34.7595	43.616	52.5518	60.6208		7.27281	10.7397	17.3288	25.9206	34.9838	43.4666	51.4246	58.3613			32.48	4.49158	9.08972	14.65	23.1815	33.83	46.5806	57.2926	67.9974		4.0879	8.3086	13.7956	22.1057	33.2496	46.3737	57.0871	67.4804			32.48	9.50183	14.006	22.3812	32.2858	43.4833	54.4347	64.9196	75.115
32.54	7.87268	11.2693	17.9238	26.1846	34.8171	43.6802	52.6277	60.7473		7.28536	10.7619	17.3637	25.9654	35.0289	43.5069	51.4598	58.389			32.58	4.42212	9.04126	14.6344	23.1401	33.8091	46.5353	57.2888	67.9935		4.09525	8.32248	13.8204	22.1458	33.3039	46.4322	57.1407	67.524			32.58	9.51038	14.0278	22.4343	32.2865	43.5482	54.5276	65.0281	75.1846
32.64	7.88977	11.3005	17.9746	26.2251	34.8767	43.7886	52.7034	60.8052		7.29791	10.7841	17.3987	26.0101	35.0737	43.547	51.4948	58.4166			32.68	4.35022	8.98816	14.5969	23.1698	33.7676	46.4869	57.2615	68.0475		4.10259	8.33636	13.8452	22.1859	33.3581	46.4906	57.194	67.5674			32.68	9.50574	14.0513	22.4656	32.3795	43.5848	54.5925	65.1094	75.1439
32.74	7.94299	11.3154	18.0403	26.2744	34.9265	43.8716	52.7932	60.9004		7.31045	10.8063	17.4335	26.0546	35.1185	43.587	51.5298	58.444			32.78	4.3197	8.95923	14.5563	23.1682	33.7776	46.5087	57.3052	68.1411		4.10992	8.35023	13.8701	22.2259	33.4122	46.5489	57.247	67.6107			32.78	9.52209	14.0536	22.4952	32.4857	43.6459	54.6799	65.168	75.2096
32.84	7.94763	11.345	18.0918	26.2986	34.9797	43.8933	52.8486	61.0239		7.32299	10.8284	17.4684	26.0991	35.1631	43.6268	51.5645	58.4713			32.88	4.31506	8.953	14.6008	23.1941	33.8519	46.5837	57.3632	68.2185		4.11726	8.3641	13.8949	22.2659	33.4662	46.6069	57.2999	67.6537			32.88	9.50806	14.1326	22.5437	32.5537	43.713	54.7511	65.2672	75.2728
32.94	7.9281	11.3545	18.0769	26.3657	35.0291	43.9707	52.9409	61.1418		7.33553	10.8505	17.5031	26.1434	35.2075	43.6665	51.5991	58.4985			32.98	4.3385	8.95923	14.6696	23.2581	33.9354	46.6563	57.4381	68.3062		4.1246	8.37796	13.9196	22.3058	33.52	46.6647	57.3526	67.6965			32.98	9.54321	14.1708	22.5765	32.6061	43.7841	54.8159	65.4008	75.3564
33.04	7.9469	11.3982	18.1138	26.3954	35.0657	44.0833	52.9846	61.2004		7.34805	10.8727	17.5379	26.1876	35.2517	43.706	51.6336	58.5255			33.08	4.35022	8.96863	14.6766	23.3035	33.9723	46.8696	57.5145	68.3685		4.13193	8.39182	13.9444	22.3457	33.5737	46.7223	57.4051	67.7391			33.08	9.55725	14.1958	22.6108	32.6615	43.8732	54.8964	65.4766	75.3447
33.14	7.97107	11.449	18.1387	26.397	35.1523	44.041	53.0503	61.22		7.36058	10.8948	17.5725	26.2318	35.2958	43.7453	51.668	58.5524			33.18	4.35962	9.00928	14.7532	23.3495	34.0552	47.0094	57.5764	68.4717		4.13927	8.40567	13.9691	22.3855	33.6273	46.7798	57.4574	67.7816			33.18	9.55493	14.1997	22.6726	32.6959	43.9568	54.9644	65.5414	75.4541
33.24	7.99524	11.5005	18.2026	26.4065	35.218	44.1309	53.126	61.27		7.3731	10.9169	17.6071	26.2758	35.3398	43.7846	51.7022	58.5792			33.28	4.37366	9.03894	14.7782	23.3839	34.1066	47.158	57.6771	68.6014		4.1466	8.41952	13.9939	22.4253	33.6808	46.837	57.5095	67.8238			33.28	9.57605	14.2365	22.7148	32.781	44.0099	55.0425	65.6266	75.2494
33.34	7.97815	11.531	18.2473	26.4009	35.2798	44.1848	53.2034	61.3521		7.38561	10.9389	17.6417	26.3196	35.3836	43.8236	51.7363	58.6059			33.38	4.40649	9.08972	14.8297	23.4487	34.2231	47.2526	57.7708	68.6708		4.15393	8.43336	14.0186	22.465	33.7341	46.8941	57.5613	67.8659			33.38	9.55334	14.3013	22.7765	32.817	44.0825	55.0956	65.7031	75.601
33.44	7.96716	11.5466	18.2747	26.4783	35.3352	44.2786	53.2573	61.3411		7.39812	10.961	17.6762	26.3634	35.4273	43.8626	51.7702	58.6324			33.48	4.42444	9.09363	14.868	23.4706	34.2583	47.2916	57.8247	68.7889		4.16125	8.4472	14.0433	22.5046	33.7873	46.951	57.613	67.9077			33.48	9.55493	14.3169	22.7999	32.9365	44.1622	55.1542	65.764	75.7393
33.54	7.98743	11.5896	18.3152	26.5454	35.3977	44.4253	53.3323	61.4004		7.41062	10.983	17.7107	26.4071	35.4708	43.9014	51.804	58.6588			33.58	4.43457	9.11475	14.9016	23.4933	34.3301	47.379	57.927	68.9193		4.16858	8.46103	14.0679	22.5442	33.8404	47.0077	57.6645	67.9494			33.58	9.57996	14.3599	22.8656	32.942	44.2169	55.28	65.8438	75.8619
33.64	8.00232	11.606	18.334	26.572	35.4648	44.634	53.4104	61.4536		7.42312	11.005	17.7451	26.4506	35.5141	43.94	51.8377	58.685			33.68	4.46741	9.14673	14.9352	23.5308	34.3965	47.4259	58.0349	69.0037		4.17591	8.47486	14.0926	22.5838	33.8934	47.0642	57.7158	67.9909			33.68	9.60571	14.3732	22.907	33.0186	44.2693	55.3143	65.9258	75.9564
33.74	8.03674	11.6475	18.3535	26.6235	35.5219	44.7253	53.5237	61.4512		7.43561	11.027	17.7795	26.4941	35.5573	43.9785	51.8712	58.7112			33.78	4.47986	9.16858	14.9641	23.5784	34.4691	47.5063	58.1412	69.1265		4.18323	8.48868	14.1172	22.6233	33.9463	47.1206	57.7669	68.0322			33.78	9.64709	14.4286	22.946	33.1256	44.3364	55.3331	66.0078	76.0065
33.84	8.06555	11.645	18.3809	26.6963	35.6133	44.8184	53.5916	61.4153		7.4481	11.049	17.8138	26.5374	35.6004	44.0169	51.9046	58.7372			33.88	4.51355	9.22961	15.0266	23.6613	34.5426	47.6189	58.2631	69.245		4.19055	8.50249	14.1418	22.6627	33.999	47.1767	57.8178	68.0733			33.88	9.72058	14.4396	22.9421	33.181	44.4177	55.3901	66.1204	76.0557
33.94	8.08044	11.6919	18.4089	26.7283	35.697	44.7942	53.676	61.5294		7.46058	11.071	17.8481	26.5806	35.6433	44.0551	51.9379	58.7631			33.98	4.50879	9.22876	15.036	23.7026	34.5669	47.6564	58.3333	69.3241		4.19787	8.5163	14.1664	22.7021	34.0516	47.2327	57.8685	68.1142			33.98	9.70728	14.5411	22.9984	33.3154	44.4833	55.451	66.2109	76.194
34.04	8.10315	11.7209	18.4341	26.8228	35.7649	44.8457	53.7222	61.7778		7.47306	11.0929	17.8823	26.6238	35.686	44.0932	51.9711	58.7888			34.08	4.48853	9.21472	15.0211	23.7339	34.5957	47.715	58.3811	69.4326		4.20519	8.53011	14.191	22.7415	34.1041	47.2885	57.919	68.155			34.08	9.76428	14.5989	23.0757	33.5983	44.5177	55.5347	66.2289	76.2689
34.14	8.13123	11.6958	18.4512	26.8955	35.8171	44.8965	53.769	61.7832		7.48553	11.1149	17.9165	26.6668	35.7286	44.1311	52.0041	58.8144			34.18	4.48694	9.23743	15.0227	23.7589	34.6652	47.7932	58.4491	69.5637		4.21251	8.54391	14.2156	22.7807	34.1565	47.3441	57.9693	68.1956			34.18	9.73071	14.6271	23.1375	33.5834	44.5873	55.6519	66.3109	76.3033
34.24	8.14441	11.6794	18.4941	26.9509	35.8774	44.948	53.8486	61.9739		7.498	11.1368	17.9506	26.7097	35.7711	44.1689	52.037	58.84			34.28	4.52441	9.27405	15.0719	23.8339	34.7465	47.9087	58.5582	69.6499		4.21983	8.55771	14.2401	22.82	34.2088	47.3995	58.0194	68.2359			34.28	9.83936	14.6958	23.1726	33.6396	44.6567	55.6769	66.4078	76.4307
34.34	8.18518	11.7693	18.5168	26.8806	35.8977	44.9543	53.9331	62.0199		7.51047	11.1587	17.9847	26.7525	35.8134	44.2066	52.0697	58.8653			34.38	4.52917	9.2843	15.0923	23.855	34.8146	47.9978	58.6107	69.6365		4.22714	8.57149	14.2647	22.8592	34.2609	47.4548	58.0694	68.2761			34.38	9.91272	14.7466	23.1749	33.5654	44.7443	55.7362	66.5101	76.3353
34.44	8.20618	11.7778	18.5034	26.8009	35.9758	45.0535	53.9971	61.9762		7.52292	11.1806	18.0187	26.7951	35.8556	44.2441	52.1024	58.8906			34.48	4.45251	9.2428	15.0273	23.8026	34.788	47.9805	58.6036	69.6981		4.23446	8.58528	14.2892	22.8983	34.3129	47.5099	58.1191	68.3162			34.48	9.97839	14.7482	23.2188	33.5818	44.838	55.8136	66.6071	76.3025
34.54	8.23987	11.7998	18.5286	26.9712	36.0298	45.095	54.0862	62.0286		7.53538	11.2024	18.0526	26.8377	35.8976	44.2815	52.1349	58.9158			34.58	4.45801	9.24988	15.0071	23.8409	34.8472	48.0197	58.6819	69.6912		4.24177	8.59906	14.3137	22.9374	34.3648	47.5648	58.1687	68.356			34.58	9.97131	14.7919	23.2452	33.5865	44.9067	55.8729	66.707	76.2939
34.64	8.25623	11.8076	18.5754	27.2375	36.082	45.1316	54.1721	62.0435		7.54783	11.2243	18.0866	26.8802	35.9395	44.3188	52.1672	58.9408			34.68	4.39709	9.19751	14.9742	23.8049	34.8427	48.0422	58.6676	69.8156		4.24908	8.61283	14.3382	22.9764	34.4166	47.6195	58.2181	68.3957			34.68	10.012	14.8075	23.3156	33.6819	44.9958	55.9191	66.7891	76.2806
34.74	8.29138	11.8247	18.6277	27.3408	36.1282	45.2239	54.2346	62.0254		7.56027	11.2461	18.1204	26.9225	35.9812	44.3559	52.1995	58.9657			34.78	4.47839	9.27649	15.0438	23.8956	34.9583	48.1556	58.7827	69.9036		4.25639	8.6266	14.3626	23.0154	34.4683	47.6741	58.2673	68.4352			34.78	10.0081	14.8224	23.3539	33.6732	45.0646	55.9901	66.8516	76.3619
34.84	8.2804	11.863	18.6738	27.2424	36.179	45.2761	54.2705	62.1145		7.57271	11.2679	18.1543	26.9648	36.0229	44.3929	52.2316	58.9905			34.88	4.48376	9.28186	15.0618	23.9448	35.0214	48.1704	58.8278	70.0631		4.26369	8.64036	14.3871	23.0543	34.5199	47.7285	58.3163	68.4745			34.88	9.96277	14.7896	23.4031	33.5662	45.0997	56.0519	66.9274	76.4697
34.94	8.27112	11.9021	18.7097	27.4266	36.2134	45.3223	54.3511	62.2356		7.58514	11.2897	18.188	27.0069	36.0643	44.4298	52.2636	59.0151			34.98	4.60486	9.37793	15.182	24.0651	35.198	48.2743	58.999	70.1952		4.271	8.65412	14.4115	23.0932	34.5713	47.7827	58.3652	68.5137			34.98	9.97131	14.856	23.4789	33.5013	45.1724	56.1167	66.9633	76.6064
35.04	8.29919	11.9216	18.759	27.2659	36.2781	45.4543	54.4143	62.4246		7.59757	11.3115	18.2218	27.049	36.1057	44.4665	52.2955	59.0397			35.08	4.69165	9.47803	15.2766	24.1808	35.3013	48.4635	59.1311	70.3505		4.2783	8.66788	14.4359	23.132	34.6226	47.8367	58.4138	68.5526			35.08	10.0237	14.8911	23.4952	33.4763	45.2474	56.1893	67.0703	76.6721
35.14	8.37024	11.9802	18.834	27.2329	36.3494	45.4707	54.5205	62.4802		7.60999	11.3333	18.2554	27.0909	36.1468	44.5032	52.3273	59.0641			35.18	4.77441	9.56628	15.3798	24.3143	35.4106	48.6305	59.2668	70.5343		4.28561	8.68162	14.4603	23.1708	34.6738	47.8906	58.4623	68.5915			35.18	10.1034	14.938	23.5632	33.5123	45.3153	56.2573	67.1891	76.8494
35.24	8.43127	12.0342	18.8958	27.2837	36.407	45.5247	54.616	62.5613		7.62241	11.355	18.2891	27.1328	36.1879	44.5396	52.3589	59.0884			35.28	4.90808	9.70459	15.536	24.4597	35.616	48.7987	59.4702	70.5887		4.29291	8.69537	14.4847	23.2095	34.7249	47.9443	58.5106	68.6301			35.28	10.1041	14.9598	23.5812	33.5631	45.3998	56.2714	67.239	77.0549
35.34	8.46008	12.0435	18.9292	27.2783	36.4703	45.5691	54.6814	62.5793		7.63483	11.3768	18.3226	27.1745	36.2288	44.576	52.3904	59.1126			35.38	4.91431	9.72253	15.5579	24.4816	35.6685	48.9103	59.531	70.6077		4.30021	8.7091	14.509	23.2482	34.7759	47.9978	58.5587	68.6686			35.38	10.162	14.9904	23.6172	33.5951	45.4559	56.38	67.3508	77.1416
35.44	8.45154	12.074	19.002	27.3618	36.5234	45.5847	54.7417	62.5903		7.64724	11.3985	18.3562	27.2161	36.2696	44.6122	52.4218	59.1367			35.48	4.85486	9.68347	15.5133	24.4244	35.6605	48.9033	59.5465	70.7052		4.30751	8.72284	14.5334	23.2868	34.8268	48.0512	58.6066	68.7069			35.48	10.1057	15.0239	23.696	33.7194	45.5271	56.4777	67.4164	77.3431
35.54	8.43909	12.0654	19.0676	27.4282	36.5813	45.6497	54.7822	62.6777		7.65964	11.4202	18.3896	27.2576	36.3102	44.6483	52.4531	59.1607			35.58	4.88464	9.72021	15.5712	24.4769	35.7356	49.0228	59.6631	70.8007		4.3148	8.73656	14.5577	23.3254	34.8775	48.1044	58.6544	68.745			35.58	10.1158	15.0575	23.7257	33.8639	45.5724	56.5565	67.4703	77.3971
35.64	8.44446	12.1013	19.0723	27.5408	36.6204	45.6777	54.8315	62.7903		7.67204	11.4418	18.4231	27.299	36.3508	44.6843	52.4843	59.1846			35.68	4.87524	9.70691	15.5712	24.494	35.7754	49.0626	59.7092	70.8082		4.3221	8.75029	14.582	23.3639	34.9282	48.1574	58.702	68.783			35.68	10.1268	15.0161	23.7351	33.96	45.6271	56.644	67.5219	77.4502
35.74	8.45862	12.0786	19.084	27.5415	36.686	45.7356	54.8596	62.8794		7.68443	11.4635	18.4565	27.3404	36.3911	44.7201	52.5153	59.2083			35.78	4.8103	9.64746	15.5336	24.4901	35.7668	49.0555	59.7129	70.9076		4.32939	8.764	14.6063	23.4024	34.9787	48.2103	58.7494	68.8208			35.78	10.1393	15.0138	23.7585	34.0162	45.7075	56.701	67.5938	77.4838
35.84	8.46326	12.1326	19.1426	27.6025	36.7727	45.8035	54.9456	63.0012		7.69682	11.4852	18.4898	27.3816	36.4314	44.7558	52.5463	59.232			35.88	4.82996	9.67102	15.5861	24.5597	35.8293	49.1454	59.7944	70.9387		4.33668	8.77771	14.6306	23.4408	35.0291	48.263	58.7967	68.8584			35.88	10.176	15.1138	23.7742	34.1537	45.7521	56.798	67.7578	77.5947
35.94	8.51794	12.1709	19.2083	27.6384	36.8516	45.877	55.0354	63.0403		7.70921	11.5068	18.5231	27.4227	36.4715	44.7914	52.5771	59.2555			35.98	4.79236	9.65454	15.5703	24.5542	35.8221	49.1516	59.8248	70.9388		4.34397	8.79142	14.6548	23.4792	35.0794	48.3155	58.8437	68.8959			35.98	10.2151	15.1669	23.796	34.1865	45.8435	56.937	67.832	77.7275
36.04	8.5531	12.2622	19.2332	27.6775	36.9399	45.8997	55.0862	63.123		7.72158	11.5284	18.5563	27.4637	36.5115	44.8269	52.6078	59.2789			36.08	4.73853	9.60925	15.5461	24.5175	35.7974	49.1539	59.8332	70.9177		4.35126	8.80512	14.6791	23.5175	35.1296	48.3679	58.8906	68.9332			36.08	10.1838	15.2052	23.8109	34.2061	45.9419	57.037	67.8984	77.7799
36.14	8.56873	12.2139	19.2676	27.7087	36.9993	45.9941	55.1753	63.2285		7.73396	11.55	18.5895	27.5046	36.5513	44.8622	52.6383	59.3022			36.18	4.66345	9.54517	15.5016	24.4612	35.788	49.1377	59.8561	71.0155		4.35855	8.81882	14.7033	23.5558	35.1797	48.4201	58.9374	68.9703			36.18	10.1995	15.2216	23.8484	34.3076	45.9982	57.1284	68.0414	77.8619
36.24	8.56409	12.2373	19.291	27.7158	37.061	46.073	55.2588	63.3528		7.74633	11.5716	18.6226	27.5454	36.591	44.8975	52.6688	59.3254			36.28	4.69397	9.59595	15.5836	24.5167	35.855	49.236	59.9568	71.0669		4.36584	8.83251	14.7275	23.594	35.2296	48.4722	58.9839	69.0073			36.28	10.151	15.2528	23.9031	34.3334	46.0669	57.1886	68.1578	77.9424
36.34	8.52966	12.224	19.3176	27.7961	37.1047	46.1458	55.2808	63.4888		7.75869	11.5932	18.6557	27.5861	36.6306	44.9326	52.6991	59.3485			36.38	4.67993	9.5968	15.6102	24.5581	35.8785	49.2986	60.0223	71.2225		4.37312	8.8462	14.7517	23.6321	35.2795	48.5241	59.0303	69.0441			36.38	10.137	15.3318	23.9288	34.4163	46.1349	57.2635	68.2094	78.0033
36.44	8.53284	12.2451	19.2761	27.8877	37.1648	46.1973	55.3518	63.5449		7.77105	11.6147	18.6888	27.6267	36.6701	44.9676	52.7294	59.3715			36.48	4.76038	9.67798	15.7219	24.673	35.981	49.4227	60.1663	71.3022		4.38041	8.85988	14.7758	23.6703	35.3292	48.5758	59.0766	69.0808			36.48	10.1627	15.3934	23.9281	34.4818	46.2162	57.3237	68.332	78.0846
36.54	8.57019	12.2629	19.3184	27.9541	37.2446	46.2559	55.4346	63.6301		7.78341	11.6362	18.7218	27.6672	36.7094	45.0024	52.7595	59.3943			36.58	4.80103	9.72021	15.7743	24.7198	36.0636	49.5408	60.267	71.3489		4.38769	8.87355	14.8	23.7083	35.3789	48.6274	59.1226	69.1173			36.58	10.1753	15.4685	23.9617	34.5365	46.27	57.4097	68.4274	78.1143
36.64	8.53674	12.3357	19.3418	28.0852	37.2766	46.323	55.5471	63.6731		7.79576	11.6578	18.7547	27.7076	36.7486	45.0372	52.7895	59.4171			36.68	4.776	9.70532	15.7891	24.7346	36.0941	49.6016	60.2794	71.4232		4.39497	8.88722	14.8241	23.7463	35.4284	48.6788	59.1685	69.1537			36.68	10.1198	15.5747	23.9968	34.5999	46.3575	57.462	68.5234	78.1143
36.74	8.47815	12.4561	19.3535	28.1548	37.3516	46.4465	55.6206	63.759		7.8081	11.6793	18.7876	27.7479	36.7877	45.0718	52.8194	59.4398			36.78	4.77441	9.70923	15.8134	24.7745	36.1411	49.6627	60.3513	71.5288		4.40225	8.90089	14.8482	23.7843	35.4778	48.7301	59.2143	69.1899			36.78	10.1549	15.6317	24.0242	34.6998	46.4373	57.5331	68.6	78.1924
36.84	8.48669	12.4568	19.3809	28.1697	37.4126	46.5222	55.7393	63.7434		7.82044	11.7007	18.8205	27.7881	36.8267	45.1063	52.8492	59.4623			36.88	4.79944	9.75146	15.8485	24.8511	36.2028	49.7375	60.453	71.5677		4.40952	8.91455	14.8723	23.8222	35.5271	48.7812	59.2598	69.2259			36.88	10.1682	15.5825	24.0867	34.749	46.5005	57.6183	68.7086	78.6885
36.94	8.46716	12.4678	19.4004	28.29	37.4531	46.595	55.7854	63.8848		7.83278	11.7222	18.8533	27.8282	36.8655	45.1407	52.8789	59.4848			36.98	4.79321	9.74829	15.8727	24.8745	36.2363	49.7877	60.5051	71.6122		4.4168	8.9282	14.8964	23.8601	35.5763	48.8321	59.3052	69.2618			36.98	10.2034	15.6278	24.1062	34.8021	46.5583	57.6932	68.7656	79.2174
37.04	8.49451	12.5037	19.4473	28.3806	37.5056	46.6628	55.8198	64.0037		7.84511	11.7437	18.886	27.8682	36.9042	45.175	52.9084	59.5071			37.08	4.77441	9.71082	15.8727	24.8745	36.252	49.7906	60.5061	71.6678		4.42407	8.94185	14.9205	23.8979	35.6254	48.8829	59.3505	69.2975			37.08	10.176	15.5708	24.1687	34.8623	46.6161	57.712	68.8304	79.0955
37.14	8.47351	12.5139	19.5208	28.3845	37.554	46.7161	55.9292	64.0293		7.85743	11.7651	18.9188	27.9081	36.9428	45.2091	52.9379	59.5294			37.18	4.78149	9.71082	15.9149	24.9003	36.2974	49.8307	60.5442	71.6991		4.43135	8.9555	14.9445	23.9357	35.6743	48.9335	59.3956	69.3331			37.18	10.126	15.5715	24.257	34.9287	46.6622	57.8143	68.8695	79.069
37.24	8.45618	12.5122	19.5535	28.4431	37.5938	46.7676	55.9971	64.084		7.86975	11.7865	18.9514	27.9479	36.9812	45.2432	52.9673	59.5515			37.28	4.75488	9.68738	15.8688	24.9073	36.3145	49.7657	60.5686	71.7919		4.43862	8.96913	14.9686	23.9734	35.7232	48.984	59.4405	69.3686			37.28	10.1112	15.5802	24.2992	34.9287	46.699	57.8901	68.9821	79.0729
37.34	8.45081	12.5693	19.5457	28.4744	37.6282	46.8379	56.0698	64.1802		7.88207	11.8079	18.984	27.9877	37.0196	45.2771	52.9965	59.5736			37.38	4.80884	9.72644	15.925	25.0175	36.3989	49.8815	60.6365	71.8905		4.44589	8.98277	14.9926	24.0111	35.772	49.0343	59.4852	69.4038			37.38	10.1041	15.5458	24.3734	34.9639	46.756	57.98	69.0726	79.2025
37.44	8.45544	12.6169	19.5872	28.4501	37.6938	46.9004	56.1877	64.4355		7.89438	11.8293	19.0166	28.0273	37.0578	45.3109	53.0256	59.5955			37.48	4.82751	9.75769	15.9524	25.0776	36.4644	50.004	60.7263	72.0005		4.45316	8.9964	15.0166	24.0487	35.8206	49.0845	59.5299	69.439			37.48	10.1448	15.5122	24.4054	35.0092	46.8169	58.0347	69.1406	79.3033
37.54	8.53906	12.6169	19.584	28.49	37.7351	46.9856	56.2432	64.2848		7.90668	11.8507	19.0491	28.0668	37.0959	45.3446	53.0547	59.6173			37.58	4.85339	9.78271	15.9891	25.1495	36.5426	50.0681	60.7904	72.0256		4.46042	9.01002	15.0406	24.0863	35.8692	49.1345	59.5743	69.474			37.58	10.1714	15.481	24.4148	35.0576	46.8646	58.0995	69.2203	79.5096
37.64	8.55701	12.6489	19.6355	28.5181	37.7954	47.0222	56.3213	64.52		7.91898	11.872	19.0816	28.1062	37.1338	45.3782	53.0836	59.6391			37.68	4.79626	9.72717	15.943	25.1464	36.5341	50.022	60.8004	72.1459		4.46769	9.02364	15.0645	24.1238	35.9176	49.1844	59.6186	69.5088			37.68	10.2698	15.5138	24.4711	35.1295	46.9263	58.1417	69.3219	79.3158
37.74	8.62732	12.5709	19.6816	28.5557	37.8313	47.0833	56.3777	64.8551		7.93128	11.8933	19.114	28.1455	37.1717	45.4117	53.1124	59.6607			37.78	4.83618	9.76318	15.9821	25.1948	36.6128	50.0704	60.8772	72.224		4.47495	9.03725	15.0885	24.1613	35.9659	49.2341	59.6627	69.5435			37.78	10.3127	15.4161	24.5437	35.2123	46.9669	58.201	69.4031	79.1737
37.84	8.63196	12.5294	19.7637	28.5994	37.875	47.0964	56.4424	64.6191		7.94357	11.9147	19.1464	28.1848	37.2094	45.4451	53.1411	59.6822			37.88	4.87598	9.80688	16.0126	25.2557	36.7153	50.1852	60.9529	72.3403		4.48221	9.05086	15.1124	24.1987	36.0142	49.2837	59.7067	69.578			37.88	10.2753	15.4779	24.614	35.1982	47.031	58.255	69.4625	79.319
37.94	8.64294	12.6318	19.7708	28.6487	37.929	47.1653	56.4917	64.5809		7.95586	11.936	19.1788	28.2239	37.247	45.4783	53.1697	59.7037			37.98	4.93152	9.85303	16.0774	25.3503	36.799	50.3088	61.0834	72.4216		4.48948	9.06446	15.1363	24.2361	36.0623	49.3331	59.7505	69.6124			37.98	10.3088	15.5341	24.6515	35.2185	47.0997	58.3026	69.5531	79.094
38.04	8.67029	12.6997	19.8386	28.6509	37.9666	47.2285	56.5815	64.4583		7.96814	11.9573	19.211	28.2629	37.2845	45.5115	53.1982	59.725			38.08	4.95569	9.88428	16.1298	25.4136	36.88	50.3611	61.1693	72.5145		4.49673	9.07806	15.1602	24.2734	36.1103	49.3824	59.7942	69.6467			38.08	10.3557	15.6505	24.7094	35.2936	47.1747	58.3862	69.6429	79.1611
38.14	8.67346	12.7295	19.884	28.6838	38.0461	47.2754	56.6479	64.6238		7.98041	11.9785	19.2433	28.3019	37.3219	45.5445	53.2266	59.7463			38.18	4.97131	9.92798	16.1539	25.4409	36.9536	50.4845	61.2717	72.5873		4.50399	9.09166	15.1841	24.3107	36.1582	49.4315	59.8377	69.6808			38.18	10.3658	15.6825	24.7609	35.2849	47.2325	58.4683	69.7367	79.3401
38.24	8.7218	12.7817	19.9363	28.7524	38.1165	47.3652	56.7322	64.6677		7.99268	11.9998	19.2755	28.3407	37.3591	45.5774	53.2549	59.7674			38.28	4.97913	9.953	16.1829	25.4862	37.0137	50.5885	61.3411	72.6577		4.51125	9.10524	15.208	24.3479	36.206	49.4805	59.8811	69.7148			38.28	10.4315	15.7365	24.8265	35.3014	47.3068	58.519	69.8391	79.5291
38.34	8.71179	12.7881	19.9528	28.7798	38.1719	47.4348	56.8152	64.6902		8.00495	12.021	19.3076	28.3795	37.3963	45.6103	53.2831	59.7884			38.38	5.00024	9.98193	16.2329	25.5183	37.0792	50.7517	61.4154	72.7341		4.5185	9.11883	15.2318	24.3851	36.2537	49.5293	59.9243	69.7486			38.38	10.4619	15.7762	24.8319	35.403	47.3943	58.58	69.9187	79.5667
38.44	8.69836	12.8091	19.9526	28.8604	38.2454	47.4863	56.9041	64.7896		8.01721	12.0422	19.3397	28.4181	37.4333	45.643	53.3112	59.8094			38.48	5.03223	10.0038	16.2828	25.5627	37.1317	50.7603	61.5162	72.803		4.52576	9.1324	15.2556	24.4222	36.3013	49.578	59.9674	69.7823			38.48	10.455	15.8263	24.8555	35.4545	47.4669	58.6597	69.9993	79.5658
38.54	8.75623	12.781	20.002	28.9087	38.2954	47.5183	56.9878	64.8184		8.02947	12.0634	19.3718	28.4567	37.4702	45.6756	53.3392	59.8303			38.58	5.03845	10.0068	16.3125	25.5878	37.1854	50.7617	61.5724	72.827		4.53301	9.14598	15.2795	24.4593	36.3488	49.6265	60.0103	69.8158			38.58	10.5393	15.8755	24.9148	35.485	47.5083	58.7589	70.0765	79.6627
38.64	8.8031	12.7732	20.0598	28.947	38.3516	47.541	57.0549	64.8918		8.04172	12.0846	19.4038	28.4952	37.507	45.7081	53.3671	59.851			38.68	4.99243	9.98975	16.2375	25.5441	37.1685	50.7228	61.6038	72.8724		4.54026	9.15954	15.3032	24.4963	36.3962	49.6749	60.0531	69.8492			38.68	10.5588	15.856	24.9327	35.5693	47.5818	58.8354	70.1602	79.6963
38.74	8.79138	12.8176	20.1003	29.0056	38.4048	47.5879	57.1252	64.9731		8.05397	12.1058	19.4358	28.5336	37.5437	45.7405	53.3949	59.8717			38.78	4.98535	9.99597	16.2532	25.5721	37.1802	50.776	61.656	72.9335		4.54751	9.17311	15.327	24.5333	36.4435	49.7232	60.0957	69.8825			38.78	10.5862	15.8943	24.9554	35.6162	47.6763	58.9409	70.2109	79.8392
38.84	8.81091	12.8256	20.1418	29.0166	38.4758	47.6895	57.2065	65.209		8.06621	12.127	19.4677	28.5719	37.5802	45.7728	53.4226	59.8923			38.88	4.98853	9.99438	16.2516	25.5972	37.2026	50.819	61.7302	73.0811		4.55476	9.18666	15.3508	24.5703	36.4907	49.7713	60.1382	69.9156			38.88	10.5979	15.8629	24.964	35.6615	47.756	59.0503	70.264	79.944
38.94	8.83899	12.7974	20.1738	29.0251	38.5313	47.7793	57.3142	65.2122		8.07845	12.1481	19.4996	28.6101	37.6167	45.8049	53.4501	59.9127			38.98	5.08459	10.1046	16.4048	25.6964	37.3302	50.908	61.8998	73.1489		4.562	9.20021	15.3745	24.6072	36.5377	49.8193	60.1805	69.9486			38.98	10.6112	15.8654	25.0046	35.7646	47.8396	59.1206	70.3313	79.9814
39.04	8.87268	12.8279	20.2058	29.033	38.6001	47.8105	57.387	65.1958		8.09068	12.1692	19.5314	28.6482	37.653	45.837	53.4776	59.9331			39.08	5.12134	10.1288	16.425	25.7355	37.38	51.1487	61.9779	73.2717		4.56925	9.21376	15.3983	24.644	36.5847	49.8671	60.2227	69.9814			39.08	10.6393	15.895	25.0336	35.7959	47.9341	59.2183	70.3867	80.0931
39.14	8.89929	12.9186	20.2551	29.0525	38.6868	47.8723	57.4636	65.2722		8.1029	12.1903	19.5632	28.6862	37.6892	45.869	53.505	59.9534			39.18	5.16663	10.1757	16.4899	25.787	37.452	51.418	62.0865	73.396		4.57649	9.2273	15.422	24.6808	36.6316	49.9148	60.2648	70.0141			39.18	10.6377	16.088	25.0929	35.8545	47.9708	59.2635	70.4187	80.2581
39.24	8.9093	12.9373	20.2996	29.1143	38.7219	47.9199	57.5212	65.3098		8.11513	12.2114	19.5949	28.7241	37.7254	45.9009	53.5323	59.9736			39.28	5.23303	10.2694	16.5923	25.8823	37.5714	51.4282	62.2333	73.5161		4.58373	9.24084	15.4457	24.7176	36.6784	49.9623	60.3067	70.0467			39.28	10.5878	16.0044	25.0804	35.9467	48.0294	59.3042	70.4602	80.2705
39.34	8.88196	12.9529	20.2903	29.1697	38.7524	47.9558	57.562	65.3638		8.12735	12.2325	19.6266	28.7619	37.7614	45.9326	53.5595	59.9937			39.38	5.26587	10.3022	16.6672	25.9519	37.6271	51.3806	62.3319	73.621		4.59097	9.25437	15.4693	24.7543	36.725	50.0098	60.3484	70.0791			39.38	10.576	16.0786	25.1163	35.9873	48.0747	59.3527	70.5297	80.3392
39.44	8.9071	13.0068	20.3254	29.2446	38.8125	48.0317	57.6089	65.4543		8.13956	12.2536	19.6582	28.7997	37.7973	45.9643	53.5866	60.0138			39.48	5.27209	10.3264	16.704	25.9885	37.6777	51.275	62.4309	73.6747		4.59821	9.2679	15.493	24.7909	36.7716	50.057	60.39	70.1115			39.48	10.5596	16.0809	25.132	36.0319	48.1482	59.4026	70.5883	80.4229
39.54	8.86096	13.0154	20.3567	29.2979	38.8665	48.0925	57.6572	65.5176		8.15177	12.2746	19.6898	28.8373	37.8331	45.9959	53.6136	60.0337			39.58	5.26819	10.3374	16.7125	26.0284	37.6855	51.0385	62.4905	73.7568		4.60545	9.28142	15.5166	24.8275	36.8181	50.1041	60.4315	70.1436			39.58	10.5377	16.1567	25.1515	36.0795	48.2247	59.462	70.6188	80.5299
39.64	8.87415	13.0435	20.3628	29.3423	38.9094	48.2051	57.6956	65.4536		8.16397	12.2956	19.7214	28.8749	37.8687	46.0273	53.6405	60.0535			39.68	5.30103	10.4061	16.7524	26.1105	37.7521	51.2563	62.5912	73.76		4.61268	9.29494	15.5403	24.8641	36.8644	50.1511	60.4728	70.1757			39.68	10.6112	16.2208	25.1797	36.149	48.2911	59.5347	70.6719	80.6635
39.74	8.88904	13.0466	20.3684	29.3845	38.9797	48.2878	57.7222	65.5645		8.17617	12.3166	19.7529	28.9123	37.9043	46.0587	53.6674	60.0733			39.78	5.27673	10.3655	16.7523	26.094	37.7635	51.5156	62.5997	73.8888		4.61992	9.30845	15.5639	24.9006	36.9107	50.198	60.514	70.2076			39.78	10.5784	16.3403	25.2062	36.2021	48.3615	59.6144	70.7211	80.7682
39.84	8.85229	13.0583	20.4004	29.4424	39.0142	48.3762	57.7666	65.8176		8.18836	12.3376	19.7844	28.9497	37.9398	46.09	53.6941	60.093			39.88	5.33228	10.4327	16.7993	26.1824	37.8528	51.6361	62.7046	73.9553		4.62715	9.32195	15.5875	24.937	36.9569	50.2447	60.5551	70.2394			39.88	10.4502	16.5239	25.2546	36.2865	48.4067	59.662	70.8258	80.9072
39.94	8.85461	13.1318	20.4207	29.4915	39.0391	48.4075	57.812	65.845		8.20055	12.3586	19.8158	28.987	37.9751	46.1211	53.7207	60.1125			39.98	5.36584	10.4592	16.8235	26.2479	37.9442	51.7446	62.7887	74.0913		4.63438	9.33545	15.6111	24.9735	37.003	50.2913	60.596	70.271			39.98	10.5018	16.5497	25.2758	36.3303	48.4529	59.701	70.932	80.9541
40.04	8.82104	13.1404	20.4348	29.5823	39.1086	48.4434	57.8127	65.9746		8.21273	12.3796	19.8472	29.0242	38.0104	46.1522	53.7473	60.132			40.08	5.41663	10.5155	16.9016	26.3605	38.0348	51.8611	62.892	74.1653		4.64161	9.34895	15.6346	25.0098	37.0489	50.3377	60.6367	70.3025			40.08	10.4111	16.4028	25.3195	36.3552	48.4943	59.7925	70.9844	81.0494
40.14	8.73743	13.1411	20.4675	29.6274	39.1516	48.5027	57.8799	65.9294		8.22491	12.4005	19.8785	29.0613	38.0455	46.1832	53.7737	60.1514			40.18	5.42053	10.5272	16.9313	26.3792	38.0966	51.9502	62.942	74.2437		4.64884	9.36244	15.6582	25.0461	37.0948	50.3841	60.6774	70.3339			40.18	10.4198	16.3966	25.3695	36.403	48.5216	59.88	71.0563	81.0798
40.24	8.75	13.1077	20.5012	29.6619	39.1594	48.5723	57.9019	66.0105		8.23708	12.4214	19.9098	29.0983	38.0805	46.214	53.8	60.1707			40.28	5.44006	10.5663	16.9602	26.4285	38.1769	52.0134	62.9935	74.2731		4.65606	9.37592	15.6817	25.0824	37.1406	50.4302	60.7179	70.3652			40.28	10.3705	16.3684	25.4015	36.46	48.588	59.9136	71.1351	81.2698
40.34	8.74683	13.2036	20.502	29.6963	39.179	48.6504	57.9502	66.0872		8.24925	12.4424	19.941	29.1353	38.1155	46.2448	53.8263	60.19			40.38	5.40564	10.5452	16.9313	26.4088	38.1926	52.0594	63.02	74.3007		4.66329	9.3894	15.7052	25.1186	37.1862	50.4763	60.7582	70.3963			40.38	10.4581	16.4044	25.4343	36.5013	48.6544	59.9917	71.2477	81.3486
40.44	8.87573	13.2334	20.5261	29.7297	39.2407	48.709	58.0237	66.1794		8.26142	12.4633	19.9722	29.1721	38.1503	46.2755	53.8525	60.2091			40.48	5.38147	10.5139	16.9	26.3979	38.2026	52.0939	63.031	74.3802		4.67051	9.40288	15.7287	25.1548	37.2318	50.5222	60.7985	70.4273			40.48	10.6729	16.3895	25.475	36.5764	48.7349	60.0698	71.3086	81.2712
40.54	9.10706	13.1865	20.5513	29.7767	39.3047	48.7825	58.0745	66.1575		8.27358	12.4841	20.0034	29.2089	38.185	46.3061	53.8785	60.2282			40.58	5.38696	10.5272	16.9813	26.4565	38.2622	52.15	63.0818	74.4467		4.67773	9.41635	15.7522	25.191	37.2773	50.568	60.8386	70.4582			40.58	10.7994	16.4364	25.5132	36.6427	48.7771	60.0917	71.3711	81.3057
40.64	9.1405	13.2029	20.5815	29.8228	39.3306	48.8394	58.137	66.2622		8.28573	12.505	20.0345	29.2455	38.2196	46.3366	53.9045	60.2471			40.68	5.39941	10.5452	16.9993	26.4784	38.3184	52.2384	63.1528	74.4803		4.68495	9.42982	15.7756	25.227	37.3227	50.6136	60.8785	70.4889			40.68	10.8354	16.3091	25.5664	36.6959	48.8364	60.1902	71.4492	81.39
40.74	9.16101	13.0717	20.6184	29.8572	39.4055	48.8677	58.2214	66.302		8.29788	12.5259	20.0655	29.2821	38.2541	46.3669	53.9304	60.266			40.78	5.34863	10.5249	16.9727	26.4761	38.3403	52.243	63.177	74.5356		4.69217	9.44328	15.7991	25.2631	37.368	50.6591	60.9183	70.5196			40.78	10.7861	16.1559	25.5773	36.7295	48.8966	60.262	71.5476	81.4111
40.84	9.15466	13.0466	20.6504	29.8838	39.4141	48.9355	58.3057	66.3887		8.31003	12.5467	20.0965	29.3186	38.2886	46.3972	53.9562	60.2848			40.88	5.32214	10.5272	16.9852	26.5222	38.3878	52.2493	63.224	74.5389		4.69939	9.45673	15.8225	25.2991	37.4131	50.7045	60.958	70.5501			40.88	10.8362	16.0083	25.6062	36.7396	48.9294	60.3081	71.6344	81.4479
40.94	9.20227	13.056	20.6816	29.929	39.447	48.9832	58.3486	66.4028		8.32217	12.5675	20.1275	29.355	38.3229	46.4274	53.9819	60.3035			40.98	5.27209	10.4843	16.9407	26.5253	38.3926	52.204	63.2458	74.5754		4.70661	9.47018	15.8459	25.335	37.4582	50.7498	60.9976	70.5805			40.98	10.7831	16.1755	25.6453	36.76	48.9833	60.3448	71.6422	81.4369
41.04	9.14844	13.167	20.6919	29.9885	39.4968	49.0396	58.4324	66.5559		8.3343	12.5883	20.1584	29.3914	38.3571	46.4576	54.0076	60.3222			41.08	5.24548	10.4764	16.9313	26.5354	38.3934	52.2422	63.2506	74.5858		4.71382	9.48362	15.8693	25.3709	37.5032	50.7949	61.037	70.6107			41.08	10.7494	16.1786	25.6694	36.8083	49.0482	60.4182	71.6804	81.4463
41.14	9.18042	13.2192	20.73	30.0181	39.5447	49.0925	58.5479	66.606		8.34643	12.6091	20.1893	29.4276	38.3912	46.4876	54.0331	60.3407			41.18	5.20337	10.4303	16.8782	26.4917	38.3901	52.2697	63.2341	74.6498		4.72103	9.49707	15.8927	25.4068	37.5481	50.8399	61.0763	70.6409			41.18	10.837	16.2404	25.7148	36.8248	49.1044	60.4933	71.7399	81.5111
41.24	9.21875	13.3037	20.7629	30.0408	39.5867	49.1465	58.5933	66.6628		8.35856	12.6299	20.2202	29.4637	38.4252	46.5175	54.0585	60.3592			41.28	5.24707	10.478	16.9149	26.5269	38.4653	52.34	63.3333	74.7263		4.72825	9.5105	15.916	25.4426	37.5929	50.8848	61.1155	70.6709			41.28	10.8353	16.245	25.7609	36.8701	49.1771	60.5503	71.8226	81.6448
41.34	9.1991	13.3044	20.8152	30.0837	39.6477	49.1746	58.665	66.7356		8.37068	12.6506	20.251	29.4998	38.4591	46.5473	54.0839	60.3776			41.38	5.26428	10.4944	16.9609	26.5745	38.5106	52.3838	63.4069	74.8114		4.73546	9.52393	15.9394	25.4783	37.6376	50.9295	61.1545	70.7008			41.38	10.8276	16.3208	25.8031	36.9131	49.2286	60.63	71.8649	81.6572
41.44	9.18201	13.2349	20.8582	30.1143	39.6938	49.2402	58.7517	66.8254		8.38279	12.6714	20.2817	29.5358	38.4929	46.5771	54.1092	60.3959			41.48	5.29626	10.5334	17.0406	26.6652	38.5698	52.4376	63.4802	74.9803		4.74266	9.53735	15.9627	25.5141	37.6822	50.9741	61.1934	70.7305			41.48	10.8167	16.3302	25.8617	36.9779	49.2778	60.7104	71.925	81.6807
41.54	9.17737	13.2927	20.8755	30.1509	39.7485	49.2864	58.8269	66.8677		8.3949	12.6921	20.3124	29.5717	38.5266	46.6067	54.1344	60.4141			41.58	5.41272	10.6538	17.1337	26.8159	38.7192	52.6134	63.6467	74.806		4.74987	9.55077	15.986	25.5497	37.7268	51.0186	61.2322	70.7602			41.58	10.8541	16.4028	25.8999	37.028	49.3677	60.7792	72.0242	81.7611
41.64	9.18982	13.2842	20.8887	30.1649	39.8281	49.3098	58.915	66.9114		8.40701	12.7128	20.3431	29.6075	38.5602	46.6362	54.1595	60.4323			41.68	5.19165	10.4592	16.9469	26.6245	38.5503	52.4479	63.4763	74.7684		4.75708	9.56419	16.0093	25.5853	37.7712	51.063	61.2709	70.7897			41.68	10.887	16.4989	25.8718	37.0482	49.4333	60.8651	72.0875	81.833
41.74	9.22107	13.4005	20.9277	30.179	39.886	49.3582	58.9612	66.9043		8.41911	12.7335	20.3737	29.6432	38.5937	46.6657	54.1845	60.4503			41.78	5.07129	10.3436	16.8485	26.5331	38.4692	52.3307	63.427	74.6945		4.76428	9.5776	16.0326	25.6209	37.8155	51.1072	61.3094	70.8191			41.78	10.9143	16.5989	25.8914	37.0999	49.4825	60.9269	72.1211	81.8893
41.84	9.24988	13.4333	20.9526	30.2439	39.9148	49.4441	58.9729	66.9395		8.43121	12.7542	20.4043	29.6789	38.6271	46.6951	54.2094	60.4683			41.88	4.93933	10.2163	16.7548	26.4324	38.3503	52.2416	63.3413	74.7092		4.77148	9.591	16.0559	25.6565	37.8597	51.1513	61.3478	70.8484			41.88	10.9487	16.7153	25.9258	37.1631	49.5365	60.9933	72.1992	81.9401
41.94	9.27966	13.4373	20.9894	30.2815	39.9875	49.498	59.0251	66.9895		8.4433	12.7748	20.4348	29.7144	38.6605	46.7244	54.2342	60.4862			41.98	4.92834	10.1936	16.75	26.4221	38.3622	52.2915	63.3785	74.7411		4.77869	9.6044	16.0791	25.6919	37.9039	51.1953	61.3861	70.8776			41.98	10.969	16.7153	25.9054	37.238	49.5646	61.0503	72.2727	81.9814
42.04	9.29602	13.5435	21.0137	30.3267	40.0486	49.5574	59.105	67.0708		8.45539	12.7955	20.4653	29.7499	38.6937	46.7536	54.259	60.5041			42.08	4.89551	10.1796	16.718	26.4136	38.3535	52.3112	63.4067	74.824		4.78589	9.61779	16.1023	25.7274	37.9479	51.2392	61.4242	70.9067			42.08	10.9745	16.6974	25.9226	37.3014	49.6356	61.1417	72.3734	82.0541
42.14	9.33289	13.5803	21.0527	30.3572	40.125	49.6099	59.1042	67.0754		8.46747	12.8161	20.4957	29.7853	38.7268	46.7827	54.2837	60.5218			42.18	4.9408	10.2327	16.7672	26.4917	38.4301	52.3711	63.5294	74.8896		4.79308	9.63118	16.1256	25.7628	37.9919	51.2829	61.4623	70.9356			42.18	11.0205	16.7004	25.9578	37.3506	49.6873	61.219	72.2976	82.0947
42.24	9.3468	13.7537	21.0598	30.3931	40.1289	49.6536	59.1213	67.0613		8.47955	12.8367	20.5261	29.8206	38.7598	46.8117	54.3083	60.5395			42.28	4.97058	10.2687	16.8212	26.5698	38.506	52.4243	63.6224	74.8616		4.80028	9.64457	16.1488	25.7981	38.0357	51.3266	61.5002	70.9644			42.28	11.0175	16.9341	25.9171	37.399	49.7654	61.2518	72.2734	82.1096
42.34	9.31555	13.9419	21.0339	30.4268	40.2017	49.7019	59.2087	67.1177		8.49162	12.8573	20.5565	29.8559	38.7928	46.8406	54.3328	60.5571			42.38	4.87439	10.1748	16.7727	26.4979	38.4471	52.3594	63.5973	75.0029		4.80748	9.65795	16.1719	25.8334	38.0795	51.3701	61.5379	70.9932			42.38	11.0135	17.0216	25.9437	37.4427	49.8442	61.2823	72.4836	82.1049
42.44	9.31091	13.8662	21.0769	30.4229	40.2539	49.748	59.269	67.134		8.50369	12.8779	20.5868	29.891	38.8256	46.8695	54.3572	60.5746			42.48	4.95337	10.2687	16.8798	26.6199	38.5472	52.4587	63.7225	75.1591		4.81467	9.67132	16.1951	25.8687	38.1232	51.4134	61.5756	71.0218			42.48	11.0354	16.9091	25.9633	37.4662	49.8982	61.3472	72.7992	82.2236
42.54	9.34924	13.5919	21.0793	30.4829	40.2673	49.791	59.29	67.1802		8.51575	12.8984	20.6171	29.9261	38.8583	46.8982	54.3815	60.592			42.58	5.04553	10.3632	16.9688	26.744	38.7104	52.6173	63.888	75.5178		4.82186	9.68469	16.2182	25.9039	38.1668	51.4567	61.6131	71.0502			42.58	11.0416	16.4387	25.9171	37.4928	49.8934	61.4136	73.1578	82.226
42.64	9.34998	13.2279	21.0676	30.5244	40.2922	49.8184	59.3159	67.2683		8.52781	12.919	20.6473	29.9611	38.891	46.9269	54.4058	60.6094			42.68	5.34473	10.6803	17.2922	27.0682	39.0707	52.958	64.2545	75.6786		4.82905	9.69805	16.2414	25.9391	38.2102	51.4998	61.6505	71.0786			42.68	11.0354	16.1949	26.0148	37.5326	49.9357	61.4722	73.057	82.3987
42.74	9.35303	13.1326	21.1042	30.5962	40.3086	49.88	59.3752	67.4028		8.53986	12.9395	20.6775	29.996	38.9235	46.9555	54.43	60.6267			42.78	5.44397	10.8022	17.4274	27.1737	39.2129	53.1071	64.4177	75.7515		4.83624	9.71141	16.2645	25.9742	38.2536	51.5428	61.6878	71.1069			42.78	11.0377	16.0552	26.0922	37.5709	50.0037	61.5331	73.0313	82.4955
42.84	9.35779	13.2208	21.1387	30.6587	40.3469	49.9629	59.4072	67.4636		8.55191	12.96	20.7076	30.0308	38.956	46.984	54.4541	60.6439			42.88	5.48303	10.8514	17.5126	27.2159	39.2933	53.219	64.5077	75.7983		4.84343	9.72476	16.2876	26.0092	38.297	51.5857	61.725	71.135			42.88	11.0432	16.1926	26.1492	37.6139	50.0763	61.605	72.9781	82.6018
42.94	9.38269	13.3997	21.2495	30.6963	40.4023	50.0222	59.347	67.4387		8.56395	12.9805	20.7377	30.0655	38.9884	47.0124	54.4781	60.6611			42.98	5.49402	10.8687	17.5415	27.2667	39.3317	53.2493	64.5677	76.0122		4.85062	9.73811	16.3107	26.0443	38.3402	51.6285	61.762	71.1631			42.98	11.0698	16.4138	26.4102	37.6576	50.1013	61.7003	72.9633	82.6221
43.04	9.3656	13.5146	21.3105	30.7158	40.4563	50.0535	59.2925	67.5059		8.57599	13.001	20.7678	30.1002	39.0206	47.0407	54.502	60.6781			43.08	5.62756	10.9976	17.6946	27.4136	39.4957	53.387	64.7606	76.1732		4.8578	9.75146	16.3337	26.0793	38.3833	51.6712	61.799	71.191			43.08	11.0627	16.4794	26.3406	37.6967	50.1935	61.7355	72.9242	82.7838
43.14	9.38904	13.5825	21.3457	30.7432	40.4993	50.0637	59.3994	67.6559		8.58803	13.0215	20.7978	30.1348	39.0528	47.0689	54.5259	60.6951			43.18	5.70959	11.0897	17.7961	27.5558	39.6426	53.5026	64.9006	76.3217		4.86499	9.7648	16.3568	26.1142	38.4263	51.7137	61.8358	71.2188			43.18	11.0901	16.5685	26.4929	37.7279	50.1935	61.8026	72.9938	82.9275
43.24	9.40393	13.5896	21.3942	30.7375	40.5048	50.0879	59.7057	67.6653		8.60005	13.042	20.8278	30.1693	39.0849	47.0971	54.5496	60.712			43.28	5.77368	11.1639	17.8961	27.6503	39.7598	53.59	65.0364	76.285		4.87217	9.77813	16.3798	26.1491	38.4693	51.7561	61.8725	71.2465			43.28	11.1158	16.606	26.9297	37.76	50.2161	61.8511	72.9617	83.0361
43.34	9.39221	13.5905	21.3755	30.7822	40.4688	50.1536	60.0269	67.6301		8.61208	13.0624	20.8577	30.2037	39.1169	47.1252	54.5733	60.7289			43.38	5.68848	11.0764	17.8508	27.5894	39.6973	53.5563	65.0217	76.3489		4.87935	9.79146	16.4028	26.1839	38.5121	51.7984	61.9091	71.2741			43.38	11.151	16.7716	26.6812	37.8451	50.3044	61.912	73.0414	83.0518
43.44	9.37878	13.6411	21.4551	30.8274	40.4954	50.1941	59.9268	67.7317		8.6241	13.0828	20.8876	30.2381	39.1488	47.1532	54.597	60.7456			43.48	5.67908	11.0725	17.8782	27.5917	39.7074	53.5986	65.0568	76.3538		4.88653	9.80478	16.4258	26.2187	38.5549	51.8406	61.9455	71.3016			43.48	11.1987	16.8224	26.7468	37.9045	50.3536	61.9816	73.0797	83.1064
43.54	9.40857	13.7029	21.5059	30.8666	40.5632	50.2629	59.9189	67.8035		8.63611	13.1032	20.9174	30.2723	39.1806	47.1811	54.6205	60.7623			43.58	5.60254	11.0006	17.775	27.5253	39.6903	53.5649	65.0592	76.3607		4.8937	9.8181	16.4488	26.2535	38.5976	51.8827	61.9819	71.329			43.58	11.2151	16.8989	26.8367	37.9279	50.4427	62.0565	73.1578	83.1799
43.64	9.4054	13.7231	21.3855	30.9025	40.6384	50.323	59.876	67.8669		8.64812	13.1236	20.9472	30.3065	39.2124	47.2089	54.6439	60.779			43.68	5.56665	10.9546	17.7422	27.5073	39.6948	53.5665	65.0701	76.4021		4.90088	9.83141	16.4718	26.2882	38.6402	51.9246	62.0181	71.3563			43.68	11.244	17.006	26.6312	37.9608	50.5536	62.1378	73.2321	83.2322
43.74	9.41882	13.7568	21.5669	30.969	40.6649	50.3645	59.905	67.9005		8.66013	13.144	20.977	30.3406	39.244	47.2366	54.6673	60.7955			43.78	5.54236	10.9303	17.7493	27.5331	39.6903	53.604	65.088	76.3475		4.90806	9.84472	16.4947	26.3229	38.6827	51.9665	62.0542	71.3834			43.78	11.251	17.0887	26.7515	38.0232	50.5951	62.1815	73.2859	83.276
43.84	9.4375	13.7819	21.4449	30.9829	40.7407	50.4012	59.9081	67.9661		8.67213	13.1644	21.0067	30.3746	39.2756	47.2643	54.6906	60.812			43.88	5.40491	10.8022	17.6383	27.4448	39.5723	53.4987	65.0168	76.3466		4.91523	9.85802	16.5177	26.3575	38.7251	52.0082	62.0902	71.4105			43.88	11.2729	17.1661	27.0273	38.0865	50.645	62.2159	73.304	83.2705
43.94	9.46643	13.7888	21.5527	31.0291	40.7766	50.47	59.9285	67.9973		8.68413	13.1847	21.0364	30.4086	39.307	47.2919	54.7139	60.8284			43.98	5.33069	10.7483	17.5829	27.4159	39.5269	53.465	65.0022	76.3405		4.9224	9.87132	16.5406	26.3921	38.7674	52.0498	62.1261	71.4374			43.98	11.2955	17.1997	27.0554	38.1396	50.7052	62.2753	73.3328	83.3213
44.04	9.48743	13.8091	21.9073	31.0674	40.811	50.5229	59.9119	68.0786		8.69612	13.205	21.066	30.4425	39.3384	47.3194	54.737	60.8447			44.08	5.25171	10.6741	17.4867	27.3752	39.4949	53.4213	64.9639	76.4653		4.92957	9.88462	16.5635	26.4266	38.8096	52.0913	62.1619	71.4643			44.08	11.3182	17.2286	26.9835	38.1693	50.7778	62.2761	73.3743	83.3353
44.14	9.52039	13.8459	21.6333	31.1001	40.8977	50.5903	60.019	68.1731		8.7081	13.2254	21.0956	30.4763	39.3697	47.3468	54.7601	60.861			44.18	5.32996	10.7515	17.5868	27.4894	39.598	53.55	65.0927	76.6178		4.93674	9.8979	16.5864	26.4611	38.8518	52.1327	62.1975	71.491			44.18	11.3057	17.259	26.978	38.2037	50.8185	62.3206	73.4164	83.3838
44.24	9.54211	13.824	21.6934	31.1743	40.9368	50.6223	60.0581	68.2402		8.72008	13.2457	21.1252	30.51	39.4009	47.3741	54.7831	60.8772			44.28	5.42371	10.8608	17.6899	27.6042	39.72	53.6971	65.2295	76.7334		4.94391	9.91119	16.6093	26.4956	38.8938	52.174	62.2331	71.5177			44.28	11.3534	17.2505	26.9695	38.2701	50.8732	62.3612	73.5062	83.4323
44.34	9.54602	13.7927	21.7566	31.208	41	50.6941	60.1143	68.2793		8.73206	13.2659	21.1547	30.5436	39.432	47.4014	54.806	60.8933			44.38	5.4635	10.9038	17.7571	27.6909	39.8004	53.8391	65.3163	76.76		4.95107	9.92447	16.6321	26.53	38.9358	52.2151	62.2685	71.5442			44.38	11.369	17.2349	26.9789	38.3177	50.9451	62.3917	73.5797	83.4674
44.44	9.55774	13.8638	21.78	31.2432	41.1282	50.7456	60.1892	68.3357		8.74403	13.2862	21.1841	30.5772	39.4631	47.4286	54.8288	60.9094			44.48	5.43457	10.885	17.7493	27.6932	39.8207	53.9282	65.3287	76.8177		4.95824	9.93774	16.655	26.5644	38.9777	52.2562	62.3038	71.5706			44.48	11.3651	17.2833	27.0023	38.3451	50.9435	62.4597	73.675	83.5447
44.54	9.55164	13.9241	21.8372	31.2883	41.1555	50.7864	60.2573	68.3801		8.756	13.3065	21.2136	30.6107	39.494	47.4557	54.8516	60.9254			44.58	5.43384	10.8827	17.7688	27.7026	39.9004	53.9713	65.363	76.8788		4.9654	9.95101	16.6778	26.5987	39.0195	52.2971	62.339	71.5969			44.58	11.3643	17.2473	26.9796	38.4006	50.9865	62.4901	73.8344	83.7158
44.64	9.54138	13.9639	21.8567	31.3728	41.2063	50.8215	60.3049	68.4246		8.76796	13.3267	21.243	30.6441	39.5249	47.4827	54.8743	60.9413			44.68	5.42285	10.9006	17.7688	27.7394	39.9434	54.0377	65.4153	76.8934		4.97256	9.96427	16.7006	26.6329	39.0612	52.3379	62.3741	71.6232			44.68	11.3752	17.288	27.0031	38.4404	51.0177	62.537	73.9297	83.7932
44.74	9.55383	14.0044	21.8035	31.4197	41.2734	50.855	60.3674	68.4778		8.77992	13.3469	21.2723	30.6774	39.5556	47.5096	54.8969	60.9572			44.78	5.38928	10.8475	17.736	27.7557	39.9419	54.0626	65.428	76.9819		4.97972	9.97753	16.7234	26.6672	39.1028	52.3787	62.4091	71.6493			44.78	11.4003	17.2677	27.0062	38.4287	51.0662	62.573	74.0898	83.9268
44.84	9.57581	14.0623	21.8347	31.4314	41.3423	50.8958	60.4502	68.5513		8.79187	13.3671	21.3016	30.7107	39.5863	47.5365	54.9195	60.973			44.88	5.43616	10.8944	17.8055	27.7667	40.0441	54.1829	65.5326	77.0615		4.98688	9.99078	16.7462	26.7014	39.1443	52.4193	62.444	71.6753			44.88	11.3932	17.2739	27.0804	38.46	51.0981	62.6385	74.1774	83.9799
44.94	9.59216	14.1045	21.97	31.4346	41.3547	50.9636	60.4924	68.5247		8.80382	13.3873	21.3309	30.7438	39.6169	47.5633	54.9419	60.9887			44.98	5.49402	10.964	17.8665	27.8644	40.1598	54.2915	65.6185	77.1122		4.99403	10.004	16.7689	26.7355	39.1858	52.4598	62.4788	71.7012			44.98	11.3909	17.2802	27.089	38.5326	51.1154	62.6886	74.1992	84.0244
45.04	9.56091	14.1333	21.9707	31.4509	41.4009	50.9886	60.5042	68.5637		8.81577	13.4075	21.3601	30.7769	39.6474	47.59	54.9643	61.0043			45.08	5.51428	10.9631	17.8704	27.8846	40.1919	54.3492	65.6741	77.1021		5.00119	10.0173	16.7917	26.7696	39.2271	52.5001	62.5134	71.727			45.08	11.426	17.2599	27.1296	38.5576	51.1489	62.7307	74.2383	84.126
45.14	9.56091	14.1514	21.9895	31.4783	41.4727	51.0144	60.5894	68.6489		8.8277	13.4277	21.3892	30.81	39.6779	47.6166	54.9867	61.0199			45.18	5.45801	10.9139	17.8313	27.8456	40.1815	54.3682	65.6779	77.1528		5.00834	10.0305	16.8144	26.8037	39.2684	52.5404	62.548	71.7528			45.18	11.4495	17.1903	27.1281	38.5693	51.2029	62.7745	74.2679	84.2025
45.24	9.59216	14.1755	21.9824	31.5454	41.4399	51.0684	60.6299	68.7051		8.83964	13.4478	21.4184	30.8429	39.7082	47.6432	55.0089	61.0354			45.28	5.43774	10.9139	17.8446	27.8683	40.1935	54.4094	65.7489	77.1927		5.0155	10.0437	16.8371	26.8377	39.3096	52.5806	62.5824	71.7784			45.28	11.4377	17.1646	27.1726	38.6412	51.2505	62.8862	74.3258	84.2682
45.34	9.59143	14.1599	21.9824	31.5603	41.4844	51.1348	60.6753	68.7747		8.85157	13.4679	21.4475	30.8758	39.7385	47.6697	55.0311	61.0509			45.38	5.41736	10.9038	17.8414	27.8768	40.2051	54.4401	65.7874	77.217		5.02265	10.057	16.8598	26.8716	39.3507	52.6207	62.6168	71.8039			45.38	11.4518	17.1606	27.1882	38.6787	51.3005	62.9331	74.3734	84.3174
45.44	9.58191	14.1903	22.0066	31.5439	41.5149	51.1941	60.7556	68.8254		8.86349	13.4881	21.4765	30.9086	39.7687	47.6961	55.0532	61.0663			45.48	5.39319	10.8912	17.8438	27.8807	40.1981	54.4399	65.816	77.278		5.0298	10.0702	16.8825	26.9056	39.3917	52.6606	62.651	71.8293			45.48	11.4526	17.1669	27.225	38.7357	51.3536	63.005	74.3899	84.3369
45.54	9.56091	14.1567	21.9973	31.5923	41.55	51.248	60.7971	68.8887		8.87541	13.5082	21.5055	30.9414	39.7988	47.7224	55.0752	61.0816			45.58	5.4104	10.9015	17.8751	27.905	40.2566	54.4564	65.9038	77.3357		5.03695	10.0834	16.9051	26.9394	39.4327	52.7005	62.6851	71.8547			45.58	11.4768	17.174	27.2491	38.778	51.3849	63.0581	74.4883	84.3463
45.64	9.61169	14.2139	22.0105	31.6938	41.5806	51.2825	60.8752	68.9419		8.88733	13.5282	21.5345	30.974	39.8288	47.7486	55.0972	61.0968			45.68	5.39551	10.9045	17.8984	27.9292	40.2802	54.5088	65.9865	77.3514		5.04409	10.0966	16.9278	26.9733	39.4735	52.7402	62.7191	71.8799			45.68	11.4729	17.1825	27.2562	38.8287	51.4185	63.119	74.5156	84.3588
45.74	9.64612	14.2263	22.052	31.7307	41.5977	51.3503	60.9612	69.0527		8.89924	13.5483	21.5634	31.0066	39.8587	47.7748	55.1191	61.112			45.78	5.38538	10.8928	17.8938	27.9377	40.2925	54.5118	65.9802	77.4708		5.05124	10.1098	16.9504	27.0071	39.5143	52.7799	62.7531	71.905			45.78	11.4401	17.188	27.3429	38.9294	51.4529	63.1495	74.5742	84.4205
45.84	9.66711	14.27	22.1206	31.7563	41.6477	51.416	61.0439	69.1294		8.91114	13.5684	21.5923	31.0391	39.8886	47.8009	55.1409	61.1271			45.88	5.42761	10.9539	17.9728	28.0004	40.3762	54.5931	66.085	77.51		5.05838	10.123	16.973	27.0408	39.555	52.8194	62.7869	71.93			45.88	11.4706	17.2091	27.4063	39.0006	51.4865	63.2261	74.6735	84.5033
45.94	9.66101	14.2302	22.1372	31.7712	41.6868	51.4622	61.1355	69.1504		8.92304	13.5884	21.6212	31.0715	39.9184	47.827	55.1627	61.1422			45.98	5.40332	10.9303	17.9688	27.9979	40.3817	54.6001	66.1193	77.6255		5.06552	10.1362	16.9956	27.0745	39.5956	52.8588	62.8206	71.955			45.98	11.4658	17.2114	27.4116	39.042	51.5372	63.287	74.7273	84.5573
46.04	9.6593	14.2059	22.1199	31.7979	41.7188	51.5027	61.1455	69.2402		8.93494	13.6084	21.65	31.1039	39.9481	47.8529	55.1843	61.1572			46.08	5.46741	10.9897	18.0454	28.0425	40.5035	54.697	66.2108	77.6366		5.07266	10.1494	17.0182	27.1082	39.6361	52.8981	62.8542	71.9798			46.08	11.4237	17.2137	27.389	39.0326	51.5857	63.3331	74.7672	84.5963
46.14	9.64758	14.2114	22.1426	31.822	41.7869	51.5371	61.2126	69.3013		8.94683	13.6284	21.6788	31.1362	39.9777	47.8788	55.2059	61.1721			46.18	5.42993	10.9491	18.0227	28.0229	40.5371	54.6759	66.2029	77.6981		5.0798	10.1626	17.0408	27.1418	39.6766	52.9374	62.8877	72.0046			46.18	11.4276	17.2208	27.3953	39.0811	51.6044	63.4019	74.8118	84.6439
46.24	9.64221	14.2419	22.177	31.8735	41.8157	51.5996	61.2104	69.345		8.95872	13.6484	21.7075	31.1684	40.0072	47.9046	55.2275	61.187			46.28	5.43848	10.9491	18.0352	28.0487	40.584	54.7072	66.2434	77.7437		5.08694	10.1758	17.0633	27.1754	39.7169	52.9765	62.9211	72.0292			46.28	11.3932	17.231	27.4327	39.1295	51.6466	63.4722	74.85	84.665
46.34	9.63513	14.2646	22.2129	31.9197	41.8398	51.627	61.3049	69.3574		8.9706	13.6684	21.7362	31.2006	40.0367	47.9303	55.249	61.2018			46.38	5.43542	10.9507	18.0493	28.1105	40.6505	54.7502	66.2889	77.8396		5.09408	10.189	17.0859	27.2089	39.7572	53.0155	62.9544	72.0538			46.38	11.4221	17.2645	27.4343	39.1982	51.6599	63.519	74.8867	84.7057
46.44	9.61169	14.2622	22.3003	31.9978	41.8665	51.6582	61.3362	69.3833		8.98248	13.6884	21.7648	31.2327	40.0661	47.956	55.2704	61.2166			46.48	5.49548	11.0319	18.1422	28.1659	40.7816	54.833	66.3951	78.1085		5.10121	10.2022	17.1084	27.2424	39.7974	53.0544	62.9875	72.0782			46.48	11.3674	17.2677	27.4727	39.2568	51.7052	63.562	74.9297	84.7455
46.54	9.60242	14.2842	22.3247	32.0385	41.8938	51.6926	61.3621	69.3918		8.99435	13.7083	21.7934	31.2647	40.0954	47.9816	55.2917	61.2312			46.58	5.72607	11.2625	18.3798	28.4144	41.052	55.101	66.6685	78.3661		5.10834	10.2153	17.1309	27.2759	39.8375	53.0932	63.0206	72.1026			46.58	11.4385	17.2841	27.5132	39.2991	51.7833	63.6346	75.0242	84.8213
46.64	9.58826	14.2896	22.3613	32.0823	41.9611	51.7332	61.415	69.413		9.00622	13.7282	21.822	31.2966	40.1246	48.0071	55.313	61.2459			46.68	5.91113	11.467	18.618	28.6307	41.2739	55.3649	66.8943	78.7905		5.11548	10.2285	17.1534	27.3093	39.8775	53.1319	63.0536	72.1269			46.68	11.5159	17.3341	27.5437	39.3083	51.8474	63.6886	75.0758	84.9338
46.74	9.59375	14.3373	22.3707	32.1665	41.9993	51.8114	61.4901	69.4419		9.01808	13.7482	21.8505	31.3285	40.1538	48.0326	55.3342	61.2604			46.78	6.2948	11.8765	19.0188	29.0519	41.7003	55.7947	67.3358	78.7512		5.12261	10.2416	17.1759	27.3427	39.9175	53.1705	63.0865	72.1511			46.78	11.4722	17.3708	27.5664	39.3209	51.8888	63.7511	75.1282	84.9564
46.84	9.62341	14.3591	22.4028	32.2283	42.043	51.8411	61.5261	69.5293		9.02994	13.7681	21.879	31.3602	40.1828	48.0579	55.3553	61.2749			46.88	6.24158	11.8225	18.9797	28.994	41.6605	55.8032	67.3356	78.546		5.12974	10.2548	17.1983	27.376	39.9573	53.209	63.1193	72.1752			46.88	11.5159	17.4185	27.5835	39.3584	51.9568	63.8182	75.1687	85.026
46.94	9.70227	14.3591	22.4167	32.2251	42.0992	51.8933	61.5479	69.6262		9.04179	13.7879	21.9074	31.392	40.2118	48.0832	55.3764	61.2893			46.98	6.00024	11.5812	18.7469	28.7667	41.4412	55.6073	67.1421	78.5184		5.13686	10.2679	17.2207	27.4093	39.9971	53.2474	63.152	72.1992			46.98	11.6307	17.4185	27.6117	39.3639	52.0067	63.8448	75.2164	85.1143
47.04	9.69055	14.3755	22.4434	32.2744	42.1335	51.959	61.594	69.7207		9.05364	13.8078	21.9358	31.4236	40.2407	48.1085	55.3974	61.3037			47.08	5.92212	11.4905	18.6656	28.7237	41.4082	55.5587	67.0857	78.4803		5.14399	10.2811	17.2432	27.4425	40.0368	53.2857	63.1846	72.2231			47.08	11.6542	17.4435	27.6257	39.4271	52.0677	63.8784	75.2734	85.1705
47.14	9.76794	14.3826	22.4434	32.2979	42.2063	52.0176	61.626	69.7817		9.06548	13.8277	21.9642	31.4552	40.2696	48.1337	55.4183	61.318			47.18	5.83301	11.4038	18.5907	28.6542	41.3457	55.5118	67.0466	78.4193		5.15111	10.2942	17.2656	27.4757	40.0765	53.3239	63.2171	72.2469			47.18	11.7112	17.4497	27.6726	39.4388	52.1427	63.9644	75.3727	85.226
47.24	9.8031	14.4177	22.4871	32.3228	42.2791	52.084	61.7275	69.8762		9.07732	13.8475	21.9925	31.4867	40.2983	48.1587	55.4391	61.3323			47.28	5.73694	11.2858	18.4954	28.4979	41.2441	55.4454	66.9802	78.5701		5.15824	10.3074	17.288	27.5089	40.116	53.362	63.2495	72.2706			47.28	11.7229	17.4849	27.6625	39.4576	52.2137	64.0151	75.4391	85.2744
47.34	10.0009	14.4756	22.5403	32.3243	42.3196	52.1582	61.7878	69.8801		9.08916	13.8673	22.0208	31.5181	40.327	48.1838	55.4599	61.3465			47.38	5.84241	11.3694	18.5992	28.619	41.3973	55.5986	67.1139	78.3819		5.16536	10.3205	17.3104	27.542	40.1555	53.4	63.2817	72.2943			47.38	11.9775	17.5067	27.7023	39.449	52.2482	64.0581	75.5164	85.4033
47.44	10.2008	14.4841	22.5559	32.3259	42.3665	52.1855	61.8167	69.9387		9.10099	13.8871	22.0491	31.5495	40.3556	48.2087	55.4807	61.3606			47.48	5.62683	11.1359	18.3837	28.4379	41.2058	55.4344	66.9106	78.0786		5.17248	10.3336	17.3327	27.575	40.1948	53.4379	63.3139	72.3178			47.48	12.0377	17.5161	27.714	39.4834	52.2755	64.105	75.582	85.4385
47.54	10.0469	14.488	22.5605	32.3782	42.3906	52.248	61.8245	69.8958		9.11281	13.9069	22.0773	31.5808	40.3842	48.2336	55.5013	61.3747			47.58	5.27368	10.7749	18.0344	28.1066	40.8302	55.1079	66.5936	77.8912		5.1796	10.3467	17.3551	27.6081	40.2341	53.4757	63.346	72.3413			47.58	11.8276	17.5161	27.6804	39.4905	52.3123	64.1362	75.6211	85.4932
47.64	9.94531	14.4763	22.5847	32.3806	42.4531	52.2949	61.8713	69.9153		9.12463	13.9267	22.1054	31.612	40.4126	48.2584	55.5219	61.3887			47.68	5.03687	10.553	17.8203	27.9377	40.6628	54.9398	66.3989	78.1207		5.18671	10.3598	17.3774	27.6411	40.2734	53.5134	63.378	72.3646			47.68	11.9253	17.5747	27.7523	39.5029	52.3357	64.1753	75.6445	85.5557
47.74	10.3999	14.5403	22.6261	32.3986	42.4954	52.3691	61.9268	70.0129		9.13645	13.9465	22.1336	31.6432	40.441	48.2832	55.5425	61.4027			47.78	5.23218	10.735	17.9977	28.1331	40.8894	55.1884	66.6255	78.26		5.19383	10.373	17.3997	27.674	40.3125	53.551	63.4099	72.3879			47.78	12.4948	17.6013	27.7648	39.5583	52.3927	64.23	75.6774	85.6143
47.84	10.418	14.5459	22.655	32.4009	42.5493	52.3738	61.9846	70.0278		9.14826	13.9662	22.1617	31.6743	40.4693	48.3079	55.5629	61.4166			47.88	5.32678	10.8326	18.0742	28.2557	40.9926	55.3291	66.7482	79.1153		5.20094	10.3861	17.422	27.7069	40.3516	53.5886	63.4418	72.4111			47.88	11.7495	17.62	27.8031	39.5358	52.4653	64.2902	75.7773	85.7142
47.94	9.83203	14.5825	22.6731	32.3994	42.5554	52.416	62.0393	70.0652		9.16007	13.986	22.1897	31.7053	40.4976	48.3325	55.5833	61.4304			47.98	6.11121	11.6147	18.9204	29.0691	41.7747	56.1556	67.5913	78.8257		5.20806	10.3992	17.4443	27.7398	40.3906	53.626	63.4735	72.4342			47.98	11.6987	17.6974	27.8234	39.5834	52.4545	64.3784	75.8555	85.7463
48.04	9.92029	14.6091	22.7104	32.4587	42.6001	52.4668	62.1033	70.0623		9.17187	14.0057	22.2177	31.7363	40.5258	48.357	55.6037	61.4442			48.08	5.77759	11.296	18.5829	28.8058	41.4879	55.8337	67.2904	79.1622		5.21517	10.4122	17.4666	27.7726	40.4295	53.6633	63.5051	72.4572			48.08	11.6448	17.7153	27.8086	39.5889	52.4927	64.4097	75.8782	85.7439
48.14	9.90466	14.6045	22.7161	32.5032	42.6196	52.5059	62.1284	70.166		9.18367	14.0254	22.2457	31.7672	40.5538	48.3815	55.624	61.4579			48.18	6.09314	11.6084	18.9023	29.1393	41.8293	56.1688	67.6348	79.2194		5.22228	10.4253	17.4888	27.8054	40.4683	53.7005	63.5366	72.4802			48.18	11.6565	17.7411	27.8546	39.6975	52.5513	64.4683	75.9359	85.8033
48.24	9.98987	14.5974	22.709	32.5518	42.6438	52.5449	62.2026	70.248		9.19546	14.0451	22.2736	31.798	40.5819	48.4059	55.6442	61.4716			48.28	6.06812	11.6038	18.9063	29.1354	41.8464	56.1791	67.6553	79.1965		5.22939	10.4384	17.511	27.8381	40.5071	53.7376	63.568	72.503			48.28	11.7096	17.7896	27.8289	39.7709	52.6388	64.5269	75.9906	85.8932
48.34	9.98669	14.6138	22.7402	32.5774	42.6992	52.6074	62.2939	70.2974		9.20725	14.0648	22.3015	31.8287	40.6098	48.4303	55.6643	61.4852			48.38	6.03223	11.567	18.8766	29.1089	41.8387	56.168	67.6637	79.3077		5.23649	10.4515	17.5333	27.8708	40.5457	53.7747	63.5994	72.5258			48.38	11.6995	17.8654	27.8484	39.7991	52.6951	64.6245	76.111	86.0228
48.44	9.95154	14.6982	22.7917	32.5869	42.7141	52.6511	62.3323	70.3887		9.21903	14.0844	22.3294	31.8594	40.6377	48.4546	55.6844	61.4987			48.48	6.08618	11.6414	18.9556	29.2019	41.905	56.2792	67.7842	79.3256		5.2436	10.4646	17.5555	27.9035	40.5843	53.8116	63.6306	72.5485			48.48	11.6526	17.9247	27.8383	39.8256	52.7365	64.6691	76.1602	86.0533
48.54	9.93665	14.7036	22.8223	32.6235	42.7461	52.6777	62.376	70.4536		9.23081	14.1041	22.3572	31.89	40.6655	48.4788	55.7044	61.5122			48.58	6.07678	11.6311	18.968	29.2183	41.9106	56.2697	67.8381	79.3293		5.2507	10.4776	17.5777	27.9361	40.6229	53.8485	63.6618	72.571			48.58	11.6503	17.9122	28.0085	39.8756	52.7458	64.7104	76.2164	86.1166
48.64	9.92419	14.7419	22.8652	32.6111	42.7642	52.7324	62.4409	70.5168		9.24258	14.1237	22.3849	31.9206	40.6932	48.5029	55.7244	61.5257			48.68	6.02441	11.592	18.9063	29.1721	41.8832	56.2446	67.8248	79.3632		5.2578	10.4907	17.5998	27.9687	40.6613	53.8852	63.6928	72.5936			48.68	11.6292	17.9575	28.2312	39.9678	52.7466	64.73	76.2367	86.1885
48.74	9.94373	14.77	22.8723	32.6384	42.7344	52.8027	62.4963	70.5364		9.25435	14.1433	22.4127	31.9511	40.7209	48.527	55.7443	61.539			48.78	6.00879	11.5842	18.9032	29.2003	41.877	56.254	67.8489	79.4559		5.26491	10.5038	17.622	28.0012	40.6997	53.9219	63.7238	72.616			48.78	11.6252	17.924	28.2687	40.0068	52.8005	64.769	76.2266	86.2002
48.84	9.90466	14.7295	22.7949	32.6626	42.772	52.8027	62.4893	70.5208		9.26612	14.1629	22.4404	31.9815	40.7485	48.551	55.7641	61.5524			48.88	6.05103	11.6288	18.9664	29.2792	41.938	56.3087	67.9514	79.5194		5.27201	10.5168	17.6441	28.0337	40.738	53.9584	63.7546	72.6383			48.88	11.6409	17.9677	28.575	40.1022	52.8442	64.8159	76.2906	86.2627
48.94	9.90857	14.7771	22.8473	32.7361	42.7898	52.8262	62.5315	70.5847		9.27787	14.1825	22.468	32.0118	40.776	48.575	55.7839	61.5656			48.98	6.04785	11.6327	18.9696	29.2964	41.9199	56.3268	67.9973	79.5583		5.2791	10.5299	17.6663	28.0661	40.7762	53.9949	63.7854	72.6606			48.98	11.6682	18.0435	28.4063	40.1826	52.8881	64.8667	76.3359	86.3792
49.04	9.92883	14.8044	22.8542	32.7993	42.8337	52.866	62.5791	70.6489		9.28963	14.2021	22.4957	32.0421	40.8034	48.5989	55.8036	61.5789			49.08	6.02051	11.635	18.9781	29.3417	41.951	56.3657	68.024	79.5708		5.2862	10.5429	17.6884	28.0985	40.8143	54.0313	63.8161	72.6827			49.08	11.6893	18.063	28.3422	40.2584	52.952	64.923	76.4391	86.4213
49.14	9.92273	14.76	22.9341	32.8252	42.875	52.9067	62.6511	70.7864		9.30138	14.2216	22.5232	32.0723	40.8308	48.6227	55.8233	61.592			49.18	5.98853	11.6147	18.9602	29.3058	41.9535	56.3782	68.0638	79.6194		5.2933	10.556	17.7105	28.1309	40.8524	54.0675	63.8467	72.7048			49.18	11.6963	18.0637	28.3179	40.3451	53.0427	64.9651	76.4617	86.501
49.24	9.93347	14.7942	22.905	32.9165	42.9204	52.9722	62.7087	70.7825		9.31313	14.2412	22.5508	32.1025	40.8581	48.6464	55.8428	61.6051			49.28	5.98767	11.6217	18.9703	29.344	41.9667	56.4385	68.1168	79.6522		5.30039	10.569	17.7326	28.1632	40.8903	54.1037	63.8772	72.7268			49.28	11.7456	18.1208	28.3226	40.3873	53.1138	65.0222	76.5383	86.5205
49.34	9.96643	14.756	23.0098	32.958	42.9773	53.0098	62.7542	70.8777		9.32487	14.2607	22.5783	32.1326	40.8854	48.6701	55.8624	61.6182			49.38	5.96973	11.6147	18.9836	29.3566	42.0044	56.4337	68.1702	79.6653		5.30748	10.582	17.7546	28.1955	40.9283	54.1398	63.9076	72.7488			49.38	11.7604	18.1223	28.3835	40.4506	53.1654	65.1089	76.5859	86.5549
49.44	10.0148	14.7356	23.1456	32.9939	43.0173	53.0801	62.7776	70.9841		9.3366	14.2802	22.6058	32.1626	40.9125	48.6938	55.8818	61.6312			49.48	5.89551	11.5608	18.9336	29.3221	42.0043	56.4375	68.1754	79.6835		5.31457	10.595	17.7767	28.2277	40.9661	54.1758	63.938	72.7706			49.48	11.7987	18.1091	28.339	40.4834	53.2294	65.1714	76.6289	86.5837
49.54	10.0446	14.7756	23.2629	33.0369	43.0867	53.1567	62.8276	71.002		9.34833	14.2997	22.6332	32.1926	40.9396	48.7173	55.9012	61.6441			49.58	5.85022	11.5452	18.9055	29.2971	41.998	56.4728	68.2014	79.817		5.32166	10.6081	17.7987	28.26	41.0038	54.2118	63.9682	72.7924			49.58	11.8307	18.1575	28.3195	40.5654	53.2865	65.2463	76.682	86.5768
49.64	10.0858	14.8723	23.291	33.0923	43.1555	53.2183	62.8962	71.0488		9.36006	14.3192	22.6606	32.2224	40.9667	48.7409	55.9206	61.657			49.68	5.89478	11.6281	18.9868	29.3715	42.0754	56.5682	68.2881	79.9286		5.32875	10.6211	17.8207	28.2921	41.0415	54.2476	63.9983	72.814			49.68	11.8042	18.156	28.282	40.5787	53.3732	65.2878	76.7102	86.6432
49.74	10.0797	14.8865	23.2285	33.0916	43.2063	53.2871	62.8948	71.1458		9.37178	14.3387	22.6879	32.2523	40.9936	48.7643	55.9399	61.6699			49.78	5.9635	11.7303	19.0969	29.4839	42.1699	56.7057	68.4319	80.0459		5.33584	10.6341	17.8427	28.3242	41.0791	54.2833	64.0284	72.8356			49.78	11.8033	18.2544	28.2507	40.6318	53.4279	65.3979	76.7813	86.6377
49.84	10.1241	14.9607	23.0847	33.1228	43.2493	53.3301	62.9573	71.1638		9.3835	14.3581	22.7153	32.282	41.0205	48.7877	55.9591	61.6827			49.88	5.98621	11.7968	19.1571	29.5503	42.2404	56.7908	68.5443	80.1639		5.34292	10.6471	17.8647	28.3563	41.1167	54.319	64.0584	72.8572			49.88	11.826	18.2153	28.3031	40.6748	53.4982	65.4331	76.832	86.658
49.94	10.1656	14.9912	23.1809	33.1626	43.2915	53.3723	62.9917	71.1582		9.39521	14.3776	22.7425	32.3117	41.0474	48.811	55.9783	61.6954			49.98	6.03845	11.8866	19.2454	29.6573	42.3237	56.9235	68.6716	80.2443		5.35	10.6601	17.8867	28.3884	41.1541	54.3545	64.0883	72.8786			49.98	11.8971	18.2333	28.3429	40.6998	53.5474	65.4979	76.8344	86.6901
50.04	10.1749	14.9795	23.1536	33.2244	43.3203	53.4246	63.0464	71.177		9.40692	14.397	22.7698	32.3414	41.0741	48.8342	55.9974	61.7081			50.08	6.07214	11.9445	19.3306	29.755	42.4021	56.9799	68.7896	80.3124		5.35709	10.6731	17.9086	28.4204	41.1915	54.39	64.1181	72.9			50.08	11.9276	18.2684	28.3116	40.7139	53.6169	65.5245	76.9086	86.7002
50.14	10.1547	14.9817	23.1206	33.3127	43.3633	53.4441	63.072	71.2043		9.41863	14.4164	22.797	32.3709	41.1008	48.8574	56.0164	61.7207			50.18	6.03613	11.9429	19.3258	29.7573	42.4331	57.004	68.8303	80.4037		5.36417	10.6861	17.9306	28.4523	41.2288	54.4254	64.1478	72.9212			50.18	11.9065	18.2771	28.3477	40.7732	53.6794	65.6027	76.9446	86.8369
50.24	10.1461	14.9904	23.1458	33.3181	43.4243	53.4934	63.094	71.2864		9.43032	14.4358	22.8241	32.4004	41.1274	48.8806	56.0354	61.7333			50.28	6.04553	11.9803	19.3329	29.8065	42.5137	57.0807	68.9021	80.4241		5.37125	10.6991	17.9525	28.4842	41.2661	54.4607	64.1774	72.9425			50.28	11.9401	18.3059	28.4327	40.7998	53.7739	65.662	77.0391	86.9463
50.34	10.1898	15.0349	23.177	33.3572	43.4829	53.5637	63.1667	71.3137		9.44202	14.4552	22.8513	32.4299	41.154	48.9036	56.0544	61.7458			50.38	6.02991	11.9889	19.3148	29.8104	42.5458	57.0977	68.9396	80.5216		5.37832	10.712	17.9744	28.5161	41.3032	54.4959	64.2069	72.9636			50.38	12.0237	18.3638	28.5343	40.8584	53.8247	65.744	77.1179	87.0518
50.44	10.1976	15.0662	23.2285	33.3806	43.5657	53.6394	63.1885	71.3496		9.45371	14.4745	22.8783	32.4593	41.1805	48.9267	56.0732	61.7583			50.48	6.07056	12.0327	19.3712	29.8582	42.6379	57.1815	68.9976	80.5217		5.3854	10.725	17.9963	28.548	41.3403	54.531	64.2364	72.9846			50.48	12.0627	18.3638	28.5984	40.9209	53.8654	65.798	77.1578	87.1158
50.54	10.2452	15.1365	23.2136	33.4236	43.561	53.7019	63.2229	71.3552		9.46539	14.4939	22.9054	32.4886	41.2069	48.9496	56.0921	61.7707			50.58	6.02832	12.0155	19.3789	29.8534	42.641	57.2197	69.0099	80.5388		5.39247	10.738	18.0182	28.5798	41.3773	54.566	64.2657	73.0056			50.58	12.076	18.4185	28.6508	40.9639	53.9302	65.8488	77.2305	87.197
50.64	10.2281	15.149	23.2129	33.4197	43.636	53.7192	63.2932	71.377		9.47707	14.5132	22.9324	32.5178	41.2333	48.9725	56.1108	61.7831			50.68	5.97363	11.9889	19.3297	29.8339	42.6307	57.1992	69.0348	80.47		5.39955	10.751	18.0401	28.6115	41.4143	54.6009	64.295	73.0265			50.68	12.0885	18.506	28.6726	41.0107	53.9747	65.8987	77.3164	87.2643
50.74	10.2555	15.2107	23.2637	33.4517	43.6758	53.7527	63.3003	71.427		9.48875	14.5325	22.9594	32.547	41.2596	48.9953	56.1295	61.7954			50.78	5.87988	11.91	19.2516	29.744	42.5692	57.1338	68.9928	80.5116		5.40662	10.7639	18.0619	28.6433	41.4512	54.6358	64.3242	73.0473			50.78	12.1158	18.5044	28.7156	41.067	54.0349	65.9425	77.35	87.2705
50.84	10.2694	15.1873	23.2957	33.4893	43.75	53.7871	63.3564	71.4817		9.50042	14.5518	22.9863	32.5762	41.2858	49.0181	56.1482	61.8076			50.88	5.89087	11.9045	19.2704	29.7729	42.6191	57.1813	69.0115	80.5444		5.41369	10.7769	18.0838	28.6749	41.488	54.6705	64.3533	73.068			50.88	12.1479	18.52	28.764	41.0756	54.1013	65.98	77.4078	87.3604
50.94	10.2875	15.2231	23.3567	33.5173	43.8274	53.8457	63.4072	71.541		9.51209	14.5711	23.0132	32.6052	41.312	49.0408	56.1668	61.8199			50.98	5.87134	11.9171	19.2782	29.7902	42.6324	57.2439	69.0311	80.5809		5.42076	10.7898	18.1056	28.7066	41.5247	54.7052	64.3824	73.0887			50.98	12.2229	18.5685	28.7882	41.0889	54.1661	66.0737	77.525	87.4088
51.04	10.3312	15.2927	23.4167	33.5454	43.886	53.9036	63.5081	71.5684		9.52375	14.5904	23.0401	32.6342	41.3381	49.0635	56.1853	61.832			51.08	5.85413	11.9124	19.2883	29.7909	42.6401	57.2799	69.0754	80.6405		5.42782	10.8028	18.1274	28.7382	41.5613	54.7398	64.4113	73.1093			51.08	12.287	18.5903	28.8422	41.1256	54.2052	66.0995	77.5703	87.5065
51.14	10.4047	15.3013	23.4753	33.572	43.9453	53.9683	63.5549	71.6301		9.53541	14.6097	23.0669	32.6632	41.3641	49.086	56.2038	61.8441			51.18	5.86426	11.9296	19.3125	29.8253	42.7036	57.3868	69.1467	80.7083		5.43489	10.8157	18.1492	28.7697	41.5979	54.7743	64.4402	73.1298			51.18	12.2854	18.6466	28.932	41.1709	54.2068	66.1785	77.6094	87.5752
51.24	10.4359	15.3271	23.5449	33.6182	43.9751	53.9973	63.5667	71.6692		9.54706	14.6289	23.0937	32.692	41.3901	49.1086	56.2222	61.8562			51.28	5.87988	11.9381	19.3352	29.8596	42.7465	57.4399	69.1974	80.6913		5.44196	10.8287	18.1709	28.8013	41.6344	54.8087	64.4689	73.1502			51.28	12.2502	18.6747	28.9421	41.2123	54.2192	66.1971	77.6602	87.5205
51.34	10.4469	15.3123	23.5559	33.6743	44.0142	54.0339	63.6089	71.7114		9.55871	14.6481	23.1204	32.7209	41.416	49.131	56.2406	61.8682			51.38	5.85413	11.9139	19.3508	29.8667	42.7505	57.4703	69.2341	80.806		5.44902	10.8416	18.1927	28.8327	41.6709	54.8431	64.4976	73.1706			51.38	12.2213	18.6294	28.9835	41.2272	54.2739	66.2238	77.6703	87.5658
51.44	10.4266	15.3271	23.5598	33.7166	44.0703	54.0754	63.6323	71.7988		9.57035	14.6674	23.1472	32.7496	41.4418	49.1535	56.2589	61.8802			51.48	5.88147	11.9663	19.4235	29.9354	42.8237	57.5651	69.3411	80.8481		5.45608	10.8545	18.2144	28.8642	41.7073	54.8773	64.5262	73.1909			51.48	12.1846	18.6591	28.9796	41.2334	54.2888	66.2987	77.6937	87.608
51.54	10.4491	15.3396	23.5769	33.7627	44.104	54.1511	63.6494	71.8325		9.58199	14.6866	23.1738	32.7783	41.4676	49.1758	56.2771	61.8921			51.58	5.89868	11.9686	19.4462	29.9597	42.9122	57.6228	69.4139	80.9022		5.46314	10.8674	18.2362	28.8956	41.7436	54.9115	64.5548	73.2111			51.58	12.1792	18.645	28.975	41.2865	54.3169	66.3488	77.7828	87.6283
51.64	10.4867	15.3481	23.584	33.8057	44.147	54.1653	63.6799	71.8794		9.59362	14.7057	23.2005	32.807	41.4933	49.1981	56.2953	61.904			51.68	5.89319	11.9647	19.4313	29.9761	42.9668	57.6471	69.4475	80.9741		5.4702	10.8803	18.2579	28.927	41.7798	54.9456	64.5832	73.2312			51.68	12.2034	18.6427	28.9851	41.349	54.3716	66.3925	77.9844	87.6791
51.74	10.4899	15.3545	23.6379	33.8149	44.1992	54.2317	63.7417	71.9263		9.60525	14.7249	23.2271	32.8355	41.519	49.2204	56.3135	61.9158			51.78	5.91431	11.9991	19.4595	30.0402	43.005	57.7102	69.5223	81.0599		5.47726	10.8933	18.2796	28.9583	41.8159	54.9796	64.6116	73.2513			51.78	12.2174	18.6552	29.0343	41.3834	54.4255	66.4667	78.0492	87.7611
51.84	10.4828	15.3662	23.6621	33.8486	44.2407	54.2754	63.769	71.9543		9.61688	14.7441	23.2537	32.864	41.5446	49.2425	56.3316	61.9276			51.88	5.92444	11.9944	19.4368	30.0643	43.0317	57.7799	69.5686	81.1122		5.48431	10.9062	18.3013	28.9896	41.852	55.0135	64.6399	73.2713			51.88	12.2542	18.6903	29.0593	41.3646	54.4458	66.5386	78.139	87.8096
51.94	10.5085	15.3787	23.677	33.8806	44.2649	54.3066	63.8049	72.0176		9.6285	14.7632	23.2802	32.8925	41.5701	49.2647	56.3496	61.9393			51.98	5.92444	11.9905	19.429	30.0831	43.0215	57.8102	69.6067	81.1677		5.49137	10.9191	18.3229	29.0208	41.888	55.0473	64.6681	73.2912			51.98	12.2041	18.6646	29.0656	41.3936	54.4865	66.5854	78.0938	87.8463
52.04	10.4922	15.3787	23.6895	33.9197	44.3235	54.3262	63.8518	72.0833		9.64011	14.7824	23.3067	32.9209	41.5955	49.2867	56.3676	61.951			52.08	5.93848	12.0077	19.4648	30.1096	43.0941	57.8369	69.6818	81.2357		5.49842	10.932	18.3446	29.052	41.924	55.0811	64.6962	73.311			52.08	12.2847	18.6802	29.0945	41.417	54.5138	66.6284	78.0586	87.8955
52.14	10.5593	15.3982	23.7175	33.9478	44.364	54.3621	63.8635	72.1145		9.65172	14.8015	23.3331	32.9492	41.6209	49.3087	56.3855	61.9626			52.18	5.92834	12.0061	19.468	30.1206	43.123	57.8751	69.7014	81.2671		5.50547	10.9449	18.3662	29.0832	41.9599	55.1148	64.7242	73.3308			52.18	12.2393	18.6997	29.1273	41.4264	54.5365	66.6925	78.1172	87.9346
52.24	10.5538	15.4177	23.7324	33.9463	44.3853	54.4152	63.9463	72.1262		9.66333	14.8206	23.3596	32.9775	41.6463	49.3307	56.4034	61.9742			52.28	5.92212	12.0031	19.4829	30.1323	43.1559	57.8977	69.724	81.3098		5.51252	10.9577	18.3878	29.1143	41.9957	55.1483	64.7522	73.3505			52.28	12.1971	18.731	29.1335	41.4896	54.5591	66.7128	78.1266	87.9229
52.34	10.5406	15.4263	23.7637	34.0049	44.4126	54.4246	64.0439	72.1536		9.67493	14.8397	23.3859	33.0057	41.6716	49.3526	56.4212	61.9858			52.38	5.90173	11.9928	19.5039	30.1323	43.1683	57.9307	69.7457	81.3335		5.51957	10.9706	18.4094	29.1454	42.0314	55.1818	64.7801	73.3701			52.38	12.1744	18.7365	29.1218	41.5209	54.5981	66.7667	78.1852	88.0439
52.44	10.511	15.4287	23.7786	34.05	44.4563	54.4575	64.2644	72.1997		9.68653	14.8587	23.4123	33.0339	41.6968	49.3744	56.4389	61.9972			52.48	5.89478	11.978	19.4852	30.1362	43.1652	57.947	69.7694	81.3239		5.52662	10.9835	18.431	29.1765	42.0671	55.2153	64.8079	73.3897			52.48	12.2284	18.7645	29.1476	41.5725	54.6661	66.7893	78.2078	88.0931
52.54	10.5687	15.4443	23.7942	34.0822	44.4727	54.4949	64.3604	72.2332		9.69812	14.8778	23.4386	33.062	41.7219	49.3962	56.4566	62.0087			52.58	5.85486	11.942	19.4781	30.1331	43.1536	57.9344	69.7598	81.3804		5.53366	10.9964	18.4526	29.2075	42.1027	55.2486	64.8356	73.4092			52.58	12.2737	18.8075	29.1906	41.5935	54.7185	66.8331	78.193	88.137
52.64	10.546	15.47	23.823	34.0916	44.5071	54.5176	64.4807	72.2817		9.70971	14.8968	23.4649	33.09	41.747	49.4179	56.4743	62.0201			52.68	5.87134	11.9429	19.4977	30.1628	43.2184	57.9768	69.8046	81.3881		5.54071	11.0093	18.4742	29.2385	42.1382	55.2819	64.8632	73.4286			52.68	12.2635	18.8318	29.2328	41.6084	54.7365	66.8823	78.2266	88.2181
52.74	10.5804	15.4756	23.866	34.1306	44.5337	54.5488	64.4768	72.3481		9.72129	14.9159	23.4911	33.118	41.7721	49.4396	56.4919	62.0314			52.78	5.86353	11.9491	19.5087	30.162	43.23	58.0094	69.8435	81.4374		5.54775	11.0221	18.4957	29.2694	42.1737	55.3151	64.8908	73.448			52.78	12.2854	18.8427	29.2679	41.6436	54.7856	66.894	78.2734	88.2806
52.84	10.6259	15.5146	23.9075	34.1221	44.5625	54.5786	64.4292	72.3855		9.73287	14.9349	23.5173	33.1459	41.7971	49.4612	56.5095	62.0427			52.88	5.86426	11.9514	19.5266	30.1987	43.2988	58.0573	69.8591	81.4755		5.55479	11.035	18.5172	29.3003	42.2091	55.3482	64.9183	73.4672			52.88	12.2588	18.8778	29.2999	41.6732	54.8279	66.9377	78.2953	88.3206
52.94	10.6124	15.5161	23.9355	34.1594	44.5759	54.6089	64.4548	72.3982		9.74445	14.9539	23.5435	33.1738	41.822	49.4828	56.527	62.054			52.98	5.86584	11.9468	19.5868	30.2261	43.3574	58.1041	69.8943	81.4999		5.56183	11.0478	18.5388	29.3311	42.2444	55.3812	64.9457	73.4864			52.98	12.2167	18.9122	29.2976	41.717	54.8622	66.9832	78.3508	88.3337
53.04	10.5907	15.5146	23.9316	34.1853	44.6062	54.6099	64.4246	72.4473		9.75602	14.9729	23.5696	33.2016	41.8468	49.5043	56.5444	62.0652			53.08	5.85413	11.9413	19.6008	30.2277	43.3638	58.1188	69.8982	81.5482		5.56887	11.0607	18.5603	29.362	42.2796	55.4141	64.973	73.5056			53.08	12.1846	18.9247	29.2937	41.7373	54.9349	67.0042	78.4382	88.4518
53.14	10.5897	15.5474	23.9434	34.2002	44.6399	54.6479	64.4385	72.47		9.76758	14.9918	23.5957	33.2293	41.8716	49.5258	56.5618	62.0764			53.18	5.86584	11.9475	19.6344	30.2401	43.377	58.1744	69.9436	81.5889		5.5759	11.0735	18.5817	29.3928	42.3148	55.447	65.0003	73.5246			53.18	12.2222	18.9396	29.3328	41.7631	55.006	67.0496	78.5055	88.4971
53.24	10.5844	15.5396	23.9746	34.2087	44.6743	54.6965	64.4885	72.5247		9.77914	15.0108	23.6218	33.257	41.8964	49.5472	56.5791	62.0875			53.28	5.89478	11.9757	19.6727	30.2847	43.4606	58.2532	69.9974	81.6223		5.58294	11.0864	18.6032	29.4235	42.35	55.4798	65.0274	73.5436			53.28	12.2463	18.963	29.3679	41.7881	55.0591	67.0917	78.543	88.5283
53.34	10.6	15.5544	23.9778	34.229	44.7078	54.7136	64.5159	72.5527		9.7907	15.0297	23.6478	33.2846	41.921	49.5685	56.5964	62.0986			53.38	5.89319	11.9615	19.679	30.312	43.5082	58.29	70.0294	81.6639		5.58997	11.0992	18.6247	29.4542	42.385	55.5125	65.0545	73.5626			53.38	12.2346	18.9731	29.3859	41.817	55.1185	67.1144	78.5781	88.569
53.44	10.5812	15.5701	23.98	34.251	44.7446	54.7527	64.4893	72.6099		9.80225	15.0487	23.6738	33.3122	41.9457	49.5898	56.6137	62.1096			53.48	5.92285	11.9976	19.736	30.355	43.5879	58.3322	70.0779	81.7554		5.59701	11.112	18.6461	29.4849	42.42	55.5451	65.0816	73.5814			53.48	12.2167	18.981	29.4258	41.8568	55.1802	67.1691	78.6696	88.6439
53.54	10.5758	15.6013	24.0208	34.2439	44.761	54.7981	64.4885	72.6699		9.81379	15.0676	23.6997	33.3397	41.9702	49.611	56.6309	62.1206			53.58	5.94324	12.0194	19.7681	30.4097	43.6075	58.3767	70.1459	81.8059		5.60404	11.1248	18.6675	29.5155	42.4549	55.5776	65.1085	73.6002			53.58	12.2565	19.0122	29.4249	41.874	55.1935	67.1932	78.7031	88.7174
53.64	10.5968	15.613	24.0378	34.2424	44.7759	54.8301	64.5276	72.6614		9.82534	15.0865	23.7256	33.3672	41.9947	49.6322	56.648	62.1315			53.68	5.95801	12.024	19.7852	30.437	43.6644	58.3853	70.2013	81.8701		5.61107	11.1377	18.689	29.5461	42.4898	55.6101	65.1354	73.6189			53.68	12.2596	19.02	29.4476	41.9177	55.2075	67.2222	78.8125	88.7119
53.74	10.5992	15.6326	24.0715	34.2805	44.7961	54.8926	64.551	72.7458		9.83687	15.1054	23.7515	33.3946	42.0192	49.6533	56.6651	62.1424			53.78	5.95337	12.0288	19.7954	30.4526	43.7003	58.4182	70.246	81.96		5.61809	11.1505	18.7103	29.5766	42.5246	55.6425	65.1622	73.6376			53.78	12.233	19.0317	29.4757	41.9514	55.2794	67.269	78.8047	88.7478
53.84	10.5133	15.6279	24.0754	34.3057	44.8586	54.9277	64.5894	72.8066		9.84841	15.1242	23.7774	33.4219	42.0436	49.6744	56.6821	62.1533			53.88	5.97681	12.0656	19.8524	30.4933	43.756	58.4836	70.3114	82.0013		5.62512	11.1633	18.7317	29.6072	42.5593	55.6748	65.1889	73.6562			53.88	12.151	19.0341	29.5031	41.9818	55.3146	67.3237	78.8617	88.7448
53.94	10.4945	15.6404	24.0964	34.3345	44.8828	54.959	64.6838	72.8926		9.85993	15.1431	23.8032	33.4492	42.0679	49.6954	56.6991	62.1641			53.98	5.99316	12.0608	19.9055	30.5245	43.8027	58.5377	70.3552	82.0638		5.63215	11.1761	18.7531	29.6376	42.5939	55.707	65.2156	73.6747			53.98	12.1096	19.0513	29.5258	42.0123	55.3591	67.3706	78.9297	88.7487
54.04	10.4352	15.6567	24.1067	34.3955	44.9048	55.0098	64.7222	72.9075		9.87146	15.1619	23.829	33.4764	42.0922	49.7164	56.716	62.1749			54.08	6.02759	12.0874	19.9352	30.5682	43.8535	58.5836	70.4319	82.1053		5.63917	11.1889	18.7744	29.6681	42.6285	55.7392	65.2421	73.6932			54.08	12.0221	19.0841	29.5538	42.0521	55.3989	67.4292	78.9906	88.8564
54.14	10.3289	15.6505	24.1191	34.4424	44.9399	55.0325	64.7666	72.938		9.88298	15.1808	23.8547	33.5036	42.1164	49.7373	56.7329	62.1856			54.18	6.01038	12.0764	19.9172	30.5776	43.856	58.6158	70.4685	82.1693		5.64619	11.2017	18.7958	29.6985	42.663	55.7713	65.2686	73.7116			54.18	11.9971	19.1028	29.6023	42.056	55.4185	67.4823	79.0758	88.9564
54.24	10.3196	15.6794	24.1699	34.4548	44.9712	55.0645	64.855	73.0278		9.89449	15.1996	23.8804	33.5307	42.1405	49.7582	56.7498	62.1963			54.28	6.02441	12.0952	19.9446	30.605	43.8823	58.6525	70.5232	82.2263		5.65321	11.2145	18.8171	29.7288	42.6975	55.8033	65.2951	73.7299			54.28	12.1385	19.1216	29.6414	42.0576	55.4458	67.48	79.1156	88.9681
54.34	10.4679	15.6748	24.1965	34.4673	45.0117	55.0911	64.9417	73.041		9.906	15.2184	23.9061	33.5578	42.1646	49.779	56.7665	62.2069			54.38	6.04004	12.1256	19.9648	30.6385	43.9379	58.6704	70.5856	82.3302		5.66023	11.2273	18.8384	29.7592	42.7319	55.8352	65.3214	73.7482			54.38	12.2323	19.1356	29.6632	42.0826	55.4998	67.5292	79.1875	89.0104
54.44	10.5109	15.6599	24.2129	34.4963	45.0547	55.1121	65.0237	73.0918		9.91751	15.2372	23.9317	33.5848	42.1887	49.7998	56.7833	62.2175			54.48	6.08777	12.1843	20.0314	30.698	43.9998	58.7494	70.6772	82.3459		5.66725	11.2401	18.8597	29.7895	42.7662	55.8671	65.3477	73.7663			54.48	12.2792	19.1138	29.6765	42.0896	55.531	67.5441	79.2695	89.0494
54.54	10.6132	15.6614	24.2058	34.4595	45.0876	55.1777	65.0557	73.1099		9.92901	15.2559	23.9573	33.6117	42.2127	49.8205	56.8	62.2281			54.58	6.04785	12.1569	20.0234	30.6971	43.9862	58.729	70.6896	82.406		5.67427	11.2528	18.881	29.8197	42.8004	55.8988	65.3739	73.7845			54.58	12.3745	19.1443	29.6976	42.1061	55.5966	67.5933	79.3141	89.0853
54.64	10.6493	15.6819	24.252	34.4971	45.1179	55.209	65.1409	73.134		9.9405	15.2747	23.9829	33.6386	42.2366	49.8411	56.8166	62.2386			54.68	6.07129	12.1796	20.0579	30.7385	44.0262	58.7954	70.734	82.4655		5.68128	11.2656	18.9022	29.8499	42.8346	55.9305	65.4	73.8025			54.68	12.4932	19.1731	29.7546	42.1342	55.6381	67.6401	79.375	89.1533
54.74	10.6179	15.6841	24.2715	34.501	45.1548	55.2566	65.2034	73.1965		9.95199	15.2934	24.0084	33.6655	42.2605	49.8617	56.8332	62.2491			54.78	6.0979	12.2085	20.0946	30.7777	44.0964	58.8651	70.814	82.5233		5.6883	11.2784	18.9235	29.8801	42.8688	55.9622	65.4261	73.8205			54.78	12.6339	19.17	29.8015	42.2123	55.6685	67.6534	79.4648	89.1846
54.84	10.6437	15.7341	24.3027	34.5493	45.1899	55.2864	65.2659	73.2192		9.96348	15.3122	24.0339	33.6922	42.2843	49.8823	56.8497	62.2595			54.88	6.12134	12.2366	20.1165	30.8378	44.145	58.922	70.8708	82.5974		5.69531	11.2911	18.9447	29.9102	42.9028	55.9937	65.4521	73.8385			54.88	12.6971	19.1724	29.8132	42.235	55.7114	67.701	79.5352	89.183
54.94	10.6914	15.7451	24.3418	34.5969	45.2305	55.3169	65.3245	73.2708		9.97496	15.3309	24.0593	33.719	42.3081	49.9028	56.8662	62.2699			54.98	6.15955	12.2733	20.1578	30.8862	44.1825	58.979	70.9396	82.6841		5.70232	11.3039	18.9659	29.9403	42.9368	56.0252	65.478	73.8563			54.98	12.7572	19.1903	29.864	42.2561	55.7458	67.7385	79.6172	89.2822
55.04	10.6749	15.7529	24.3519	34.6299	45.2719	55.3308	65.3245	73.3574		9.98644	15.3496	24.0848	33.7456	42.3318	49.9232	56.8827	62.2802			55.08	6.17761	12.2928	20.1907	30.9058	44.212	59.0344	70.9857	82.7108		5.70933	11.3166	18.9871	29.9704	42.9708	56.0566	65.5038	73.8742			55.08	12.8495	19.1864	29.8647	42.2513	55.7583	67.7784	79.6133	89.3424
55.14	10.5922	15.7896	24.3784	34.6821	45.293	55.3652	65.3245	73.3613		9.99792	15.3683	24.1101	33.7723	42.3554	49.9436	56.8991	62.2905			55.18	6.16504	12.2827	20.1923	30.9331	44.209	59.0399	71.0256	82.7388		5.71634	11.3294	19.0083	30.0004	43.0046	56.0879	65.5296	73.8919			55.18	12.8245	19.2169	29.875	42.3287	55.7966	67.8081	79.6641	89.483
55.24	10.7062	15.8083	24.3926	34.7556	45.3242	55.3887	65.3628	73.3926		10.0094	15.3869	24.1355	33.7988	42.379	49.964	56.9154	62.3008			55.28	6.17993	12.3007	20.2196	30.9917	44.2677	59.0774	71.0834	82.7444		5.72334	11.3421	19.0295	30.0304	43.0384	56.1192	65.5553	73.9096			55.28	12.9354	19.2466	29.9031	42.3545	55.8279	67.8667	79.7679	89.5455
55.34	10.7577	15.8325	24.448	34.7549	45.3657	55.437	65.3799	73.4146		10.0208	15.4056	24.1608	33.8253	42.4026	49.9843	56.9317	62.311			55.38	6.17053	12.2889	20.2242	30.9995	44.2909	59.0923	71.088	82.8177		5.73035	11.3549	19.0506	30.0604	43.0722	56.1504	65.5809	73.9272			55.38	12.9878	19.2755	29.9242	42.349	55.8794	67.9363	79.8297	89.5306
55.44	10.7867	15.8677	24.4668	34.7751	45.3977	55.4856	65.355	73.4465		10.0323	15.4242	24.1861	33.8518	42.4261	50.0045	56.948	62.3212			55.48	6.16504	12.2834	20.2281	31.0135	44.3301	59.1212	71.1262	82.87		5.73735	11.3676	19.0718	30.0903	43.1058	56.1815	65.6065	73.9448			55.48	12.9518	19.2872	29.9812	42.3936	55.9044	67.9628	79.8304	89.5557
55.54	10.9789	15.8616	24.4614	34.8025	45.429	55.498	65.3752	73.4575		10.0438	15.4429	24.2114	33.8782	42.4495	50.0247	56.9642	62.3313			55.58	6.18225	12.2827	20.2321	31.0323	44.3286	59.1564	71.1951	82.9272		5.74435	11.3803	19.0929	30.1202	43.1395	56.2125	65.632	73.9622			55.58	12.969	19.2981	29.9937	42.4014	55.9396	67.9683	79.918	89.6127
55.64	11.082	15.8521	24.4832	34.8181	45.4321	55.5129	65.4143	73.498		10.0552	15.4615	24.2366	33.9046	42.4729	50.0449	56.9803	62.3414			55.68	6.19946	12.3007	20.2485	31.062	44.3605	59.2073	71.246	82.9778		5.75135	11.3931	19.114	30.15	43.173	56.2435	65.6574	73.9797			55.68	12.7886	19.3107	30.0375	42.4795	55.9731	68.0409	80.0117	89.6744
55.74	10.8008	15.874	24.5168	34.8369	45.4517	55.5566	65.4729	73.5247		10.0667	15.4801	24.2618	33.9308	42.4962	50.065	56.9964	62.3515			55.78	6.20801	12.3069	20.2539	31.076	44.3856	59.2368	71.3185	83.1123		5.75835	11.4058	19.1351	30.1798	43.2065	56.2744	65.6828	73.997			55.78	12.6675	19.3466	30.0812	42.5326	56.0161	68.0933	80.0547	89.6768
55.84	10.8304	15.8755	24.5339	34.8579	45.4836	55.5957	65.4917	73.5559		10.0781	15.4987	24.2869	33.9571	42.5195	50.085	57.0125	62.3615			55.88	6.27368	12.3726	20.3228	31.1355	44.4542	59.3298	71.4208	83.1874		5.76535	11.4185	19.1562	30.2096	43.2399	56.3052	65.708	74.0144			55.88	12.6956	19.3458	30.0687	42.5983	56.0529	68.1401	80.0258	89.7354
55.94	10.8148	15.8936	24.5286	34.9353	45.5164	55.627	65.5276	73.5996		10.0895	15.5172	24.312	33.9833	42.5427	50.105	57.0285	62.3714			55.98	6.31897	12.4022	20.3743	31.1893	44.5059	59.3883	71.4827	83.2107		5.77235	11.4312	19.1773	30.2393	43.2733	56.3359	65.7332	74.0316			55.98	12.6643	19.3973	30.0851	42.6709	56.099	68.187	80.082	89.7994
56.04	10.8546	15.9224	24.5496	34.9595	45.5564	55.6824	65.6252	73.6248		10.101	15.5358	24.3371	34.0094	42.5659	50.125	57.0445	62.3814			56.08	6.30798	12.3951	20.3711	31.2105	44.5145	59.4126	71.5114	83.2671		5.77934	11.4439	19.1983	30.269	43.3066	56.3666	65.7584	74.0488			56.08	12.6854	19.4083	30.0726	42.653	56.1552	68.2394	80.1602	89.8689
56.14	10.8524	15.9561	24.5872	34.958	45.5867	55.7122	65.7151	73.6777		10.1124	15.5543	24.3621	34.0355	42.589	50.1449	57.0604	62.3913			56.18	6.32214	12.421	20.3892	31.2534	44.5519	59.4729	71.5546	83.2903		5.78633	11.4566	19.2194	30.2986	43.3398	56.3972	65.7835	74.0659			56.18	12.7002	19.4325	30.1007	42.642	56.181	68.3065	80.1484	89.8893
56.24	10.828	15.9504	24.6152	34.9666	45.6008	55.7378	65.7432	73.7239		10.1238	15.5729	24.3871	34.0615	42.612	50.1647	57.0763	62.4011			56.28	6.33301	12.4225	20.4063	31.2831	44.5809	59.522	71.5802	83.3193		5.79333	11.4693	19.2404	30.3283	43.373	56.4277	65.8085	74.083			56.28	12.6675	19.4177	30.075	42.6748	56.2365	68.3269	80.1266	89.9424
56.34	10.7985	15.9529	24.6113	35.0024	45.6267	55.7402	65.7925	73.7434		10.1352	15.5914	24.4121	34.0875	42.635	50.1845	57.0921	62.411			56.38	6.32056	12.4132	20.4087	31.2745	44.5685	59.5393	71.6107	83.3474		5.80032	11.482	19.2614	30.3579	43.4061	56.4582	65.8334	74.1			56.38	12.6979	19.4536	30.1257	42.7389	56.2567	68.3706	80.1703	89.9463
56.44	10.8024	15.9436	24.6067	35.0024	45.6797	55.7583	65.8987	73.7676		10.1467	15.6099	24.4371	34.1134	42.658	50.2043	57.1079	62.4207			56.48	6.29785	12.3873	20.3766	31.2581	44.5472	59.561	71.6622	83.4154		5.80731	11.4947	19.2824	30.3874	43.4391	56.4886	65.8583	74.1169			56.48	12.7135	19.4465	30.0968	42.7272	56.324	68.3909	80.2422	89.9869
56.54	10.8429	15.9451	24.6355	35.0159	45.7227	55.7996	65.958	73.7864		10.1581	15.6284	24.462	34.1393	42.6809	50.224	57.1236	62.4305			56.58	6.29553	12.3967	20.3961	31.2902	44.6035	59.6266	71.7131	83.4874		5.81429	11.5073	19.3034	30.4169	43.4721	56.5189	65.8831	74.1338			56.58	12.744	19.4653	30.0922	42.7341	56.363	68.4503	80.3102	89.9971
56.64	10.8358	15.9778	24.6511	35.0017	45.761	55.8496	65.9651	73.8325		10.1695	15.6469	24.4868	34.1651	42.7038	50.2437	57.1393	62.4402			56.68	6.34009	12.4695	20.4634	31.3683	44.6848	59.7338	71.813	83.5247		5.82128	11.52	19.3244	30.4464	43.5051	56.5492	65.9078	74.1506			56.68	12.7534	19.4998	30.0765	42.7529	56.4083	68.48	80.3398	90.1049
56.74	10.8251	16.0139	24.6731	34.9822	45.7766	55.8809	66.0151	73.8496		10.1809	15.6653	24.5117	34.1909	42.7266	50.2633	57.155	62.4498			56.78	6.36975	12.4967	20.4922	31.4159	44.7543	59.7822	71.8739	83.5585		5.82826	11.5327	19.3453	30.4758	43.5379	56.5793	65.9325	74.1674			56.78	12.7705	19.5051	30.0773	42.7725	56.4279	68.5229	80.3461	90.1354
56.84	10.8265	16.0044	24.6543	35.0088	45.832	55.9153	65.9573	73.884		10.1923	15.6838	24.5365	34.2166	42.7493	50.2829	57.1706	62.4595			56.88	6.37366	12.5015	20.4797	31.4409	44.7808	59.818	71.8958	83.6171		5.83525	11.5454	19.3662	30.5052	43.5707	56.6095	65.9571	74.1841			56.88	12.762	19.5138	30.0398	42.7474	56.488	68.5409	80.3516	90.1807
56.94	10.8436	16.0115	24.7012	34.9861	45.8657	55.9565	65.9814	73.9458		10.2037	15.7022	24.5613	34.2423	42.772	50.3024	57.1862	62.469			56.98	6.37756	12.5295	20.5087	31.4839	44.8286	59.8673	71.9631	83.5818		5.84223	11.558	19.3872	30.5346	43.6035	56.6395	65.9816	74.2007			56.98	12.7573	19.5161	30.071	42.7842	56.4966	68.5925	80.3727	90.1752
57.04	10.8055	16.0186	24.8059	35.0415	45.8813	55.9973	66.0261	73.9192		10.215	15.7206	24.586	34.2679	42.7946	50.3218	57.2017	62.4786			57.08	6.33301	12.4921	20.4688	31.4565	44.8104	59.8486	71.9762	83.6724		5.84921	11.5707	19.4081	30.5639	43.6361	56.6695	66.006	74.2173			57.08	12.7393	19.5106	30.0187	42.8522	56.5278	68.5917	80.3796	90.2588
57.14	10.8187	16.0271	24.7402	35.0837	45.8931	56.0059	66.012	74.0012		10.2264	15.739	24.6107	34.2934	42.8172	50.3413	57.2171	62.4881			57.18	6.39319	12.5718	20.5298	31.5229	44.881	59.9275	72.0858	83.678		5.85619	11.5833	19.429	30.5932	43.6688	56.6994	66.0304	74.2339			57.18	12.7698	19.5278	30.032	42.8545	56.5552	68.6597	80.3711	90.29
57.24	10.8102	16.0356	24.6097	35.0901	45.9148	56.0488	66.0237	74.0332		10.2378	15.7574	24.6354	34.3189	42.8398	50.3607	57.2326	62.4976			57.28	6.38379	12.5319	20.5234	31.494	44.8793	59.9414	72.1168	83.702		5.86317	11.596	19.4498	30.6225	43.7013	56.7292	66.0548	74.2503			57.28	12.7604	19.588	29.9272	42.8279	56.5873	68.6987	80.3672	90.3619
57.34	10.8038	16.0779	24.5737	35.1157	45.9399	56.0925	66.0596	74.0325		10.2492	15.7758	24.66	34.3444	42.8623	50.38	57.2479	62.507			57.38	6.36584	12.496	20.4836	31.4839	44.9004	59.9454	72.1272	83.7147		5.87014	11.6086	19.4707	30.6517	43.7338	56.759	66.079	74.2667			57.38	12.7753	19.6177	29.8516	42.8326	56.6255	68.7511	80.443	90.3916
57.44	10.8265	16.085	24.5957	35.1274	46.0071	56.1223	66.0933	74.0786		10.2605	15.7942	24.6846	34.3698	42.8847	50.3993	57.2633	62.5164			57.48	6.3252	12.4631	20.4485	31.4667	44.9512	59.9479	72.1418	83.7942		5.87712	11.6213	19.4916	30.6809	43.7662	56.7887	66.1032	74.2831			57.48	12.801	19.6122	29.9421	42.9225	56.6544	68.8182	80.5297	90.5424
57.54	10.9023	16.0942	24.6676	35.2119	46.043	56.1777	66.1526	74.1113		10.2719	15.8125	24.7092	34.3952	42.9071	50.4185	57.2786	62.5258			57.58	6.37207	12.4921	20.4719	31.5175	45.0106	60.0376	72.2076	83.8062		5.88409	11.6339	19.5124	30.71	43.7986	56.8183	66.1274	74.2994			57.58	12.8823	19.6388	30.1875	42.9818	56.6677	68.8589	80.5859	90.401
57.64	10.9633	16.1326	24.8042	35.2885	46.0806	56.2058	66.1963	74.0857		10.2833	15.8309	24.7337	34.4205	42.9294	50.4377	57.2938	62.5351			57.68	6.34558	12.4764	20.4485	31.5363	45.0714	60.0266	72.2162	83.8623		5.89106	11.6465	19.5332	30.7391	43.8309	56.8479	66.1514	74.3156			57.68	12.9182	19.6606	30.25	43.1819	56.6724	68.9034	80.65	90.4587
57.74	11.0023	16.1357	24.7402	35.3931	46.1086	56.231	66.2183	74.1005		10.2946	15.8492	24.7583	34.4457	42.9517	50.4568	57.309	62.5444			57.78	6.38147	12.5421	20.4758	31.5519	45.1583	60.0979	72.2787	83.8881		5.89803	11.6591	19.554	30.7682	43.8632	56.8774	66.1755	74.3318			57.78	12.9612	19.6005	30.2703	43.2428	56.6935	68.926	80.6469	90.7776
57.84	11.0367	16.1208	24.8152	35.4548	46.1523	56.2761	66.2549	74.2239		10.306	15.8675	24.7827	34.4709	42.974	50.4759	57.3242	62.5536			57.88	6.34241	12.5116	20.4329	31.5386	45.1479	60.0743	72.2849	83.8538		5.905	11.6718	19.5748	30.7973	43.8954	56.9068	66.1994	74.3479			57.88	13.0026	19.6567	30.2797	43.3232	56.7458	68.9816	80.7086	90.8408
57.94	11.1014	16.156	24.748	35.4548	46.1775	56.3105	66.2908	74.2693		10.3173	15.8858	24.8072	34.4961	42.9962	50.495	57.3393	62.5628			57.98	6.24475	12.442	20.3704	31.4807	45.0419	60.0181	72.2311	83.8505		5.91197	11.6844	19.5956	30.8263	43.9275	56.9361	66.2233	74.364			57.98	13.0073	19.6294	30.1531	43.417	56.7958	68.9722	80.8118	90.9353
58.04	11.0914	16.1279	24.6582	35.5017	46.1719	56.3645	66.4221	74.2246		10.3287	15.9041	24.8316	34.5212	43.0183	50.514	57.3544	62.572			58.08	6.22595	12.4335	20.2985	31.48	45.062	60.0377	72.2302	83.8139		5.91893	11.697	19.6164	30.8552	43.9596	56.9654	66.2471	74.38			58.08	12.9948	19.6356	30.1531	43.46	56.8357	69.0292	80.9492	90.9596
58.14	11.1195	16.1248	24.709	35.5244	46.2031	56.3848	66.4136	74.2402		10.34	15.9223	24.8559	34.5463	43.0404	50.533	57.3694	62.5812			58.18	6.11743	12.3436	20.2118	31.4425	44.9824	59.9625	72.1584	83.9272		5.9259	11.7096	19.6371	30.8842	43.9916	56.9947	66.2708	74.396			58.18	13.0627	19.7778	30.2507	43.4154	56.9255	69.1167	81.0375	91.1744
58.24	11.1069	16.113	24.7104	35.5532	46.2251	56.4253	66.4619	74.3254		10.3513	15.9406	24.8803	34.5713	43.0624	50.5519	57.3844	62.5903			58.28	6.19556	12.4233	20.3352	31.5167	45.1051	60.1057	72.2294	83.8036		5.93286	11.7222	19.6578	30.9131	44.0236	57.0238	66.2945	74.4119			58.28	13.026	19.7974	30.2734	43.403	56.8755	69.2175	81.1891	91.04
58.34	10.9852	16.1061	24.6379	35.572	46.2454	56.481	66.5425	74.5254		10.3627	15.9588	24.9046	34.5962	43.0844	50.5708	57.3993	62.5993			58.38	5.96973	12.2186	20.1923	31.3143	44.8481	59.9728	72.1077	84.5506		5.93982	11.7348	19.6786	30.9419	44.0555	57.0529	66.3181	74.4277			58.38	12.9229	19.7677	30.1788	43.4443	56.8693	69.1682	81.1429	90.944
58.44	10.9366	16.1091	24.6011	35.6697	46.2844	56.5073	66.5596	74.6763		10.374	15.9771	24.9289	34.6211	43.1064	50.5896	57.4143	62.6084			58.48	6.60645	12.9124	20.8391	31.9933	45.5449	60.6696	72.8474	84.142		5.94678	11.7474	19.6993	30.9708	44.0873	57.0819	66.3417	74.4435			58.48	12.7323	19.7388	30.168	43.5303	56.9357	69.1277	81.1188	91.0463
58.54	10.9156	16.0974	24.5957	35.6509	46.3047	56.5527	66.5229	74.6106		10.3853	15.9953	24.9531	34.646	43.1283	50.6084	57.4291	62.6174			58.58	6.26587	12.603	20.4915	31.6542	45.2129	60.3517	72.5022	84.1654		5.95374	11.7599	19.72	30.9996	44.1191	57.1109	66.3652	74.4593			58.58	12.7213	19.813	30.2	43.5006	56.988	69.1714	81.0844	90.8057
58.64	10.9952	16.1755	24.6442	35.6768	46.3274	56.6113	66.5635	74.5364		10.3966	16.0135	24.9773	34.6708	43.1501	50.6271	57.4439	62.6263			58.68	6.23694	12.5647	20.4781	31.6792	45.1035	60.3932	72.5247	84.6084		5.9607	11.7725	19.7406	31.0283	44.1508	57.1398	66.3886	74.4749			58.68	12.9667	19.856	30.2656	43.5365	56.9747	69.2339	81.1969	90.6846
58.74	11.0428	16.2052	24.573	35.7549	46.3586	56.5996	66.665	74.5458		10.4079	16.0317	25.0015	34.6956	43.1719	50.6458	57.4587	62.6352			58.78	6.70569	12.9803	20.9204	32.13	45.6012	60.8977	72.8568	84.2709		5.96765	11.7851	19.7613	31.0571	44.1825	57.1686	66.412	74.4906			58.78	12.9683	19.9896	30.225	43.5521	56.9943	69.2065	81.1422	89.9298
58.84	11.0751	16.2904	24.6044	35.7432	46.3962	56.6575	66.7581	74.5786		10.4192	16.0498	25.0256	34.7203	43.1937	50.6644	57.4734	62.6441			58.88	6.62134	12.8983	20.8625	32.0386	45.2949	60.6759	72.5505	84.07		5.97461	11.7977	19.7819	31.0857	44.2141	57.1974	66.4353	74.5061			58.88	12.9463	20.0465	30.2875	43.4818	57.0184	69.2596	81.1328	90.2338
58.94	11.1078	16.3787	24.6855	35.7017	46.4211	56.7239	66.8074	74.7231		10.4305	16.068	25.0498	34.7449	43.2154	50.6831	57.4881	62.653			58.98	6.91895	13.2327	20.6633	32.326	45.3636	60.854	72.3536	84.5115		5.98156	11.8102	19.8026	31.1144	44.2457	57.2261	66.4585	74.5216			58.98	12.9768	19.895	30.2507	43.6803	57.0411	69.1659	81.0554	89.9994
59.04	11.0844	16.3818	24.698	35.7056	46.425	56.7559	66.9026	74.384		10.4418	16.0861	25.0738	34.7696	43.237	50.7016	57.5028	62.6618			59.08	6.53845	12.8342	20.9609	31.9221	45.7606	60.4758	72.6935	84.781		5.98851	11.8228	19.8232	31.143	44.2771	57.2547	66.4817	74.5371			59.08	12.8167	19.8973	30.139	43.2116	57.0763	69.1792	81.0625	90.4697
59.14	11.0328	16.3044	24.6926	35.7151	46.4382	56.7473	66.9244	74.3887		10.4531	16.1043	25.0979	34.7941	43.2587	50.7201	57.5174	62.6706			59.18	6.69324	13.0913	20.8759	32.2081	45.7042	60.6799	72.9623	84.7357		5.99546	11.8354	19.8438	31.1716	44.3086	57.2833	66.5048	74.5525			59.18	13.0338	19.9419	30.1476	43.6052	56.8177	69.3729	81.45	90.1823
59.24	10.996	16.2153	24.6801	35.6462	46.5181	56.7371	66.8206	74.1661		10.4644	16.1224	25.1219	34.8186	43.2802	50.7386	57.532	62.6794			59.28	6.60876	12.9843	21.1298	32.0253	45.7505	60.8549	73.2458	84.4115		6.00241	11.8479	19.8644	31.2001	44.34	57.3118	66.5279	74.5679			59.28	12.5933	19.7169	29.9157	43.1592	57.2778	68.6027	80.9141	90.8229
59.34	11.0907	16.303	24.7176	35.5704	46.5071	56.677	66.9534	74.72		10.4757	16.1405	25.1459	34.8431	43.3017	50.757	57.5465	62.6881			59.38	6.23462	12.6147	21.2805	31.6691	45.5698	60.4244	72.8552	84.7802		6.00936	11.8605	19.885	31.2287	44.3713	57.3403	66.5509	74.5832			59.38	12.2979	19.7473	30.3539	43.5466	56.9552	69.4628	81.3242	90.04
59.44	10.9274	16.3232	24.6621	34.9338	46.5266	56.595	66.9862	74.1294		10.487	16.1586	25.1698	34.8675	43.3232	50.7754	57.561	62.6968			59.48	6.52832	12.8967	21.4055	32.0815	45.7722	60.9362	73.2083	84.6388		6.01631	11.873	19.9055	31.2571	44.4025	57.3686	66.5738	74.5984			59.48	12.5104	18.2723	30.114	44.2928	56.6427	69.2909	81.0852	90.5033
59.54	10.8844	16.2646	24.573	35.7542	45.436	56.4949	66.5377	73.5981		10.4983	16.1766	25.1937	34.8919	43.3446	50.7938	57.5754	62.7054			59.58	6.53381	12.7827	21.0634	32.0659	46.5872	61.5524	73.1607	83.6356		6.02325	11.8855	19.9261	31.2856	44.4337	57.397	66.5967	74.6136			59.58	12.3932	19.4286	30.4086	39.1913	51.6178	69.3722	80.5281	88.0269
59.64	9.98828	15.5763	24.0676	36.5447	47.0087	55.6097	65.0377	72.9419		10.5095	16.1947	25.2176	34.9162	43.366	50.8121	57.5898	62.714			59.68	4.57288	9.61548	20.675	30.2463	41.209	59.4828	72.2278	64.2047		6.03019	11.8981	19.9466	31.314	44.4649	57.4252	66.6195	74.6288			59.68	13.7456	20.5482	29.2805	29.6983	36.9309	67.9965	72.1727	29.5931
59.74	11.3024	17.181	24.8911	36.0305	47.4993	56.6965	66.8284	75.1387		10.5208	16.2128	25.2415	34.9405	43.3873	50.8303	57.6042	62.7226			59.78	1.79871	3.33032	16.9321	24.155	32.3489	49.6259	60.3411	28.7781		6.03713	11.9106	19.9671	31.3424	44.496	57.4534	66.6423	74.6439			59.78	13.901	18.8824	24.5599	22.8616	24.3732	49.2714	29.3047	-62.2866
59.84	11.4546	17.5575	25.234	35.3931	46.4633	57.4152	67.3596	74.834		10.5321	16.2308	25.2653	34.9647	43.4086	50.8485	57.6185	62.7311			59.88	-0.00598	-1.48914	12.5211	18.2026	25.6683	36.0892	39.3474	-0.3626		6.04407	11.9231	19.9876	31.3707	44.527	57.4815	66.665	74.6589			59.88	9.49866	13.0809	18.6795	19.2192	17.1606	23.2948	-15.7109	-126.001
59.94	11.6703	16.238	24.4972	34.7767	46.3571	56.6465	67.2275	75.3934		10.5433	16.2488	25.2891	32.9117	42.6722	50.8667	57.6328	62.7397			59.98	-2.17712	-5.63208	7.78687	13.4277	19.5864	24.8048	22.0232	-17.0049		6.05101	11.9356	20.0081	31.399	44.558	57.5096	66.6876	74.6739			59.98	6.80884	9.78564	16.1164	29.7327	27.4753	6.28076	-42.8695	-160.047
60.04	10.7914	16.1388	24.7363	34.1626	43.4703	56.9503	69.2291	63.9091		10.5546	16.2668	25.3128	32.9101	42.669	50.8848	57.6471	64.9217			60.08	0.022095	-0.88452	4.97351	14.3018	23.8308	19.6775	11.5121	18.2436		4.42301	8.41364	20.0286	31.4273	38.489	57.5376	66.7102	72.1719			60.08	5.00024	7.58716	17.6218	38.9184	48.1084	0.529175	-41.8079	-59.7771
60.14	10.0813	15.7607	23.1027	36.3284	47.261	51.4316	53.3674	55.9957		7.62456	13.7098	22.5898	32.9085	42.6659	51.4339	59.0721	64.9132			60.18	5.28064	8.79993	11.775	24.3269	37.7747	37.358	31.4739	57.9075		4.42287	8.41334	15.2996	25.6813	38.4861	51.4506	62.9672	72.1609			60.18	8.00964	12.8115	26.3196	42.5505	55.6115	35.1675	29.5117	50.9666
60.24	10.543	13.9263	24.316	37.7611	47.647	53.8262	64.5892	81.213		7.62442	13.7095	22.5892	32.9069	42.6627	51.4289	59.0651	64.9047			60.28	5.89551	12.3115	16.8242	29.4683	42.6565	52.2274	56.3567	71.7888		4.42272	8.41305	15.299	25.6799	38.4832	51.4452	62.9589	72.15			60.28	10.9838	16.9434	29.9726	43.1622	57.4614	60.2378	69.8773	85.108
60.34	11.4266	17.4685	25.163	36.2018	48.4875	58.7028	70.205	83.8934		7.62428	13.7092	22.5885	32.9053	42.6595	51.4238	59.0582	64.8963			60.38	6.36353	12.5803	19.2454	30.673	43.8715	56.9001	65.4843	77.1451		4.42258	8.41275	15.2983	25.6786	38.4803	51.4398	62.9506	72.1391			60.38	12.3213	20.9185	31.061	42.7389	57.5958	67.6744	79.2765	90.4103
60.44	12.6312	18.5786	25.8761	35.9212	47.1157	59.9191	70.33	81.0817		7.62414	13.7089	22.5878	32.9037	42.6563	51.4187	59.0512	64.8879			60.48	5.77832	12.5647	19.5719	30.83	43.9487	57.8282	68.4973	80.188		4.42244	8.41245	15.2977	25.6772	38.4774	51.4344	62.9422	72.1281			60.48	12.8909	19.5879	31.1007	43.8499	56.9382	69.3573	80.9484	91.3652
60.54	12.0602	16.4662	24.7294	35.9321	46.5	58.2356	69.5792	79.0996		7.624	13.7086	22.5871	32.9021	42.6532	51.4136	59.0443	64.8794			60.58	5.83691	12.3062	20.5195	30.8292	44.3488	59.0908	70.1637	82.3491		4.42229	8.41215	15.2971	25.6758	38.4745	51.429	62.9339	72.1172			60.58	12.5105	19.2029	30.6313	43.4225	57.1404	68.9121	82.0485	92.2252
60.64	10.7452	15.9685	24.2839	35.4166	46.1743	57.6863	68.9026	77.8169		7.62386	13.7083	22.5864	32.9005	42.65	51.4086	59.0373	64.871			60.68	5.91895	12.4148	20.5555	31.3331	44.38	59.5361	71.7091	82.4022		4.42215	8.41186	15.2964	25.6745	38.4716	51.4236	62.9256	72.1062			60.68	12.4393	19.9302	30.8812	43.2701	57.02	69.9347	81.9492	92.2689
60.74	10.8024	16.3794	24.7058	35.2659	45.9985	57.0793	67.537	75.5364		7.62372	13.708	22.5857	32.8989	42.6468	51.4035	59.0304	64.8625			60.78	5.39868	11.7069	19.6063	30.4558	43.9004	59.1049	71.1162	83.1545		4.422	8.41156	15.2958	25.6731	38.4687	51.4182	62.9173	72.0953			60.78	12.5729	19.881	30.4711	43.6404	56.9106	69.3885	81.5149	92.2471
60.84	10.764	15.7881	24.4668	35.3854	45.9032	56.3059	66.8019	75.1443		7.62358	13.7077	22.585	32.8973	42.6437	51.3984	59.0234	64.8541			60.88	5.86426	12.2701	20.1843	30.7385	44.394	59.1547	71.3176	83.8786		4.42186	8.41126	15.2952	25.6717	38.4658	51.4128	62.909	72.0844			60.88	12.6174	20.0145	30.8328	42.8717	56.6731	69.6307	81.5875	91.6892
60.94	10.775	16.4662	24.2418	35.0533	45.8297	56.3215	65.7222	73.0262		7.62344	13.7074	22.5843	32.8957	42.6405	51.3933	59.0165	64.8457			60.98	7.08386	13.1554	21.0806	32.0214	45.3956	60.1548	72.3934	82.4076		4.42172	8.41096	15.2946	25.6704	38.4629	51.4074	62.9007	72.0735			60.98	12.901	20.2184	30.4842	42.8405	56.0303	69.287	80.4476	88.7034
61.04	10.3093	16.363	24.2864	35.011	45.6282	56.0536	65.1705	71.7286		7.6233	13.7071	22.5836	32.8941	42.6373	51.3883	59.0096	64.8372			61.08	5.35413	11.9944	20.1266	30.9111	44.3145	59.2853	70.8965	81.6132		4.42157	8.41067	15.2939	25.669	38.46	51.402	62.8924	72.0625			61.08	12.4152	19.3911	30.1321	42.7405	56.295	68.2198	79.8016	89.1002
61.14	10.8945	16.4998	24.3817	35.0837	45.3242	55.6387	64.448	71.0293		7.62316	13.7068	22.5829	32.8924	42.6341	51.3832	59.0026	64.8288			61.18	5.52063	11.6	19.8149	30.5645	43.9973	58.5885	70.5991	80.8654		4.42143	8.41037	15.2933	25.6677	38.4571	51.3967	62.8841	72.0516			61.18	13.3392	19.8833	30.3578	42.8623	56.1169	68.4956	79.696	88.0416
61.24	11.2	16.0177	24.5011	35.9361	45.4353	55.3979	64.2588	70.6677		7.62302	13.7065	22.5822	32.8908	42.631	51.3781	58.9957	64.8204			61.28	4.97913	11.2163	19.1133	30.0815	43.2168	57.7955	69.6443	80.9794		4.42128	8.41007	15.2927	25.6663	38.4542	51.3913	62.8758	72.0407			61.28	13.4855	18.9506	30.2531	42.7311	55.9794	67.8308	80.0367	87.8298
61.34	11.0477	16.3779	24.4957	35.0283	45.7853	55.3121	63.9214	70.4622		7.62288	13.7062	22.5815	32.8892	42.6278	51.3731	58.9888	64.8119			61.38	5.80725	11.5889	19.5914	30.6064	42.9817	58.1674	69.8669	80.952		4.42114	8.40977	15.292	25.6649	38.4514	51.3859	62.8675	72.0298			61.38	12.8564	19.7684	30.1835	42.5678	55.8201	67.9869	78.975	88.0791
61.44	11.3773	16.7584	24.8277	35.1376	45.2876	55.5801	64.0682	69.4434		7.62274	13.7059	22.5808	32.8876	42.6246	51.368	58.9819	64.8035			61.48	6.02051	11.8099	19.2836	30.6565	44.1011	57.9447	69.9248	79.8717		4.42099	8.40948	15.2914	25.6636	38.4485	51.3805	62.8592	72.0189			61.48	12.5706	19.5997	30.1133	42.3685	55.7739	67.7144	78.5032	87.3346
61.54	10.7609	15.5654	24.2582	34.8689	45.4594	54.6895	63.562	70.1371		7.6226	13.7056	22.5801	32.886	42.6215	51.3629	58.9749	64.7951			61.58	5.02832	11.0116	18.4414	29.6995	42.9902	57.2721	69.0022	80.1749		4.42085	8.40918	15.2908	25.6622	38.4456	51.3751	62.851	72.008			61.58	12.3339	19.3153	29.9624	42.1943	55.6294	67.4604	78.4281	86.7299
61.64	11.1499	16.1013	24.4464	34.5376	45.0704	55.348	63.637	69.8068		7.62245	13.7052	22.5794	32.8844	42.6183	51.3579	58.968	64.7867			61.68	5.51978	11.5819	19.8665	30.1636	43.4919	57.6127	69.521	80.0724		4.42071	8.40888	15.2902	25.6608	38.4427	51.3697	62.8427	71.9971			61.68	12.1549	19.5708	29.8038	42.3403	55.5154	67.1918	78.0313	85.9557
61.74	11.1289	16.1677	24.2637	34.6118	44.8681	54.7676	63.3541	68.0185		7.62231	13.7049	22.5787	32.8828	42.6152	51.3528	58.9611	64.7783			61.78	5.56506	11.6984	19.479	30.1261	43.3442	57.8456	69.5005	79.9717		4.42056	8.40859	15.2895	25.6595	38.4398	51.3644	62.8344	71.9862			61.78	12.4019	19.6646	29.7078	42.3052	55.5911	66.9487	77.7782	85.6564
61.84	10.2976	15.756	24.0153	34.7001	45.0344	54.1355	63.1025	68.9637		7.62217	13.7046	22.578	32.8812	42.612	51.3478	58.9542	64.7698			61.88	5.60486	11.803	19.7172	30.1315	43.3973	57.4993	69.4364	79.3114		4.42042	8.40829	15.2889	25.6581	38.4369	51.359	62.8261	71.9753			61.88	12.0439	18.3528	29.8124	42.392	55.5138	66.8447	77.7085	85.3907
61.94	10.6414	15.9825	24.2129	34.8541	45.0969	54.5613	62.9573	68.9714		7.62203	13.7043	22.5773	32.8796	42.6088	51.3427	58.9472	64.7614			61.98	5.11731	11.024	19.1804	29.6597	42.469	57.0267	68.8123	79.5536		4.42027	8.40799	15.2883	25.6568	38.434	51.3536	62.8178	71.9644			61.98	12.4463	19.4661	29.9226	42.3209	55.4044	66.6768	77.5391	85.0276
62.04	11.5906	15.4185	24.3011	34.7931	45.2267	54.4308	63.8167	69.02		7.62189	13.704	22.5766	32.878	42.6057	51.3376	58.9403	64.753			62.08	5.56189	11.2827	19.5337	30.0081	42.8816	57.5548	69.1272	80.0412		4.42013	8.40769	15.2876	25.6554	38.4311	51.3482	62.8096	71.9535			62.08	12.63	19.256	29.9	42.2108	55.3123	66.5565	77.1211	85.0033
62.14	10.8344	16.1068	24.4059	34.7352	45.2407	54.4833	62.8019	69.6724		7.62175	13.7037	22.5759	32.8764	42.6025	51.3326	58.9334	64.7446			62.18	6.02136	11.9178	20.2008	30.6073	43.816	58.011	69.6317	79.7623		4.41998	8.4074	15.287	25.654	38.4282	51.3429	62.8013	71.9426			62.18	12.1643	19.1715	29.8436	42.1693	55.2467	66.5245	76.9547	84.4019
62.24	10.5664	16.3435	24.4121	34.6681	45.1094	54.502	63.0448	68.6293		7.62161	13.7034	22.5752	32.8748	42.5993	51.3275	58.9265	64.7362			62.28	5.82996	11.7726	20.0985	30.4299	43.7747	57.8212	69.4045	78.8795		4.41984	8.4071	15.2864	25.6527	38.4253	51.3375	62.793	71.9318			62.28	12.687	19.1646	29.8445	42.238	55.1169	66.4956	77.0774	82.9642
62.34	11.078	15.9325	24.3823	34.7885	44.9384	54.3979	63.0651	67.5223		7.62147	13.7031	22.5745	32.8732	42.5962	51.3225	58.9196	64.7278			62.38	5.1416	11.0999	19.2539	29.6824	42.8542	57.0814	68.5771	78.5356		4.4197	8.4068	15.2858	25.6513	38.4225	51.3321	62.7847	71.9209			62.38	12.7769	18.8622	29.8125	42.4357	55.0795	66.3777	77.0516	83.5002
62.44	10.739	15.8325	24.234	34.8337	44.9375	54.2653	62.9081	68.0801		7.62133	13.7028	22.5738	32.8716	42.593	51.3174	58.9127	64.7194			62.48	4.77991	10.8781	19.5493	29.4441	42.5636	56.7979	68.2645	78.2748		4.41955	8.40651	15.2851	25.65	38.4196	51.3267	62.7765	71.91			62.48	12.6768	19.1036	29.793	42.3897	55.109	66.3503	76.9836	83.7759
62.54	11.046	16.0099	24.2246	34.797	44.8899	54.2715	62.8557	68.6293		7.62119	13.7025	22.5731	32.87	42.5899	51.3124	58.9058	64.711			62.58	4.59473	10.8156	19.1438	29.3088	42.3145	56.7064	68.0208	78.2184		4.41941	8.40621	15.2845	25.6486	38.4167	51.3214	62.7682	71.8991			62.58	12.9626	18.927	29.8679	42.3513	55.0021	66.4058	77.0234	84.39
62.64	10.8445	14.7762	24.1816	34.8251	44.8265	54.2527	62.7581	68.7223		7.62105	13.7022	22.5724	32.8684	42.5867	51.3073	58.8989	64.7026			62.68	4.80481	10.8568	19.3938	29.4932	42.3472	56.5804	67.9958	78.4654		4.41926	8.40591	15.2839	25.6472	38.4138	51.316	62.76	71.8883			62.68	12.8252	19.077	29.8289	42.267	54.9888	66.333	76.918	84.1736
62.74	10.7491	15.6208	24.2949	34.7736	44.7914	54.252	62.6947	68.7551		7.62091	13.7019	22.5717	32.8668	42.5835	51.3023	58.8919	64.6942			62.78	5.24243	11.2577	19.936	29.8933	42.687	57.0243	68.281	78.1193		4.41912	8.40561	15.2833	25.6459	38.4109	51.3106	62.7517	71.8774			62.78	12.7048	19.438	29.8328	42.238	54.9771	66.3003	76.8226	83.8564
62.84	11.0187	16.2255	24.3175	34.7931	44.7587	54.2316	62.8096	68.6582		7.62077	13.7016	22.571	32.8652	42.5804	51.2972	58.885	64.6858			62.88	5.0564	11.0459	19.4648	29.687	42.3652	56.6937	67.9607	77.9817		4.41898	8.40532	15.2826	25.6445	38.408	51.3053	62.7434	71.8665			62.88	12.7166	19.5692	29.8273	42.2498	54.9584	66.2596	76.7905	83.6549
62.94	11.0625	16.1185	24.3785	34.7439	44.8109	54.2184	62.8557	68.6418		7.62063	13.7013	22.5703	32.8636	42.5772	51.2922	58.8781	64.6774			62.98	4.95801	10.953	19.275	29.5776	42.234	56.6306	67.8021	77.4936		4.41883	8.40502	15.282	25.6432	38.4051	51.2999	62.7352	71.8557			62.98	12.4604	19.6482	29.8203	42.1709	54.9497	66.2019	76.7305	83.7705
63.04	10.9507	15.9849	24.416	34.6805	44.8274	54.2129	62.89	68.6403		7.62049	13.701	22.5696	32.862	42.5741	51.2871	58.8712	64.669			63.08	4.62756	10.578	18.8141	29.3214	41.7424	56.2172	67.3592	78.2529		4.41869	8.40472	15.2814	25.6418	38.4023	51.2945	62.7269	71.8448			63.08	12.3698	19.3613	29.8328	42.1146	54.8966	66.1753	76.6	83.8025
63.14	10.9695	15.9279	24.4269	34.6595	44.8008	54.1957	62.8744	68.6136		7.62034	13.7007	22.5689	32.8604	42.5709	51.2821	58.8643	64.6607			63.18	5.51746	11.4578	19.6392	30.1027	42.4698	56.9524	68.1903	78.5637		4.41854	8.40443	15.2807	25.6404	38.3994	51.2892	62.7187	71.834			63.18	12.2158	19.3879	29.7413	42.0919	54.8942	66.0706	76.4515	83.6439
63.24	10.6124	15.8732	24.3363	34.6431	44.811	54.1387	62.8353	68.5442		7.6202	13.7004	22.5682	32.8588	42.5678	51.2771	58.8574	64.6523			63.28	5.93225	11.8616	19.9133	30.4425	42.8566	57.3477	68.5465	77.9371		4.4184	8.40413	15.2801	25.6391	38.3965	51.2838	62.7104	71.8231			63.28	11.9939	19.2473	29.7085	42.0826	54.8833	65.9917	76.3422	83.5557
63.34	10.6898	15.7029	24.3661	34.6173	44.7938	54.1044	62.7893	68.4872		7.62006	13.7001	22.5675	32.8572	42.5646	51.272	58.8506	64.6439			63.38	5.39075	11.285	19.2766	29.8284	42.5627	56.6212	67.9575	78.0621		4.41826	8.40383	15.2795	25.6377	38.3936	51.2785	62.7022	71.8123			63.38	12.1917	19.0435	29.6937	42.0935	54.9076	65.9425	76.2305	83.4573
63.44	10.6492	15.8458	24.3425	34.5885	44.8304	54.1824	62.7323	68.4716		7.61992	13.6998	22.5668	32.8556	42.5615	51.267	58.8437	64.6355			63.48	5.56189	11.4319	19.3555	29.9745	42.7129	56.5687	68.084	77.9716		4.41811	8.40354	15.2789	25.6364	38.3907	51.2731	62.6939	71.8014			63.48	12.1221	19.4661	29.7172	42.0826	54.9146	65.9113	76.1516	83.2931
63.54	10.5109	16.0857	24.373	34.6384	44.8391	54.1801	62.7057	68.4739		7.61978	13.6995	22.5661	32.854	42.5583	51.2619	58.8368	64.6271			63.58	5.59949	11.4249	19.3579	29.905	42.759	56.5953	68.0576	77.8973		4.41797	8.40324	15.2782	25.635	38.3878	51.2677	62.6857	71.7906			63.58	12.2126	19.0981	29.7429	42.042	54.8302	65.8635	76.1296	83.1611
63.64	10.5641	16.1357	24.3762	34.6814	44.8126	54.1113	62.63	68.4856		7.61964	13.6992	22.5654	32.8524	42.5552	51.2569	58.8299	64.6188			63.68	5.64246	11.4406	19.397	29.8823	42.802	56.6603	68.0325	77.7145		4.41782	8.40294	15.2776	25.6336	38.385	51.2624	62.6775	71.7798			63.68	12.2369	18.9755	29.7374	42.0068	54.7732	65.8511	76.1422	82.9932
63.74	10.6337	16.2272	24.3622	34.6853	44.7985	54.0731	62.5588	68.4371		7.6195	13.6988	22.5647	32.8508	42.552	51.2519	58.823	64.6104			63.78	5.57288	11.317	19.2438	29.6893	42.6785	56.4906	67.863	77.7794		4.41768	8.40264	15.277	25.6323	38.3821	51.257	62.6692	71.7689			63.78	12.3994	18.8185	29.6664	41.9131	54.6981	65.8136	76.0664	82.8884
63.84	10.7687	15.9412	24.3605	34.6141	44.7883	54.0684	62.5306	68.356		7.61936	13.6985	22.564	32.8492	42.5488	51.2468	58.8161	64.602			63.88	5.70496	11.4359	19.4376	29.8011	42.823	56.5868	67.9653	77.8568		4.41753	8.40235	15.2763	25.6309	38.3792	51.2517	62.661	71.7581			63.88	12.5447	18.8325	29.6476	41.9076	54.6505	65.7808	76.0023	82.765
63.94	10.8649	15.8021	24.3411	34.6353	44.7328	53.9661	62.4885	68.3918		7.61922	13.6982	22.5634	32.8476	42.5457	51.2418	58.8092	64.5936			63.98	5.86121	11.5975	19.6001	29.9089	42.8066	56.8329	68.0505	77.5934		4.41739	8.40205	15.2757	25.6296	38.3763	51.2463	62.6527	71.7473			63.98	12.5455	18.566	29.589	41.817	54.5981	65.7128	76.0039	82.7783
64.04	10.8789	15.531	24.2988	34.6237	44.7274	53.8917	62.4338	68.345		7.61908	13.6979	22.5627	32.846	42.5425	51.2367	58.8023	64.5853			64.08	5.63379	11.3983	19.4375	29.6581	42.5315	56.5438	67.752	76.9913		4.41725	8.40175	15.2751	25.6282	38.3734	51.241	62.6445	71.7365			64.08	12.6244	18.7114	29.6101	41.7975	54.4349	65.6854	75.8164	82.6416
64.14	11.0172	15.8646	24.3269	34.6532	44.6782	53.9402	62.4299	68.3059		7.61894	13.6976	22.562	32.8444	42.5394	51.2317	58.7955	64.5769			64.18	5.026	10.8718	18.9142	29.0636	41.9894	56.0266	67.1278	77.2256		4.4171	8.40146	15.2745	25.6268	38.3706	51.2356	62.6363	71.7256			64.18	12.526	18.8357	29.5414	41.7162	54.3638	65.6027	75.7305	82.6768
64.24	10.9476	15.86	24.3567	34.6274	44.6625	53.8739	62.426	68.234		7.6188	13.6973	22.5613	32.8428	42.5362	51.2267	58.7886	64.5685			64.28	5.3103	11.1327	19.1766	29.3019	42.1761	56.2852	67.3107	77.363		4.41696	8.40116	15.2738	25.6255	38.3677	51.2303	62.6281	71.7148			64.28	12.4299	18.8888	29.5304	41.6686	54.3013	65.5714	75.5781	82.5916
64.34	10.9116	15.5974	24.4152	34.6064	44.6328	53.9113	62.3854	68.0449		7.61866	13.697	22.5606	32.8412	42.5331	51.2217	58.7817	64.5602			64.38	5.53613	11.3397	19.4211	29.4878	42.3339	56.3572	67.4723	77.1575		4.41681	8.40086	15.2732	25.6241	38.3648	51.2249	62.6198	71.704			64.38	12.2448	18.2856	29.5031	41.6263	54.2732	65.5331	75.5164	82.5768
64.44	10.8453	15.5326	24.3894	34.6337	44.6047	53.8933	62.3651	68.0168		7.61852	13.6967	22.5599	32.8396	42.53	51.2166	58.7748	64.5518			64.48	5.36743	11.2069	19.2391	29.3237	42.076	56.0713	67.2262	77.3599		4.41667	8.40057	15.2726	25.6228	38.3619	51.2196	62.6116	71.6932			64.48	12.1549	18.9373	29.4633	41.5873	54.3029	65.4659	75.4641	82.6182
64.54	10.7961	16.0459	24.3496	34.572	44.6	53.8528	62.3738	67.9293		7.61838	13.6964	22.5592	32.838	42.5268	51.2116	58.768	64.5435			64.58	5.61902	11.4601	19.5126	29.5323	42.1715	56.3213	67.4286	77.4896		4.41653	8.40027	15.272	25.6214	38.359	51.2142	62.6034	71.6824			64.58	12.119	19.4833	29.4148	41.4795	54.2544	65.412	75.4382	82.4275
64.64	10.8484	16.238	24.3613	34.4712	44.543	53.8605	62.3206	67.9512		7.61824	13.6961	22.5585	32.8364	42.5237	51.2066	58.7611	64.5351			64.68	5.80493	11.646	19.6923	29.7346	42.2825	56.4235	67.5598	77.6115		4.41638	8.39997	15.2713	25.62	38.3562	51.2089	62.5952	71.6716			64.68	12.2041	19.4966	29.3835	41.5083	54.2029	65.3065	75.3789	82.944
64.74	10.8438	16.2592	24.3262	34.4041	44.5023	53.8043	62.2041	67.8824		7.6181	13.6958	22.5578	32.8348	42.5205	51.2015	58.7542	64.5268			64.78	5.9408	11.7811	19.7828	29.8557	42.4128	56.3851	67.6387	77.6279		4.41624	8.39968	15.2707	25.6187	38.3533	51.2036	62.587	71.6608			64.78	12.1948	19.0935	29.321	41.4639	54.145	65.198	75.2789	81.6853
64.84	10.8422	15.9755	24.2988	34.3799	44.3782	53.7386	62.1713	67.8169		7.61795	13.6955	22.5571	32.8332	42.5174	51.1965	58.7473	64.5184			64.88	6.05103	11.8381	19.8547	29.9198	42.5018	56.4556	67.6779	77.2577		4.41609	8.39938	15.2701	25.6173	38.3504	51.1982	62.5787	71.65			64.88	12.1448	18.8231	29.3445	41.4896	54.088	65.1174	75.2094	81.597
64.94	10.7992	16.0092	24.2402	34.3541	44.3478	53.6238	62.0706	67.7638		7.61781	13.6952	22.5564	32.8316	42.5142	51.1915	58.7405	64.5101			64.98	5.76196	11.5288	19.4969	29.6066	42.1465	55.9899	67.3193	77.0005		4.41595	8.39908	15.2694	25.616	38.3475	51.1929	62.5705	71.6392			64.98	12.1995	18.6326	29.3093	41.4615	54.0857	65.0519	75.1055	81.7057
65.04	10.8203	16.0381	24.2363	34.2595	44.3423	53.6106	61.9839	67.8254		7.61767	13.6949	22.5557	32.83	42.5111	51.1865	58.7336	64.5017			65.08	5.59167	11.3335	19.3149	29.4207	42.0277	55.8821	67.0912	76.7326		4.41581	8.39878	15.2688	25.6146	38.3447	51.1875	62.5623	71.6284			65.08	12.3353	18.5575	29.3445	41.5576	54.02	65.0175	75.1273	81.7197
65.14	10.7883	16.0029	24.2473	34.308	44.2649	53.5762	61.9377	67.8669		7.61753	13.6946	22.555	32.8284	42.5079	51.1815	58.7267	64.4934			65.18	5.41504	11.1732	19.1149	29.2808	41.8401	55.6337	66.873	76.7982		4.41566	8.39849	15.2682	25.6133	38.3418	51.1822	62.5541	71.6176			65.18	12.3925	18.6825	29.339	41.5217	54.0646	64.9878	75.0703	81.6892
65.24	10.818	15.9763	24.1973	34.251	44.2891	53.5527	61.8362	67.913		7.61739	13.6943	22.5543	32.8268	42.5048	51.1764	58.7199	64.485			65.28	5.55652	11.2382	19.1923	29.3761	41.9058	55.672	66.9216	76.7194		4.41552	8.39819	15.2676	25.6119	38.3389	51.1769	62.5459	71.6068			65.28	12.5338	18.6958	29.3601	41.6029	54.0115	64.9956	75.0469	81.5901
65.34	10.8477	16.1248	24.1793	34.2485	44.218	53.5183	61.8994	68.145		7.61725	13.694	22.5536	32.8252	42.5017	51.1714	58.713	64.4767			65.38	5.56116	11.2749	19.175	29.3862	41.9175	55.6049	66.8997	76.6311		4.41537	8.39789	15.2669	25.6105	38.336	51.1715	62.5377	71.596			65.38	12.5776	18.645	29.3164	41.6139	53.924	64.9464	75.025	81.5345
65.44	10.8789	15.874	24.1262	34.1783	44.1633	53.4863	61.8792	67.9004		7.61711	13.6937	22.5529	32.8236	42.4985	51.1664	58.7062	64.4684			65.48	5.52832	11.2694	19.0875	29.3472	41.9144	55.5376	66.8302	76.5037		4.41523	8.3976	15.2663	25.6092	38.3332	51.1662	62.5295	71.5853			65.48	12.4916	18.6083	29.2648	41.5983	53.9083	64.9175	74.9609	81.5455
65.54	10.7578	15.7474	24.1051	34.1572	44.1564	53.4528	61.8127	67.6099		7.61697	13.6934	22.5522	32.822	42.4954	51.1614	58.6993	64.46			65.58	5.4635	11.1991	18.9719	29.2417	41.8651	55.6016	66.7279	76.4701		4.41509	8.3973	15.2657	25.6078	38.3303	51.1609	62.5213	71.5745			65.58	12.4956	18.738	29.293	41.5482	53.8826	64.9128	74.9297	81.4174
65.64	10.7484	15.6412	24.1035	34.1423	44.0798	53.4419	61.7925	67.134		7.61683	13.6931	22.5515	32.8204	42.4922	51.1564	58.6925	64.4517			65.68	5.49634	11.2358	18.9836	29.2456	41.9019	55.7572	66.7263	76.3358		4.41494	8.397	15.2651	25.6065	38.3274	51.1555	62.5131	71.5637			65.68	12.4338	18.9044	29.2273	41.5303	53.8505	64.9143	74.8617	81.3877
65.74	10.7242	15.524	24.052	34.1494	44.05	53.3691	61.7268	67.2341		7.61669	13.6928	22.5508	32.8188	42.4891	51.1514	58.6856	64.4434			65.78	5.41748	11.1694	18.9158	29.1699	41.8521	55.7657	66.6123	76.2264		4.4148	8.39671	15.2644	25.6051	38.3245	51.1502	62.5049	71.553			65.78	12.4557	19.0411	29.1866	41.4388	53.8224	64.894	74.8086	81.3884
65.84	10.7313	15.735	24.0286	34.1775	44.0391	53.3496	61.6917	67.3262		7.61655	13.6925	22.5501	32.8172	42.486	51.1463	58.6788	64.435			65.88	5.37915	11.1265	18.8993	29.1261	41.7847	55.797	66.5208	76.0989		4.41465	8.39641	15.2638	25.6038	38.3217	51.1449	62.4967	71.5422			65.88	12.4033	19.17	29.214	41.4639	53.7693	64.8706	74.7617	81.2877
65.94	10.6758	15.8513	24.0652	34.1127	44.1086	53.3152	61.6721	67.277		7.61641	13.6921	22.5494	32.8156	42.4828	51.1413	58.6719	64.4267			65.98	5.2666	11.0601	18.8157	29.0269	41.6669	56.043	66.3756	76.1171		4.41451	8.39611	15.2632	25.6024	38.3188	51.1395	62.4886	71.5314			65.98	12.3159	19.1646	29.1898	41.4553	53.7755	64.8136	74.6602	81.3064
66.04	10.7546	15.9005	24.1136	34.197	44.0032	53.3324	61.6783	67.209		7.61627	13.6918	22.5487	32.814	42.4797	51.1363	58.6651	64.4184			66.08	5.35803	11.121	18.9384	29.0839	41.7161	55.9899	66.427	75.9756		4.41437	8.39582	15.2626	25.601	38.3159	51.1342	62.4804	71.5207			66.08	12.3213	19.1184	29.189	41.4678	53.7286	64.801	74.6062	81.2291
66.14	10.7211	15.7576	24.0105	34.1603	43.9844	53.234	61.5518	67.2278		7.61613	13.6915	22.548	32.8124	42.4765	51.1313	58.6582	64.4101			66.18	5.27209	11.0038	18.8219	28.9839	41.6019	55.5337	66.2833	75.9083		4.41422	8.39552	15.2619	25.5997	38.3131	51.1289	62.4722	71.5099			66.18	12.2542	18.9224	29.1351	41.3826	53.7537	64.7292	74.525	81.2236
66.24	10.7445	15.7029	24.0066	34.0947	44.0218	53.2363	61.5393	67.2699		7.61599	13.6912	22.5473	32.8108	42.4734	51.1263	58.6514	64.4018			66.28	5.25879	11.0061	18.7797	28.9299	41.6003	55.5023	66.2441	75.7014		4.41408	8.39522	15.2613	25.5983	38.3102	51.1236	62.464	71.4992			66.28	12.2385	18.8716	29.182	41.3842	53.7661	64.7378	74.4883	81.2025
66.34	10.6694	15.6154	24.0684	34.0806	43.9922	53.2159	61.5502	67.1738		7.61585	13.6909	22.5466	32.8092	42.4703	51.1213	58.6445	64.3934			66.38	5.11426	10.8538	18.6493	28.7706	41.434	55.2407	66.066	75.496		4.41393	8.39493	15.2607	25.597	38.3073	51.1182	62.4558	71.4884			66.38	12.1666	18.8215	29.2468	41.278	53.8044	64.7245	74.4711	81.2916
66.44	10.7445	15.6482	24.002	34.0955	44.0149	53.209	61.5237	67.1731		7.61571	13.6906	22.546	32.8076	42.4671	51.1163	58.6377	64.3851			66.48	4.97058	10.7	18.5447	28.5964	41.198	54.9003	65.8687	75.5342		4.41379	8.39463	15.26	25.5956	38.3044	51.1129	62.4476	71.4777			66.48	12.219	18.8442	29.282	41.2725	53.7833	64.73	74.4727	81.0713
66.54	10.7921	15.6873	24.0378	34.0846	44.043	53.2356	61.5361	67.2278		7.61557	13.6903	22.5453	32.806	42.464	51.1113	58.6308	64.3768			66.58	5.06592	10.7531	18.6743	28.6902	41.2472	54.9133	65.9169	75.5022		4.41365	8.39433	15.2594	25.5943	38.3016	51.1076	62.4395	71.4669			66.58	12.1854	18.7896	29.3187	41.3365	53.7849	64.6464	74.4469	80.9268
66.64	10.7765	15.7123	24.1082	34.1377	44.0071	53.2223	61.54	67.1567		7.61542	13.69	22.5446	32.8044	42.4609	51.1063	58.624	64.3685			66.68	5.15881	10.7952	18.775	28.7635	41.2465	54.9165	65.9449	75.5044		4.4135	8.39404	15.2588	25.5929	38.2987	51.1023	62.4313	71.4562			66.68	12.1425	18.7888	29.3383	41.2865	53.8029	64.6082	74.4039	80.89
66.74	10.8141	15.6865	24.0989	34.0916	44.0688	53.1614	61.4963	67.2512		7.61528	13.6897	22.5439	32.8028	42.4577	51.1013	58.6172	64.3602			66.78	5.19556	10.8374	18.8306	28.7863	41.2628	54.9368	65.9052	75.5051		4.41336	8.39374	15.2582	25.5916	38.2958	51.097	62.4231	71.4454			66.78	12.1862	18.8505	29.4015	41.292	53.7739	64.5956	74.418	80.8564
66.84	10.8782	15.7209	24.1434	34.0635	44.0657	53.1855	61.5112	67.2466		7.61514	13.6894	22.5432	32.8012	42.4546	51.0963	58.6103	64.3519			66.88	5.24475	10.8788	18.8508	28.812	41.2738	55.0181	65.8732	75.4216		4.41322	8.39344	15.2575	25.5902	38.293	51.0916	62.415	71.4347			66.88	12.2284	18.7825	29.3617	41.2787	53.799	64.5503	74.3617	80.8119
66.94	10.85	15.6732	24.1309	34.0579	44.054	53.155	61.4729	67.1489		7.615	13.6891	22.5425	32.7996	42.4515	51.0913	58.6035	64.3436			66.98	5.22131	10.8671	18.8297	28.7808	41.2418	54.9978	65.7794	75.3372		4.41307	8.39315	15.2569	25.5888	38.2901	51.0863	62.4068	71.424			66.98	12.2698	18.8005	29.3328	41.342	53.8224	64.548	74.3594	80.9174
67.04	10.8422	15.6912	24.1262	34.129	44.043	53.1567	61.4097	67.0348		7.61486	13.6888	22.5418	32.798	42.4483	51.0863	58.5967	64.3353			67.08	5.24475	10.842	18.8094	28.7886	41.1996	54.9453	65.7169	75.3154		4.41293	8.39285	15.2563	25.5875	38.2872	51.081	62.3986	71.4132			67.08	12.2893	18.7935	29.3234	41.3044	53.8279	64.5354	74.3383	80.8885
67.14	10.7609	15.6646	24.1082	34.097	44.0719	53.141	61.3689	67.1285		7.61472	13.6885	22.5411	32.7964	42.4452	51.0813	58.5898	64.327			67.18	5.26746	10.8741	18.7821	28.7941	41.2067	55.0383	65.6669	75.3217		4.41278	8.39256	15.2557	25.5861	38.2844	51.0757	62.3905	71.4025			67.18	12.2557	18.8497	29.3265	41.303	53.7684	64.5511	74.3391	80.8181
67.24	10.8647	15.7286	24.1488	34.1143	44.0469	53.1722	61.3729	67.0684		7.61458	13.6882	22.5404	32.7948	42.4421	51.0763	58.583	64.3187			67.28	5.33459	10.9366	18.8485	28.8394	41.2395	55.0665	65.7217	75.3279		4.41264	8.39226	15.255	25.5848	38.2815	51.0704	62.3823	71.3918			67.28	12.2565	18.8333	29.2671	41.2865	53.7654	64.5081	74.2687	80.8619
67.34	10.8539	15.7622	24.1871	34.1072	44.0703	53.1394	61.3564	67.1294		7.61444	13.6879	22.5397	32.7932	42.4389	51.0713	58.5762	64.3104			67.38	5.35254	10.9592	18.8938	28.8511	41.2582	55.0454	65.6974	75.2505		4.4125	8.39196	15.2544	25.5834	38.2786	51.0651	62.3742	71.3811			67.38	12.2932	18.9122	29.3125	41.2607	53.7498	64.4816	74.2438	80.765
67.44	10.8757	15.7896	24.2168	34.0603	44.0516	53.1614	61.376	67.1215		7.6143	13.6876	22.539	32.7916	42.4358	51.0663	58.5694	64.3021			67.48	5.34558	10.9562	18.8563	28.8503	41.2411	55.0149	65.6342	75.2458		4.41235	8.39167	15.2538	25.5821	38.2758	51.0598	62.366	71.3704			67.48	12.3838	18.8927	29.321	41.2373	53.677	64.4784	74.2086	80.765
67.54	10.9297	15.8505	24.2628	34.0477	43.9968	53.1035	61.3424	67.1848		7.61416	13.6873	22.5383	32.7901	42.4327	51.0613	58.5625	64.2938			67.58	5.37756	10.9944	18.8883	28.8612	41.3143	54.9673	65.6232	75.1731		4.41221	8.39137	15.2532	25.5807	38.2729	51.0544	62.3578	71.3596			67.58	12.3627	18.9091	29.2765	41.2123	53.6302	64.4331	74.1492	80.8955
67.64	10.8992	15.8403	24.1855	34.0337	43.9781	53.002	61.2751	67.3356		7.61402	13.687	22.5376	32.7885	42.4296	51.0563	58.5557	64.2855			67.68	5.34241	10.9585	18.8414	28.7847	41.2098	54.7969	65.5482	75.1326		4.41206	8.39107	15.2525	25.5794	38.27	51.0491	62.3497	71.3489			67.68	12.3644	18.8575	29.239	41.2389	53.6044	64.3745	74.1008	80.8416
67.74	10.9148	15.788	24.1621	34.0525	43.9492	52.9691	61.2682	66.9575		7.61388	13.6867	22.5369	32.7869	42.4264	51.0513	58.5489	64.2772			67.78	5.30566	10.9436	18.8157	28.7284	41.201	54.7393	65.4825	75.1005		4.41192	8.39078	15.2519	25.578	38.2672	51.0438	62.3415	71.3382			67.78	12.3799	18.8661	29.2507	41.2178	53.6013	64.3206	74.0398	80.4642
67.84	10.9078	15.7686	24.0989	33.9971	43.9648	52.9285	61.2151	66.6958		7.61374	13.6864	22.5362	32.7853	42.4233	51.0463	58.5421	64.2689			67.88	5.31506	10.9843	18.8094	28.7003	41.1816	54.7047	65.4661	75.0428		4.41178	8.39048	15.2513	25.5766	38.2643	51.0385	62.3334	71.3275			67.88	12.3815	18.7802	29.2335	41.2045	53.5662	64.337	74.0313	80.2181
67.94	10.882	15.7748	24.1199	33.9658	43.9048	52.9363	61.2314	66.6262		7.6136	13.6861	22.5355	32.7837	42.4202	51.0414	58.5353	64.2607			67.98	5.26587	10.9335	18.7375	28.6613	41.1106	54.6368	65.3967	74.9606		4.41163	8.39018	15.2507	25.5753	38.2615	51.0332	62.3253	71.3168			67.98	12.3065	18.8318	29.2523	41.1342	53.5396	64.298	73.9703	80.2236
68.04	10.8187	15.7874	24.0723	33.9298	43.8704	52.8716	61.1636	66.545		7.61346	13.6858	22.5348	32.7821	42.417	51.0364	58.5285	64.2524			68.08	5.22437	10.8772	18.6735	28.619	41.0847	54.5243	65.3435	74.9756		4.41149	8.38989	15.25	25.5739	38.2586	51.0279	62.3171	71.3061			68.08	12.3206	18.8372	29.282	41.1171	53.463	64.2424	73.9164	79.858
68.14	10.8563	15.7419	24.0566	33.9424	43.8281	52.8309	61.1089	66.4817		7.61332	13.6854	22.5341	32.7805	42.4139	51.0314	58.5216	64.2441			68.18	5.2854	10.9171	18.7329	28.6613	41.173	54.6008	65.4076	74.9974		4.41134	8.38959	15.2494	25.5726	38.2557	51.0226	62.309	71.2954			68.18	12.2393	18.7935	29.2273	41.0756	53.4529	64.1495	73.8226	80.0479
68.24	10.8093	15.7622	24.0176	33.9385	43.8149	52.8386	61.0752	66.6145		7.61318	13.6851	22.5334	32.7789	42.4108	51.0264	58.5148	64.2358			68.28	5.35571	10.9921	18.8079	28.7003	41.2871	54.6852	65.449	74.9739		4.4112	8.38929	15.2488	25.5712	38.2529	51.0173	62.3008	71.2848			68.28	12.2511	18.7716	29.2234	41.0209	53.438	64.1261	73.7867	80.0361
68.34	10.8173	15.7615	23.9863	33.9165	43.7837	52.8418	61.0471	66.5505		7.61304	13.6848	22.5327	32.7773	42.4077	51.0214	58.508	64.2275			68.38	5.31897	10.9882	18.7672	28.6659	41.2543	54.6353	65.3942	74.8842		4.41106	8.389	15.2481	25.5699	38.25	51.012	62.2927	71.2741			68.38	12.2432	18.813	29.1921	41.0201	53.3521	64.105	73.7148	79.9236
68.44	10.8469	15.7412	23.9778	33.9268	43.7297	52.8176	61.0112	66.5215		7.6129	13.6845	22.532	32.7757	42.4045	51.0164	58.5012	64.2193			68.48	5.24866	10.9335	18.7493	28.6011	41.2378	54.5509	65.3069	74.8333		4.41091	8.3887	15.2475	25.5685	38.2471	51.0067	62.2846	71.2634			68.48	12.2284	18.7411	29.1671	40.9623	53.299	64.0253	73.6234	79.8893
68.54	10.8727	15.7498	23.9746	33.8915	43.7001	52.7598	60.9456	66.47		7.61276	13.6842	22.5314	32.7741	42.4014	51.0115	58.4944	64.211			68.58	5.22913	10.8967	18.7493	28.562	41.162	54.4829	65.2692	74.7788		4.41077	8.3884	15.2469	25.5672	38.2443	51.0014	62.2764	71.2527			68.58	12.1588	18.688	29.1687	40.9349	53.2474	63.9917	73.6055	79.8408
68.64	10.8585	15.7615	23.9988	33.9025	43.6461	52.7832	60.9143	66.3551		7.61262	13.6839	22.5307	32.7725	42.3983	51.0065	58.4876	64.2027			68.68	5.21899	10.896	18.7759	28.6121	41.1388	54.4915	65.245	74.8248		4.41063	8.38811	15.2463	25.5658	38.2414	50.9961	62.2683	71.242			68.68	12.1073	18.6919	29.1273	40.9374	53.2137	63.9136	73.5586	79.7478
68.74	10.8054	15.7723	23.9645	33.8657	43.6453	52.7465	60.8705	66.4199		7.61247	13.6836	22.53	32.7709	42.3952	51.0015	58.4808	64.1945			68.78	5.26819	10.9585	18.8274	28.6519	41.187	54.6791	65.2966	74.8124		4.41048	8.38781	15.2456	25.5645	38.2386	50.9908	62.2602	71.2313			68.78	12.0752	18.7098	29.1132	40.8911	53.2123	63.8987	73.5023	79.6979
68.84	10.7843	15.7473	23.9652	33.8157	43.6149	52.7261	60.8486	66.3043		7.61233	13.6833	22.5293	32.7694	42.3921	50.9965	58.474	64.1862			68.88	5.31274	11.0077	18.8586	28.7026	41.2144	54.7672	65.3357	74.8849		4.41034	8.38752	15.245	25.5631	38.2357	50.9855	62.2521	71.2207			68.88	12.076	18.7419	29.1071	40.8967	53.1981	63.9089	73.5055	79.658
68.94	10.7601	15.7435	23.9418	33.8103	43.5945	52.6613	60.8033	66.2559		7.61219	13.683	22.5286	32.7678	42.3889	50.9915	58.4672	64.178			68.98	5.45496	11.1414	18.9946	28.8691	41.3528	54.8885	65.4692	74.8568		4.41019	8.38722	15.2444	25.5618	38.2328	50.9802	62.2439	71.21			68.98	12.0471	18.7223	29.0952	40.8779	53.1849	63.8925	73.4617	79.6432
69.04	10.7406	15.7599	23.9246	33.8142	43.6047	52.6316	60.7712	66.2129		7.61205	13.6827	22.5279	32.7662	42.3858	50.9866	58.4604	64.1697			69.08	5.48303	11.1522	19.0227	28.9526	41.395	54.8844	65.4724	74.5326		4.41005	8.38692	15.2438	25.5604	38.23	50.975	62.2358	71.1993			69.08	12.0081	18.767	29.0844	40.9014	53.1622	63.8488	73.425	79.5924
69.14	10.7094	15.7739	23.9434	33.8064	43.6047	52.6042	60.7314	66.1418		7.61191	13.6824	22.5272	32.7646	42.3827	50.9816	58.4536	64.1614			69.18	5.19556	10.8843	18.7391	28.6886	41.1458	54.5822	65.1404	74.3107		4.40991	8.38663	15.2431	25.5591	38.2271	50.9697	62.2277	71.1887			69.18	12.0354	18.8068	29.0593	40.9092	53.1427	63.8448	73.4196	79.6025
69.24	10.7445	15.7529	23.9004	33.8057	43.5916	52.5669	60.7144	66.1013		7.61177	13.6821	22.5265	32.763	42.3796	50.9766	58.4468	64.1532			69.28	5.0072	10.6686	18.5289	28.5002	40.905	54.2689	64.8989	74.1365		4.40976	8.38633	15.2425	25.5577	38.2243	50.9644	62.2196	71.178			69.28	12.0198	18.827	29.0437	40.8959	53.1512	63.8752	73.4281	79.6189
69.34	10.7321	15.7451	23.9231	33.7681	43.6094	52.5208	60.7261	66.191		7.61163	13.6818	22.5258	32.7614	42.3765	50.9717	58.44	64.1449			69.38	4.85254	10.5311	18.4023	28.3823	40.723	54.0571	64.713	73.9787		4.40962	8.38603	15.2419	25.5563	38.2214	50.9591	62.2115	71.1674			69.38	12.0651	18.7762	29.0616	40.8483	53.1013	63.869	73.4281	79.7908
69.44	10.7015	15.7544	23.959	33.7329	43.6086	52.53	60.7197	66.3239		7.61149	13.6815	22.5251	32.7598	42.3733	50.9667	58.4332	64.1367			69.48	4.74158	10.442	18.3258	28.2737	40.594	53.9515	64.5591	74.1115		4.40947	8.38574	15.2413	25.555	38.2186	50.9538	62.2034	71.1567			69.48	12.0588	18.6974	29.0476	40.8483	53.0802	63.8566	73.4352	79.9431
69.54	10.6788	15.7771	23.9629	33.74	43.5751	52.5215	60.6877	66.4238		7.61135	13.6812	22.5244	32.7582	42.3702	50.9617	58.4265	64.1284			69.58	4.93066	10.6467	18.4961	28.4589	40.7214	54.0594	64.6973	74.0974		4.40933	8.38544	15.2406	25.5536	38.2157	50.9485	62.1953	71.1461			69.58	11.9901	18.813	29.0007	40.8623	53.0482	63.8081	73.3867	80.0338
69.64	10.6554	15.813	23.948	33.7072	43.5657	52.4832	60.6252	66.5513		7.61121	13.6809	22.5237	32.7566	42.3671	50.9567	58.4197	64.1202			69.68	4.98145	10.6858	18.5149	28.48	40.7479	54.0415	64.6871	74.0325		4.40919	8.38515	15.24	25.5523	38.2128	50.9432	62.1872	71.1354			69.68	11.9979	18.7013	28.9789	40.8396	53.0763	63.7941	73.3242	80.2767
69.74	10.6312	15.8669	23.9043	33.718	43.5446	52.4902	60.5823	66.5911		7.61107	13.6806	22.523	32.755	42.364	50.9518	58.4129	64.1119			69.78	4.95959	10.635	18.4625	28.4221	40.7113	53.8916	64.6061	73.9607		4.40904	8.38485	15.2394	25.5509	38.21	50.938	62.179	71.1248			69.78	12.0549	18.6294	28.9812	40.8381	53.0653	63.7847	73.3516	80.1572
69.84	10.5718	15.8029	23.8636	33.7251	43.5242	52.4886	60.5306	66.4434		7.61093	13.6803	22.5223	32.7535	42.3609	50.9468	58.4061	64.1037			69.88	4.9729	10.6327	18.4547	28.4042	40.6957	53.8149	64.549	74.0146		4.4089	8.38455	15.2388	25.5496	38.2071	50.9327	62.1709	71.1141			69.88	12.0924	18.4465	28.939	40.8561	53.0443	63.7346	73.2758	79.9869
69.94	10.6195	15.7974	23.8699	33.7197	43.5188	52.4402	60.5315	66.3278		7.61079	13.68	22.5216	32.7519	42.3578	50.9418	58.3993	64.0955			69.98	5.06897	10.7218	18.522	28.4964	40.7667	53.8884	64.5887	74.0013		4.40876	8.38426	15.2381	25.5482	38.2043	50.9274	62.1628	71.1035			69.98	12.1292	18.5177	28.9633	40.8529	53.0529	63.7081	73.2656	79.8298
70.04	10.6172	15.7427	23.8972	33.7205	43.5071	52.4199	60.5253	66.3372		7.61065	13.6797	22.5209	32.7503	42.3547	50.9369	58.3925	64.0872			70.08	5.07446	10.7397	18.5165	28.4878	40.7231	53.8822	64.5388	73.9927		4.40861	8.38396	15.2375	25.5469	38.2014	50.9221	62.1547	71.0929			70.08	12.1909	18.4122	28.9828	40.8467	53.0529	63.6909	73.261	79.7314
70.14	10.7054	15.7568	23.8848	33.7236	43.5305	52.4199	60.4917	66.27		7.61051	13.6794	22.5202	32.7487	42.3515	50.9319	58.3858	64.079			70.18	5.11511	10.7655	18.5048	28.4738	40.7238	53.8728	64.4989	74.0536		4.40847	8.38366	15.2369	25.5455	38.1986	50.9168	62.1467	71.0822			70.18	12.2229	18.452	28.9656	40.8451	53.0372	63.6597	73.1937	79.6674
70.24	10.6937	15.7114	23.8762	33.7017	43.5266	52.4558	60.48	66.199		7.61037	13.6791	22.5196	32.7471	42.3484	50.927	58.379	64.0708			70.28	5.20959	10.8257	18.579	28.5636	40.7964	53.9103	64.5271	74.1052		4.40832	8.38337	15.2363	25.5442	38.1957	50.9116	62.1386	71.0716			70.28	12.1956	18.5138	28.9523	40.8561	53.0333	63.6027	73.1469	79.533
70.34	10.65	15.7615	23.8778	33.6892	43.5103	52.4902	60.4894	66.1145		7.61023	13.6788	22.5189	32.7455	42.3453	50.922	58.3722	64.0625			70.38	5.28772	10.9006	18.6383	28.6268	40.8558	53.9634	64.5607	74.0521		4.40818	8.38307	15.2356	25.5428	38.1929	50.9063	62.1305	71.061			70.38	12.1979	18.5981	28.9633	40.8506	53.0317	63.5854	73.1266	79.3877
70.44	10.6875	15.7192	23.8613	33.7134	43.4922	52.4934	60.4331	66.0918		7.61009	13.6785	22.5182	32.7439	42.3422	50.917	58.3654	64.0543			70.48	5.27832	10.8999	18.5813	28.5949	40.8013	53.9142	64.5076	74.099		4.40804	8.38278	15.235	25.5415	38.19	50.901	62.1224	71.0504			70.48	12.3159	18.6505	28.9695	40.8522	53.0388	63.576	73.0765	79.3932
70.54	10.7672	15.7256	23.8613	33.7517	43.5117	52.4558	60.4189	66.0591		7.60995	13.6781	22.5175	32.7423	42.3391	50.9121	58.3587	64.0461			70.58	5.40027	11.0015	18.6516	28.6503	40.8667	53.9821	64.5715	74.1529		4.40789	8.38248	15.2344	25.5401	38.1872	50.8957	62.1143	71.0397			70.58	12.3346	18.6942	28.9656	40.8506	53.0232	63.5792	73.0406	79.2806
70.64	10.8125	15.7162	23.8777	33.7048	43.5486	52.459	60.394	66.0403		7.60981	13.6778	22.5168	32.7407	42.336	50.9071	58.3519	64.0378			70.68	5.51355	11.0968	18.754	28.7074	40.9714	54.0594	64.6514	74.1848		4.40775	8.38218	15.2338	25.5388	38.1843	50.8905	62.1062	71.0291			70.68	12.3394	18.7224	28.9711	40.8037	53.0341	63.5308	73.0023	79.1689
70.74	10.8368	15.8513	23.9238	33.6915	43.5234	52.4497	60.4191	65.97		7.60967	13.6775	22.5161	32.7392	42.3329	50.9022	58.3451	64.0296			70.78	5.5752	11.1741	18.8531	28.7792	40.9965	54.1094	64.6857	74.2115		4.40761	8.38189	15.2331	25.5374	38.1815	50.8852	62.0981	71.0185			70.78	12.3213	18.7583	28.946	40.7498	52.988	63.5042	72.9469	79.1338
70.84	10.8148	15.8201	23.9043	33.6821	43.5062	52.3785	60.387	65.9098		7.60953	13.6772	22.5154	32.7376	42.3298	50.8972	58.3384	64.0214			70.88	5.65027	11.2335	18.8986	28.823	41.0637	54.2626	64.7075	74.1295		4.40746	8.38159	15.2325	25.5361	38.1786	50.8799	62.09	71.0079			70.88	12.2659	18.8091	28.9148	40.7467	52.9419	63.4792	72.875	79.072
70.94	10.7515	15.7404	23.9191	33.6885	43.4993	52.3402	60.3112	65.8958		7.60939	13.6769	22.5147	32.736	42.3267	50.8923	58.3316	64.0132			70.98	5.60498	11.1866	18.8282	28.7722	41.0066	54.205	64.6265	74.1317		4.40732	8.3813	15.2319	25.5347	38.1758	50.8747	62.082	70.9973			70.98	12.2369	18.7278	28.9249	40.7201	52.8927	63.4026	72.7898	79.0244
71.04	10.736	15.7217	23.927	33.6736	43.4556	52.3074	60.2783	65.845		7.60925	13.6766	22.514	32.7344	42.3236	50.8873	58.3248	64.005			71.08	5.60254	11.2007	18.8759	28.7628	40.9917	54.0914	64.6262	74.0022		4.40717	8.381	15.2313	25.5334	38.1729	50.8694	62.0739	70.9867			71.08	12.2526	18.6942	28.8781	40.6943	52.856	63.3214	72.8336	79.001
71.14	10.7242	15.7139	23.8809	33.6221	43.4453	52.2356	60.2808	65.7981		7.60911	13.6763	22.5133	32.7328	42.3204	50.8824	58.3181	63.9968			71.18	5.50647	11.1132	18.8047	28.6737	40.8895	53.9868	64.5177	73.9122		4.40703	8.3807	15.2306	25.532	38.1701	50.8641	62.0658	70.9761			71.18	12.1901	18.7059	28.864	40.6849	52.8318	63.2675	72.8265	78.9736
71.24	10.6797	15.688	23.8699	33.6086	43.4353	52.2278	60.2705	65.7825		7.60896	13.676	22.5126	32.7312	42.3173	50.8774	58.3113	63.9885			71.28	5.43848	11.0537	18.7415	28.6073	40.8167	53.9603	64.4106	73.8139		4.40689	8.38041	15.23	25.5307	38.1672	50.8589	62.0578	70.9655			71.28	12.2378	18.713	28.8539	40.6858	52.8427	63.2362	72.8375	79.0127
71.34	10.7516	15.6826	23.8887	33.6431	43.4226	52.2004	60.2456	65.7668		7.60882	13.6757	22.5119	32.7296	42.3142	50.8725	58.3046	63.9803			71.38	5.39319	10.9937	18.65	28.519	40.7427	53.9095	64.3293	73.7239		4.40674	8.38011	15.2294	25.5293	38.1644	50.8536	62.0497	70.9549			71.38	12.2682	18.7567	28.907	40.6998	52.849	63.2479	72.8617	78.9932
71.44	10.7328	15.6567	23.8613	33.6565	43.4563	52.2035	60.2283	65.7168		7.60868	13.6754	22.5112	32.728	42.3111	50.8675	58.2978	63.9721			71.48	5.36584	10.9475	18.6008	28.4683	40.7128	53.854	64.2599	73.631		4.4066	8.37982	15.2288	25.528	38.1615	50.8483	62.0416	70.9443			71.48	12.1877	18.7404	28.9578	40.6951	52.8263	63.2386	72.9133	79.0104
71.54	10.7562	15.6794	23.8981	33.6775	43.4602	52.1809	60.2737	65.7278		7.60854	13.6751	22.5105	32.7265	42.308	50.8626	58.2911	63.9639			71.58	5.30408	10.8772	18.5719	28.3971	40.6448	53.7704	64.1738	73.5928		4.40646	8.37952	15.2281	25.5266	38.1587	50.8431	62.0336	70.9337			71.58	12.219	18.7036	29	40.7217	52.799	63.1971	72.918	78.9814
71.64	10.7477	15.7146	23.9419	33.6555	43.4321	52.1223	60.2667	65.6755		7.6084	13.6748	22.5098	32.7249	42.3049	50.8576	58.2843	63.9557			71.68	5.24634	10.8452	18.5477	28.3543	40.5699	53.7219	64.1107	73.5076		4.40631	8.37922	15.2275	25.5253	38.1558	50.8378	62.0255	70.9232			71.68	12.1823	18.731	28.9819	40.6624	52.7661	63.1893	72.9039	78.9431
71.74	10.6774	15.7256	23.9238	33.6057	43.3945	52.0879	60.2644	65.6621		7.60826	13.6745	22.5091	32.7233	42.3018	50.8527	58.2776	63.9475			71.78	5.17285	10.7795	18.4797	28.2909	40.4965	53.665	64.0255	73.4919		4.40617	8.37893	15.2269	25.5239	38.153	50.8326	62.0174	70.9126			71.78	12.0768	18.6708	29.0046	40.6326	52.7068	63.1167	72.9421	78.9244
71.84	10.6874	15.6489	23.8894	33.5845	43.3462	52.0378	60.24	65.6528		7.60812	13.6742	22.5085	32.7217	42.2987	50.8477	58.2708	63.9393			71.88	5.19788	10.803	18.4922	28.3065	40.4691	53.6914	64.0153	73.438		4.40603	8.37863	15.2263	25.5226	38.1501	50.8273	62.0094	70.902			71.88	12.105	18.5763	28.9711	40.6178	52.6724	63.048	72.8469	78.9056
71.94	10.6962	15.6155	23.8489	33.5681	43.3391	51.9778	60.1792	65.6067		7.60798	13.6739	22.5078	32.7201	42.2956	50.8428	58.2641	63.9311			71.98	5.13147	10.757	18.4266	28.2605	40.4073	53.6086	63.9608	73.3279		4.40588	8.37834	15.2256	25.5212	38.1473	50.822	62.0013	70.8914			71.98	12.1182	18.5129	28.9484	40.6006	52.6349	63.0253	72.7797	78.8291
72.04	10.7531	15.6342	23.8496	33.5798	43.3	51.9949	60.1128	65.5559		7.60784	13.6736	22.5071	32.7185	42.2925	50.8379	58.2573	63.9229			72.08	5.05334	10.6819	18.3704	28.1682	40.3075	53.4658	63.8395	73.2981		4.40574	8.37804	15.225	25.5199	38.1444	50.8168	61.9933	70.8809			72.08	12.1229	18.5271	28.95	40.585	52.6232	62.9894	72.7562	78.79
72.14	10.7805	15.71	23.8613	33.6001	43.2798	51.9856	60.0698	65.5637		7.6077	13.6733	22.5064	32.717	42.2894	50.8329	58.2506	63.9147			72.18	5.04944	10.6678	18.4	28.1753	40.277	53.4258	63.8224	73.1872		4.40559	8.37774	15.2244	25.5185	38.1416	50.8115	61.9852	70.8703			72.18	12.2206	18.5927	28.9539	40.5748	52.606	62.9471	72.7406	78.8096
72.24	10.8141	15.7592	23.877	33.5627	43.2704	51.9473	60.0791	65.5801		7.60756	13.673	22.5057	32.7154	42.2863	50.828	58.2438	63.9065			72.28	4.9314	10.5748	18.3469	28.0933	40.223	53.4165	63.7286	73.0795		4.40545	8.37745	15.2238	25.5172	38.1388	50.8063	61.9772	70.8597			72.28	12.2487	18.6873	28.9109	40.5427	52.5912	62.9253	72.7164	78.7838
72.34	10.8281	15.8428	23.873	33.5439	43.2478	51.9629	60.0588	65.563		7.60742	13.6727	22.505	32.7138	42.2832	50.823	58.2371	63.8984			72.38	4.8573	10.5015	18.243	27.9956	40.123	53.3414	63.6287	72.928		4.40531	8.37715	15.2231	25.5158	38.1359	50.801	61.9691	70.8492			72.38	12.2612	18.6903	28.8953	40.5248	52.5536	62.9058	72.6719	78.7416
72.44	10.7852	15.7881	23.8489	33.5383	43.2258	51.9199	60.0229	65.5864		7.60728	13.6724	22.5043	32.7122	42.2801	50.8181	58.2304	63.8902			72.48	4.71191	10.3671	18.0953	27.869	39.9574	53.1563	63.4762	72.6381		4.40516	8.37686	15.2225	25.5145	38.1331	50.7958	61.9611	70.8386			72.48	12.1439	18.6708	28.8859	40.5374	52.5646	62.9019	72.6429	78.7103
72.54	10.661	15.7732	23.8293	33.5393	43.1992	51.9067	59.9761	65.573		7.60714	13.6721	22.5036	32.7106	42.277	50.8132	58.2236	63.882			72.58	4.42834	10.1077	17.8235	27.5815	39.6387	52.8658	63.1873	72.6857		4.40502	8.37656	15.2219	25.5131	38.1302	50.7905	61.953	70.828			72.58	12.1064	18.6177	28.8585	40.5154	52.5857	62.8831	72.6156	78.676
72.64	10.7195	15.7458	23.8394	33.5298	43.2017	51.891	59.9697	65.5513		7.607	13.6718	22.5029	32.709	42.2739	50.8082	58.2169	63.8738			72.68	4.50415	10.1827	17.9025	27.6605	39.7332	52.9032	63.2319	72.9529		4.40488	8.37626	15.2213	25.5118	38.1274	50.7853	61.945	70.8175			72.68	12.1691	18.563	28.875	40.528	52.563	62.8871	72.5992	78.6635
72.74	10.743	15.7139	23.8403	33.5454	43.1765	51.9067	59.9683	65.5566		7.60686	13.6715	22.5022	32.7074	42.2708	50.8033	58.2102	63.8656			72.78	4.76428	10.4553	18.1758	27.9221	40.0043	53.1353	63.4904	73.0225		4.40473	8.37597	15.2206	25.5104	38.1245	50.78	61.937	70.8069			72.78	12.1494	18.6317	28.8882	40.5319	52.5677	62.8831	72.6039	78.6901
72.84	10.7655	15.6848	23.8308	33.5017	43.1743	51.8894	59.9268	65.5637		7.60672	13.6712	22.5015	32.7059	42.2677	50.7984	58.2034	63.8574			72.88	4.86511	10.5359	18.2642	28.0144	40.0895	53.1907	63.5709	73.273		4.40459	8.37567	15.22	25.5091	38.1217	50.7748	61.9289	70.7964			72.88	12.1831	18.6638	28.9008	40.5225	52.5591	62.9073	72.5602	78.7041
72.94	10.7601	15.7146	23.8512	33.4932	43.1282	51.8855	59.9456	65.5488		7.60658	13.6709	22.5008	32.7043	42.2646	50.7934	58.1967	63.8493			72.98	5.14392	10.8131	18.5726	28.2932	40.3635	53.4149	63.8403	73.274		4.40445	8.37538	15.2194	25.5077	38.1189	50.7695	61.9209	70.7858			72.98	12.1682	18.6099	28.9375	40.517	52.5294	62.9034	72.5586	78.6666
73.04	10.7445	15.6802	23.8293	33.4978	43.1196	51.8254	59.8916	65.5278		7.60644	13.6705	22.5001	32.7027	42.2615	50.7885	58.19	63.8411			73.08	5.16577	10.8561	18.6086	28.3323	40.3777	53.4384	63.8599	73.156		4.4043	8.37508	15.2188	25.5064	38.116	50.7643	61.9128	70.7753			73.08	12.1643	18.6505	28.9093	40.5186	52.5122	62.8339	72.5446	78.5931
73.14	10.7235	15.7646	23.8184	33.4916	43.1243	51.7871	59.8901	65.5098		7.6063	13.6702	22.4994	32.7011	42.2584	50.7836	58.1832	63.8329			73.18	5.09631	10.7772	18.5446	28.2573	40.2684	53.3345	63.7428	73.0912		4.40416	8.37479	15.2181	25.505	38.1132	50.7591	61.9048	70.7648			73.18	12.1338	18.6981	28.8992	40.5217	52.4825	62.8276	72.5258	78.6002
73.24	10.6625	15.7842	23.834	33.4893	43.1211	51.7949	59.8752	65.4778		7.60616	13.6699	22.4988	32.6995	42.2553	50.7787	58.1765	63.8248			73.28	5.11194	10.7678	18.5579	28.2238	40.248	53.2931	63.7083	73.163		4.40401	8.37449	15.2175	25.5037	38.1103	50.7538	61.8968	70.7542			73.28	12.1135	18.7098	28.907	40.5092	52.4958	62.8081	72.5156	78.6182
73.34	10.5883	15.7739	23.8223	33.4736	43.1282	51.7871	59.8198	65.488		7.60602	13.6696	22.4981	32.6979	42.2522	50.7737	58.1698	63.8166			73.38	5.24634	10.8827	18.675	28.3354	40.3628	53.379	63.7903	73.1858		4.40387	8.37419	15.2169	25.5023	38.1075	50.7486	61.8888	70.7437			73.38	12.0667	18.756	28.9265	40.4896	52.4669	62.8003	72.4828	78.6541
73.44	10.5914	15.7764	23.8293	33.4705	43.0969	51.7942	59.8049	65.4746		7.60588	13.6693	22.4974	32.6964	42.2492	50.7688	58.1631	63.8084			73.48	5.30566	10.9335	18.7203	28.3768	40.4027	53.4219	63.8107	73.1686		4.40373	8.3739	15.2163	25.501	38.1047	50.7433	61.8807	70.7332			73.48	12.0729	18.7294	28.9249	40.4639	52.4474	62.7753	72.4375	78.6002
73.54	10.6281	15.8256	23.8184	33.447	43.1086	51.78	59.7932	65.4653		7.60574	13.669	22.4967	32.6948	42.2461	50.7639	58.1563	63.8003			73.58	5.32837	10.9429	18.7391	28.3784	40.3901	53.4454	63.7756	73.1638		4.40358	8.3736	15.2156	25.4996	38.1018	50.7381	61.8727	70.7227			73.58	12.0995	18.7341	28.9226	40.4365	52.42	62.7589	72.418	78.5111
73.64	10.5758	15.8826	23.8418	33.4314	43.0696	51.7527	59.79	65.3918		7.6056	13.6687	22.496	32.6932	42.243	50.759	58.1496	63.7921			73.68	5.34314	10.9709	18.7672	28.3925	40.391	53.457	63.7731	73.0561		4.40344	8.37331	15.215	25.4983	38.099	50.7329	61.8647	70.7121			73.68	12.0377	18.895	28.8992	40.4131	52.3693	62.755	72.3844	78.4932
73.74	10.5804	15.8982	23.8254	33.3806	43.0532	51.7114	59.7417	65.3762		7.60546	13.6684	22.4953	32.6916	42.2399	50.7541	58.1429	63.7839			73.78	5.24792	10.8882	18.6438	28.3175	40.2965	53.3298	63.66	72.9348		4.4033	8.37301	15.2144	25.4969	38.0961	50.7276	61.8567	70.7016			73.78	12.1252	18.9302	28.8624	40.4092	52.3364	62.7034	72.2758	78.4697
73.84	10.5719	15.917	23.7981	33.3689	43.0071	51.7043	59.7144	65.3606		7.60532	13.6681	22.4946	32.69	42.2368	50.7491	58.1362	63.7758			73.88	5.12988	10.803	18.5579	28.2323	40.1996	53.229	63.5677	72.885		4.40315	8.37271	15.2138	25.4956	38.0933	50.7224	61.8487	70.6911			73.88	12.0299	18.8934	28.8468	40.3896	52.3224	62.6971	72.2328	78.5244
73.94	10.4781	15.96	23.7371	33.3689	42.9954	51.6628	59.6448	65.3105		7.60518	13.6678	22.4939	32.6885	42.2337	50.7442	58.1295	63.7676			73.98	5.18616	10.7834	18.5602	28.2222	40.184	53.2173	63.5294	72.7841		4.40301	8.37242	15.2132	25.4943	38.0905	50.7172	61.8407	70.6806			73.98	11.9791	19.1083	28.8422	40.3936	52.2755	62.6573	72.1602	78.5299
74.04	10.4922	16.1646	23.72	33.3923	43.0078	51.6316	59.6174	65.3606		7.60504	13.6675	22.4932	32.6869	42.2306	50.7393	58.1228	63.7595			74.08	5.15491	10.7147	18.493	28.1573	40.0918	53.1422	63.449	72.6967		4.40287	8.37212	15.2125	25.4929	38.0876	50.7119	61.8327	70.6701			74.08	12.0386	19.1622	28.7999	40.3896	52.2888	62.6183	72.1328	78.5908
74.14	10.693	16.1342	23.709	33.3916	43.0259	51.6301	59.5823	65.4153		7.6049	13.6672	22.4925	32.6853	42.2275	50.7344	58.1161	63.7513			74.18	5.13538	10.6835	18.4719	28.1167	40.062	53.1212	63.3982	72.6716		4.40272	8.37183	15.2119	25.4916	38.0848	50.7067	61.8246	70.6596			74.18	12.3737	19.0193	28.7507	40.392	52.2661	62.6151	72.1133	78.4814
74.24	10.9406	15.8115	23.7301	33.354	43.0103	51.6238	59.5667	65.2849		7.60476	13.6669	22.4918	32.6837	42.2244	50.7295	58.1094	63.7432			74.28	5.10803	10.6757	18.4609	28.1151	40.0824	53.1118	63.3966	72.5935		4.40258	8.37153	15.2113	25.4902	38.082	50.7015	61.8166	70.6491			74.28	12.4354	18.5653	28.7695	40.3717	52.2583	62.5909	72.082	78.4392
74.34	10.9391	15.4475	23.7583	33.3462	42.9836	51.6028	59.5581	65.1848		7.60461	13.6666	22.4911	32.6821	42.2213	50.7245	58.1026	63.735			74.38	5.12366	10.6506	18.4657	28.0721	40.059	53.0962	63.3395	72.5537		4.40244	8.37124	15.2107	25.4889	38.0791	50.6962	61.8086	70.6386			74.38	12.5299	18.384	28.7944	40.3639	52.213	62.5721	72.0726	78.3447
74.44	11.0187	15.2396	23.7051	33.3369	42.9695	51.5645	59.5315	65.0511		7.60447	13.6663	22.4904	32.6806	42.2183	50.7196	58.0959	63.7269			74.48	5.10571	10.6147	18.454	28.0363	39.9972	53.0525	63.3021	72.5271		4.40229	8.37094	15.21	25.4875	38.0763	50.691	61.8006	70.6281			74.48	12.5956	18.113	28.7703	40.3568	52.1927	62.5542	72.0273	78.1205
74.54	11.0109	15.1356	23.6589	33.3455	42.9517	51.6042	59.5322	64.8466		7.60433	13.666	22.4897	32.679	42.2152	50.7147	58.0892	63.7187			74.58	5.2135	10.6272	18.4609	28.0425	39.9965	53.0625	63.274	72.4209		4.40215	8.37065	15.2094	25.4862	38.0735	50.6858	61.7926	70.6176			74.58	12.5526	18.202	28.7679	40.3779	52.1841	62.5675	71.9742	77.9259
74.64	10.9391	15.2732	23.6816	33.3508	42.957	51.5848	59.4995	64.7668		7.60419	13.6657	22.4891	32.6774	42.2121	50.7098	58.0825	63.7106			74.68	5.21899	10.5656	18.3634	27.9605	39.8966	52.9797	63.1825	72.3419		4.402	8.37035	15.2088	25.4848	38.0706	50.6806	61.7846	70.6071			74.68	12.5338	18.3677	28.7742	40.3616	52.1912	62.5558	71.9554	77.8955
74.74	10.8727	15.3794	23.6809	33.3439	42.9609	51.5676	59.4854	64.9583		7.60405	13.6654	22.4884	32.6758	42.209	50.7049	58.0758	63.7025			74.78	5.2002	10.4873	18.2133	27.9003	39.8113	52.8876	63.1099	72.2997		4.40186	8.37005	15.2082	25.4835	38.0678	50.6753	61.7766	70.5966			74.78	12.5299	18.4513	28.7999	40.3513	52.1755	62.5643	71.9391	78.0791
74.84	10.8656	15.4426	23.6831	33.3252	42.9586	51.5659	59.4854	65.0973		7.60391	13.6651	22.4877	32.6742	42.2059	50.7	58.0691	63.6943			74.88	5.19165	10.478	18.1766	27.8784	39.8042	52.858	63.0623	72.2288		4.40172	8.36976	15.2075	25.4821	38.065	50.6701	61.7686	70.5861			74.88	12.4495	18.5076	28.8242	40.3021	52.1669	62.5417	71.9196	78.0486
74.94	10.825	15.5067	23.7159	33.3228	42.9453	51.5753	59.4674	65.0083		7.60377	13.6648	22.487	32.6727	42.2028	50.6951	58.0624	63.6862			74.98	5.15723	10.4475	18.1539	27.8378	39.7543	52.8086	63.0138	72.2256		4.40157	8.36946	15.2069	25.4808	38.0621	50.6649	61.7607	70.5756			74.98	12.3916	18.5419	28.8429	40.3326	52.1208	62.537	71.8718	78.0424
75.04	10.7992	15.5193	23.7246	33.3345	42.9282	51.5833	59.4189	65.0497		7.60363	13.6645	22.4863	32.6711	42.1997	50.6902	58.0557	63.6781			75.08	5.17444	10.4874	18.1805	27.8839	39.777	52.8245	63.0287	72.1887		4.40143	8.36917	15.2063	25.4794	38.0593	50.6597	61.7527	70.5651			75.08	12.262	18.5513	28.8015	40.3365	52.1372	62.5018	71.8141	78.0354
75.14	10.7953	15.5115	23.7012	33.322	42.9414	51.5925	59.4097	65.0192		7.60349	13.6642	22.4856	32.6695	42.1967	50.6853	58.0491	63.6699			75.18	5.1377	10.5061	18.2125	27.8885	39.7479	52.8047	63.0177	72.1865		4.40129	8.36887	15.2057	25.4781	38.0565	50.6545	61.7447	70.5547			75.18	12.2307	18.6567	28.7937	40.3193	52.1169	62.4855	71.8031	78.0017
75.24	10.7633	15.5552	23.7253	33.3174	42.9087	51.5684	59.3994	64.9551		7.60335	13.6639	22.4849	32.6679	42.1936	50.6804	58.0424	63.6618			75.28	5.1698	10.5327	18.2548	27.9089	39.7521	52.801	63.0184	72.2014		4.40114	8.36858	15.205	25.4768	38.0536	50.6492	61.7367	70.5442			75.28	12.0885	18.67	28.807	40.3138	52.1021	62.4878	71.7906	77.8971
75.34	10.7054	15.5466	23.7473	33.2954	42.9094	51.5488	59.3784	64.9255		7.60321	13.6636	22.4842	32.6663	42.1905	50.6755	58.0357	63.6537			75.38	5.22986	10.5826	18.261	27.9432	39.7753	52.8267	63.0543	72.1864		4.401	8.36828	15.2044	25.4754	38.0508	50.644	61.7287	70.5337			75.38	12.0471	18.6685	28.796	40.2819	52.0802	62.4604	71.7797	77.8767
75.44	10.7399	15.613	23.7324	33.2861	42.8828	51.5371	59.3831	64.8738		7.60307	13.6633	22.4835	32.6648	42.1874	50.6706	58.029	63.6456			75.48	5.24243	10.5968	18.3102	27.9589	39.7754	52.8258	63.074	72.1499		4.40086	8.36799	15.2038	25.4741	38.048	50.6388	61.7207	70.5233			75.48	12.0065	18.5786	28.7898	40.2748	52.0583	62.4409	71.7578	77.801
75.54	10.7094	15.577	23.6934	33.2791	42.8696	51.5098	59.3525	64.8677		7.60293	13.663	22.4828	32.6632	42.1843	50.6657	58.0223	63.6374			75.58	5.25964	10.5858	18.3423	27.9457	39.7667	52.8118	63.0482	72.1552		4.40071	8.36769	15.2032	25.4727	38.0451	50.6336	61.7128	70.5128			75.58	11.9065	18.5731	28.7429	40.2725	52.0317	62.4058	71.7164	77.7963
75.64	10.6376	15.5037	23.6934	33.2712	42.8555	51.4902	59.3347	64.8613		7.60279	13.6627	22.4821	32.6616	42.1813	50.6608	58.0156	63.6293			75.68	5.27051	10.6132	18.3625	27.9589	39.7754	52.8033	63.0413	72.1731		4.40057	8.36739	15.2025	25.4714	38.0423	50.6284	61.7048	70.5023			75.68	11.7588	18.5044	28.7429	40.2373	52.0193	62.3589	71.6843	77.8307
75.74	10.5968	15.5076	23.6934	33.2721	42.8196	51.4707	59.3096	64.8208		7.60265	13.6623	22.4814	32.66	42.1782	50.6559	58.0089	63.6212			75.78	5.27832	10.6327	18.3438	27.9706	39.7802	52.8267	63.027	72.1733		4.40043	8.3671	15.2019	25.47	38.0395	50.6232	61.6968	70.4919			75.78	11.7167	18.5044	28.7468	40.2467	51.9865	62.3511	71.6735	77.8431
75.84	10.5094	15.5161	23.7097	33.2822	42.7993	51.459	59.3049	64.8091		7.60251	13.662	22.4808	32.6584	42.1751	50.651	58.0023	63.6131			75.88	5.29871	10.6538	18.3696	27.9871	39.7745	52.8352	63.0287	72.1887		4.40028	8.3668	15.2013	25.4687	38.0367	50.618	61.6888	70.4814			75.88	11.6549	18.5021	28.7367	40.2357	51.981	62.3394	71.6289	77.8002
75.94	10.4875	15.4834	23.6965	33.2869	42.7844	51.4309	59.2737	64.834		7.60237	13.6617	22.4801	32.6569	42.172	50.6461	57.9956	63.605			75.98	5.33923	10.7264	18.4156	28.037	39.8168	52.8564	63.0621	72.1787		4.40014	8.36651	15.2007	25.4673	38.0338	50.6128	61.6809	70.471			75.98	11.6425	18.4169	28.7413	40.249	51.9552	62.3065	71.5977	77.8033
76.04	10.5101	15.488	23.6848	33.2627	42.7813	51.4207	59.2737	64.7981		7.60223	13.6614	22.4794	32.6553	42.1689	50.6412	57.9889	63.5969			76.08	5.32605	10.7202	18.4087	28.0323	39.8278	52.8196	63.0443	72.1521		4.4	8.36621	15.2001	25.466	38.031	50.6076	61.6729	70.4605			76.08	11.6018	18.4028	28.7452	40.2318	51.9607	62.2823	71.5703	77.665
76.14	10.5421	15.4966	23.6816	33.2329	42.7439	51.4114	59.2854	64.7466		7.60209	13.6611	22.4787	32.6537	42.1659	50.6363	57.9822	63.5888			76.18	5.29785	10.7092	18.3727	27.9979	39.7699	52.7979	63.0138	72.2217		4.39985	8.36592	15.1994	25.4646	38.0282	50.6023	61.6649	70.4501			76.18	11.6346	18.3146	28.7351	40.1998	51.9481	62.2792	71.5586	77.6517
76.24	10.418	15.4678	23.6536	33.2329	42.7227	51.3895	59.2424	64.6919		7.60195	13.6608	22.478	32.6521	42.1628	50.6314	57.9755	63.5807			76.28	5.38538	10.8257	18.4696	28.0886	39.8448	52.8704	63.0809	72.2356		4.39971	8.36562	15.1988	25.4633	38.0253	50.5971	61.657	70.4396			76.28	11.601	18.2919	28.7218	40.2076	51.9255	62.255	71.5469	77.5892
76.34	10.3976	15.4607	23.6309	33.2322	42.6914	51.3918	59.2346	64.6589		7.60181	13.6605	22.4773	32.6506	42.1597	50.6265	57.9689	63.5726			76.38	5.3916	10.8553	18.5094	28.1151	39.8778	52.9023	63.0983	72.1718		4.39957	8.36533	15.1982	25.462	38.0225	50.5919	61.649	70.4292			76.38	11.6698	18.3208	28.6921	40.21	51.9333	62.2284	71.5195	77.5315
76.44	10.3796	15.4685	23.6355	33.2236	42.6821	51.3738	59.2151	64.6809		7.60167	13.6602	22.4766	32.649	42.1566	50.6216	57.9622	63.5645			76.48	5.34399	10.8202	18.4407	28.0604	39.855	52.858	63.0232	72.0262		4.39942	8.36503	15.1976	25.4606	38.0197	50.5867	61.6411	70.4188			76.48	11.7277	18.3521	28.6937	40.1967	51.9302	62.2198	71.5078	77.5869
76.54	10.3695	15.4724	23.6504	33.2134	42.6868	51.3301	59.2065	64.6621		7.60153	13.6599	22.4759	32.6474	42.1536	50.6167	57.9555	63.5564			76.58	5.2135	10.6897	18.3235	27.9308	39.7183	52.7047	62.8723	71.7921		4.39928	8.36474	15.1969	25.4593	38.0169	50.5815	61.6331	70.4083			76.58	11.7698	18.3989	28.7078	40.192	51.9161	62.2104	71.5062	77.5221
76.64	10.35	15.4529	23.6589	33.1931	42.6602	51.2988	59.2002	64.6207		7.60139	13.6596	22.4752	32.6458	42.1505	50.6118	57.9489	63.5483			76.68	4.99634	10.4796	18.1118	27.7254	39.5012	52.4667	62.6319	71.7106		4.39914	8.36444	15.1963	25.4579	38.014	50.5763	61.6252	70.3979			76.68	11.8049	18.356	28.6625	40.1748	51.9099	62.1909	71.4821	77.447
76.74	10.3663	15.4294	23.6184	33.1775	42.6548	51.2629	59.1565	64.5645		7.60125	13.6593	22.4745	32.6443	42.1474	50.607	57.9422	63.5402			76.78	4.92676	10.4124	18.0406	27.6604	39.4402	52.3876	62.5356	71.6616		4.39899	8.36414	15.1957	25.4566	38.0112	50.5711	61.6172	70.3875			76.78	11.8534	18.3521	28.632	40.1865	51.8989	62.1659	71.4531	77.4518
76.84	10.4718	15.4607	23.6355	33.1846	42.636	51.2566	59.1323	64.5754		7.60111	13.659	22.4738	32.6427	42.1443	50.6021	57.9355	63.5321			76.88	4.91431	10.3921	17.986	27.6277	39.4122	52.3416	62.4974	71.566		4.39885	8.36385	15.1951	25.4552	38.0084	50.5659	61.6093	70.3771			76.88	11.9081	18.3403	28.6664	40.1771	51.8927	62.1417	71.432	77.5361
76.94	10.5204	15.4443	23.6458	33.1665	42.6438	51.2317	59.1018	64.6465		7.60097	13.6587	22.4731	32.6411	42.1413	50.5972	57.9289	63.524			76.98	4.86816	10.3561	17.9039	27.5784	39.3425	52.2758	62.4316	71.5248		4.39871	8.36355	15.1944	25.4539	38.0056	50.5607	61.6013	70.3666			76.98	11.9268	18.3309	28.6749	40.153	51.8927	62.1464	71.4063	77.5416
77.04	10.5421	15.4373	23.6582	33.1611	42.6367	51.2214	59.1018	64.7214		7.60083	13.6584	22.4725	32.6395	42.1382	50.5923	57.9222	63.5159			77.08	4.85254	10.3593	17.8821	27.5737	39.312	52.2423	62.4084	71.4866		4.39856	8.36326	15.1938	25.4526	38.0027	50.5555	61.5934	70.3562			77.08	11.955	18.3247	28.6609	40.1576	51.8435	62.1378	71.4063	77.6292
77.14	10.4991	15.4426	23.644	33.158	42.6001	51.198	59.0798	64.7622		7.60069	13.6581	22.4718	32.638	42.1351	50.5874	57.9156	63.5078			77.18	4.85803	10.3459	17.7969	27.5565	39.2855	52.2134	62.3615	71.499		4.39842	8.36296	15.1932	25.4512	37.9999	50.5503	61.5854	70.3458			77.18	11.9276	18.3162	28.6719	40.1396	51.8325	62.1105	71.3508	77.6322
77.24	10.5062	15.4084	23.5934	33.1626	42.5969	51.1567	59.0535	64.731		7.60055	13.6578	22.4711	32.6364	42.132	50.5825	57.9089	63.4997			77.28	4.89478	10.3898	17.8501	27.6066	39.2887	52.2556	62.3934	71.5005		4.39828	8.36267	15.1926	25.4499	37.9971	50.5451	61.5775	70.3354			77.28	11.9807	18.3411	28.6093	40.1373	51.8263	62.0706	71.3562	77.597
77.34	10.5094	15.4177	23.5449	33.1455	42.604	51.1387	59.0549	64.788		7.60041	13.6575	22.4704	32.6348	42.129	50.5777	57.9022	63.4916			77.38	4.92371	10.4171	17.8899	27.6355	39.2941	52.2727	62.4076	71.4169		4.39813	8.36237	15.192	25.4485	37.9943	50.54	61.5695	70.325			77.38	11.9908	18.3677	28.5437	40.1185	51.8052	62.062	71.3516	77.7229
77.44	10.5133	15.4294	23.5215	33.1353	42.5781	51.1458	59.0503	64.8521		7.60027	13.6572	22.4697	32.6332	42.1259	50.5728	57.8956	63.4836			77.48	4.86975	10.3577	17.7805	27.5698	39.2153	52.215	62.3303	71.3436		4.39799	8.36208	15.1913	25.4472	37.9915	50.5348	61.5616	70.3146			77.48	12.0065	18.3599	28.5359	40.0826	51.8123	62.0057	71.3109	77.7025
77.54	10.5226	15.3833	23.4895	33.1416	42.5898	51.0957	59.0198	64.7637		7.60013	13.6569	22.469	32.6317	42.1228	50.5679	57.8889	63.4755			77.58	4.82288	10.3179	17.8071	27.5175	39.1816	52.1564	62.2825	71.3778		4.39784	8.36178	15.1907	25.4458	37.9886	50.5296	61.5537	70.3042			77.58	12.0135	18.3615	28.4874	40.1029	51.7888	61.9761	71.2773	77.6627
77.64	10.5343	15.3904	23.4636	33.1509	42.5774	51.0879	59.0088	64.6802		7.59999	13.6566	22.4683	32.6301	42.1198	50.563	57.8823	63.4674			77.68	4.88928	10.3905	17.9618	27.5714	39.2441	52.1798	62.3137	71.3655		4.3977	8.36149	15.1901	25.4445	37.9858	50.5244	61.5457	70.2938			77.68	12.0214	18.3638	28.4945	40.0865	51.8029	61.9448	71.2321	77.5853
77.74	10.5414	15.3748	23.498	33.1501	42.5728	51.0566	58.9807	64.5817		7.59985	13.6563	22.4676	32.6285	42.1167	50.5582	57.8756	63.4593			77.78	4.89941	10.3967	17.9899	27.5682	39.2518	52.1807	62.2858	71.3505		4.39756	8.36119	15.1895	25.4432	37.983	50.5192	61.5378	70.2834			77.78	12.0549	18.4028	28.5281	40.0771	51.7661	61.9292	71.2461	77.4744
77.84	10.5367	15.395	23.5144	33.1345	42.543	51.0371	58.9814	64.509		7.59971	13.656	22.4669	32.6269	42.1136	50.5533	57.869	63.4513			77.88	4.90491	10.4084	18.0845	27.5714	39.2612	52.2086	62.2747	71.4757		4.39741	8.3609	15.1888	25.4418	37.9802	50.514	61.5299	70.273			77.88	12.0768	18.3888	28.5375	40.0459	51.7576	61.8745	71.2125	77.415
77.94	10.5656	15.4177	23.4934	33.1189	42.5259	51.0144	58.9604	64.47		7.59957	13.6557	22.4662	32.6254	42.1106	50.5484	57.8623	63.4432			77.98	5.08777	10.5671	18.272	27.737	39.4348	52.351	62.4116	71.4286		4.39727	8.3606	15.1882	25.4405	37.9774	50.5088	61.5219	70.2626			77.98	12.0956	18.4185	28.4249	40.0186	51.7388	61.8527	71.182	77.3643
78.04	10.5726	15.4365	23.3794	33.0947	42.4954	50.9973	58.9292	64.4028		7.59943	13.6554	22.4655	32.6238	42.1075	50.5435	57.8557	63.4351			78.08	5.06897	10.5468	18.2274	27.7183	39.3965	52.318	62.3723	71.1984		4.39713	8.36031	15.1876	25.4391	37.9745	50.5036	61.514	70.2522			78.08	12.0979	18.413	28.3374	40.0131	51.7247	61.8221	71.1508	77.2377
78.14	10.5726	15.4067	23.3503	33.0923	42.4875	50.9753	58.8877	64.3137		7.59929	13.6551	22.4649	32.6222	42.1044	50.5387	57.849	63.4271			78.18	4.87451	10.3507	18.061	27.5043	39.1731	52.0917	62.167	71.1239		4.39698	8.36001	15.187	25.4378	37.9717	50.4985	61.5061	70.2418			78.18	12.1018	18.3771	28.3695	40.0045	51.6974	61.8136	71.111	77.2158
78.24	10.5656	15.3943	23.3723	33.0955	42.4922	50.9465	58.8557	64.3372		7.59915	13.6548	22.4642	32.6206	42.1014	50.5338	57.8424	63.419			78.28	4.81506	10.2866	17.9703	27.4565	39.1113	51.9938	62.0701	71.0294		4.39684	8.35972	15.1864	25.4364	37.9689	50.4933	61.4982	70.2314			78.28	12.0995	18.3442	28.3351	40.0068	51.7029	61.7831	71.0547	77.1572
78.34	10.5797	15.4248	23.4301	33.0962	42.4907	50.9395	58.8518	64.3208		7.59901	13.6545	22.4635	32.6191	42.0983	50.5289	57.8358	63.4109			78.38	4.75952	10.2194	17.8805	27.3815	39.0393	51.9149	61.9927	70.9872		4.3967	8.35942	15.1857	25.4351	37.9661	50.4881	61.4903	70.2211			78.38	12.1002	18.3466	28.5132	39.9928	51.6958	61.7495	71.0234	77.0931
78.44	10.5531	15.4106	23.6129	33.083	42.4727	50.9128	58.833	64.3137		7.59887	13.6542	22.4628	32.6175	42.0952	50.5241	57.8291	63.4029			78.48	4.73853	10.2069	17.8649	27.3488	39.0059	51.8815	61.9451	70.9896		4.39655	8.35913	15.1851	25.4338	37.9633	50.4829	61.4824	70.2107			78.48	12.094	18.3615	28.6484	39.9779	51.6873	61.7394	71.025	77.0752
78.54	10.5656	15.4248	23.6785	33.0688	42.4634	50.884	58.8198	64.2817		7.59873	13.6539	22.4621	32.6159	42.0922	50.5192	57.8225	63.3948			78.58	4.77368	10.2397	17.8954	27.369	39.0254	51.8939	61.949	71.0249		4.39641	8.35883	15.1845	25.4324	37.9604	50.4777	61.4744	70.2003			78.58	12.1073	18.3895	28.7367	39.9498	51.6489	61.7245	71.0101	77.0306
78.64	10.5946	15.442	23.6637	33.0369	42.4414	50.8801	58.8049	64.252		7.59859	13.6535	22.4614	32.6143	42.0891	50.5143	57.8159	63.3868			78.68	4.81116	10.2983	17.9266	27.4206	39.0856	51.926	61.9857	71.0317		4.39627	8.35853	15.1839	25.4311	37.9576	50.4726	61.4665	70.1899			78.68	12.0713	18.3888	28.5819	39.9561	51.6443	61.6854	70.957	76.9752
78.74	10.5726	15.438	23.5503	33.0291	42.4485	50.8621	58.79	64.2239		7.59845	13.6532	22.4607	32.6128	42.0861	50.5095	57.8092	63.3787			78.78	4.85339	10.3413	17.9618	27.462	39.1222	51.9602	62.0067	71.0702		4.39612	8.35824	15.1832	25.4297	37.9548	50.4674	61.4586	70.1796			78.78	12.0588	18.3927	28.5469	39.9404	51.6271	61.6691	70.9313	76.9775
78.84	10.5734	15.4131	23.5723	33.0118	42.429	50.8379	58.769	64.1777		7.59831	13.6529	22.46	32.6112	42.083	50.5046	57.8026	63.3706			78.88	4.90491	10.3999	18.0071	27.4878	39.1528	51.9806	62.0271	71.0325		4.39598	8.35794	15.1826	25.4284	37.952	50.4622	61.4507	70.1692			78.88	12.037	18.4247	28.5476	39.9216	51.6075	61.6519	70.9164	76.9557
78.94	10.5531	15.4177	23.5637	33.0142	42.4047	50.8035	58.7197	64.1395		7.59817	13.6526	22.4593	32.6096	42.0799	50.4997	57.796	63.3626			78.98	4.88611	10.399	17.9821	27.4823	39.141	51.9282	61.9904	71.0507		4.39584	8.35765	15.182	25.427	37.9492	50.457	61.4428	70.1589			78.98	12.0237	18.4106	28.5382	39.9069	51.5786	61.6144	70.8805	76.8907
79.04	10.5554	15.4247	23.5394	32.9932	42.3906	50.8011	58.7057	64.073		7.59803	13.6523	22.4586	32.6081	42.0769	50.4949	57.7893	63.3546			79.08	4.89709	10.4413	18.0071	27.4995	39.1714	51.9376	61.9944	71.0591		4.39569	8.35735	15.1814	25.4257	37.9464	50.4519	61.4349	70.1485			79.08	11.9932	18.3895	28.4702	39.8842	51.5662	61.5901	70.8601	76.8831
79.14	10.5734	15.4465	23.4949	32.9797	42.3853	50.7839	58.6931	64.063		7.59789	13.652	22.458	32.6065	42.0738	50.49	57.7827	63.3465			79.18	4.91821	10.4468	18.0243	27.5105	39.1871	51.9172	61.995	71.0364		4.39555	8.35706	15.1808	25.4244	37.9436	50.4467	61.427	70.1381			79.18	12.0057	18.4177	28.4359	39.8811	51.5356	61.5597	70.8274	76.8549
79.24	10.5719	15.4834	23.4927	32.9775	42.3665	50.7629	58.6863	64.0247		7.59775	13.6517	22.4573	32.6049	42.0708	50.4852	57.7761	63.3385			79.28	4.92603	10.4452	17.9703	27.5057	39.1683	51.9126	61.963	71.0601		4.39541	8.35676	15.1801	25.423	37.9407	50.4415	61.4191	70.1278			79.28	11.9713	18.4481	28.4038	39.8881	51.5177	61.537	70.7859	76.8057
79.34	10.546	15.5122	23.4753	32.9556	42.3469	50.7573	58.6619	64.009		7.59761	13.6514	22.4566	32.6033	42.0677	50.4803	57.7695	63.3304			79.38	4.95178	10.478	18.0048	27.5308	39.1871	51.8948	61.9677	71.0989		4.39527	8.35647	15.1795	25.4217	37.9379	50.4363	61.4112	70.1175			79.38	11.9628	18.4708	28.3851	39.86	51.506	61.5144	70.761	76.7705
79.44	10.5289	15.5068	23.4707	32.9463	42.3274	50.7505	58.655	63.998		7.59747	13.6511	22.4559	32.6018	42.0646	50.4755	57.7628	63.3224			79.48	5.02209	10.5374	18.0602	27.5815	39.2284	51.9548	61.9903	71.0874		4.39512	8.35617	15.1789	25.4203	37.9351	50.4312	61.4033	70.1071			79.48	11.9596	18.4716	28.3718	39.8568	51.4825	61.5002	70.739	76.7448
79.54	10.5116	15.5122	23.4331	32.936	42.3032	50.7214	58.6345	63.9849		7.59733	13.6508	22.4552	32.6002	42.0616	50.4706	57.7562	63.3143			79.58	5.03931	10.5499	18.0415	27.587	39.2286	51.9729	61.9725	71.0583		4.39498	8.35588	15.1783	25.419	37.9323	50.426	61.3954	70.0968			79.58	11.9604	18.4865	28.3633	39.8522	51.4653	61.4698	70.7297	76.6713
79.64	10.5406	15.5068	23.4067	32.9071	42.2859	50.6965	58.616	63.9543		7.59719	13.6505	22.4545	32.5986	42.0585	50.4657	57.7496	63.3063			79.68	5.05176	10.5217	18.0094	27.5815	39.2206	51.9634	61.9567	71.038		4.39484	8.35558	15.1776	25.4177	37.9295	50.4208	61.3875	70.0864			79.68	11.9518	18.4911	28.3374	39.8334	51.4584	61.4315	70.7078	76.6494
79.74	10.514	15.5044	23.3901	32.9001	42.2789	50.6628	58.5916	63.9528		7.59705	13.6502	22.4538	32.5971	42.0555	50.4609	57.743	63.2983			79.78	5.04944	10.4983	17.968	27.5542	39.1699	51.9899	61.9241	71.0693		4.39469	8.35529	15.177	25.4163	37.9267	50.4157	61.3796	70.0761			79.78	11.9338	18.4708	28.3633	39.8271	51.4442	61.3839	70.6985	76.6306
79.84	10.5171	15.4872	23.3903	32.8877	42.2664	50.6488	58.5729	63.959		7.59691	13.6499	22.4531	32.5955	42.0524	50.456	57.7364	63.2902			79.88	5.10181	10.5343	17.9758	27.5948	39.213	52.054	61.9481	71.0553		4.39455	8.35499	15.1764	25.415	37.9239	50.4105	61.3718	70.0658			79.88	11.9283	18.4833	28.3475	39.8099	51.4467	61.3674	70.6804	76.6354
79.94	10.5304	15.4849	23.3979	32.854	42.2595	50.6362	58.5642	63.9153		7.59676	13.6496	22.4524	32.5939	42.0494	50.4512	57.7298	63.2822			79.98	5.08142	10.5162	17.9469	27.5573	39.1956	52.0243	61.9224	71.0223		4.39441	8.3547	15.1758	25.4136	37.9211	50.4053	61.3639	70.0554			79.98	11.9042	18.4513	28.3594	39.7936	51.413	61.3699	70.6594	76.6455
80.04	10.4899	15.4749	23.3997	32.8572	42.25	50.6099	58.5425	63.8723		7.59662	13.6493	22.4517	32.5924	42.0463	50.4463	57.7232	63.2742			80.08	5.06897	10.5171	17.9313	27.5464	39.2012	52.0289	61.9021	71.017		4.39426	8.3544	15.1752	25.4123	37.9182	50.4002	61.356	70.0451			80.08	11.8698	18.4309	28.3429	39.7842	51.4099	61.3323	70.6312	76.6143
80.14	10.4656	15.449	23.3809	32.8533	42.2407	50.5808	58.512	63.8574		7.59648	13.649	22.4511	32.5908	42.0433	50.4415	57.7165	63.2662			80.18	5.08069	10.5334	17.9462	27.5496	39.2363	52.026	61.9006	70.9833		4.39412	8.35411	15.1745	25.411	37.9154	50.395	61.3481	70.0348			80.18	11.8369	18.4028	28.3171	39.7725	51.3833	61.3019	70.6211	76.5651
80.24	10.4366	15.4458	23.3965	32.8298	42.2274	50.5598	58.5042	63.8372		7.59634	13.6487	22.4504	32.5892	42.0402	50.4366	57.7099	63.2581			80.28	5.07446	10.5132	17.9485	27.5448	39.2144	52.0133	61.8801	70.978		4.39398	8.35381	15.1739	25.4096	37.9126	50.3899	61.3402	70.0245			80.28	11.83	18.3575	28.3054	39.7607	51.3763	61.287	70.5781	76.4697
80.34	10.4711	15.4092	23.3848	32.8267	42.2134	50.5417	58.4604	63.8059		7.5962	13.6484	22.4497	32.5876	42.0371	50.4318	57.7033	63.2501			80.38	5.07837	10.5272	17.9579	27.5613	39.2286	52.0159	61.8739	70.9662		4.39383	8.35352	15.1733	25.4083	37.9098	50.3847	61.3324	70.0141			80.38	11.8167	18.3466	28.3015	39.7584	51.3481	61.2511	70.5492	76.4189
80.44	10.4508	15.3943	23.366	32.8284	42.2063	50.5293	58.4385	63.7583		7.59606	13.6481	22.449	32.5861	42.0341	50.427	57.6967	63.2421			80.48	5.10254	10.5366	17.9719	27.5682	39.2378	52.0275	61.8733	70.9545		4.39369	8.35322	15.1727	25.4069	37.907	50.3796	61.3245	70.0038			80.48	11.776	18.3091	28.2679	39.7498	51.3458	61.2065	70.5328	76.3119
80.54	10.4203	15.3591	23.3489	32.8196	42.2017	50.5176	58.4338	63.7388		7.59592	13.6478	22.4483	32.5845	42.031	50.4221	57.6901	63.2341			80.58	5.11121	10.5483	17.9579	27.5636	39.248	51.9821	61.8567	70.8982		4.39355	8.35293	15.172	25.4056	37.9042	50.3744	61.3166	69.9935			80.58	11.7463	18.313	28.257	39.7327	51.3442	61.2065	70.5391	76.3275
80.64	10.4398	15.374	23.3645	32.8206	42.196	50.5176	58.4338	63.7058		7.59578	13.6475	22.4476	32.5829	42.028	50.4173	57.6835	63.2261			80.68	5.10645	10.528	17.9531	27.5448	39.2308	51.9658	61.8419	70.9248		4.3934	8.35263	15.1714	25.4043	37.9014	50.3692	61.3088	69.9832			80.68	11.7659	18.3309	28.2609	39.7185	51.3295	61.2026	70.5195	76.2932
80.74	10.4093	15.3481	23.3589	32.8228	42.1938	50.4988	58.3948	63.6365		7.59564	13.6472	22.4469	32.5814	42.0249	50.4124	57.6769	63.2181			80.78	5.17053	10.589	18.004	27.5972	39.2755	52.0149	61.8905	70.8918		4.39326	8.35234	15.1708	25.4029	37.8986	50.3641	61.3009	69.9729			80.78	11.7089	18.3107	28.2539	39.7272	51.3091	61.1964	70.4922	76.2478
80.84	10.3961	15.3271	23.3606	32.8345	42.1821	50.5012	58.3979	63.6223		7.5955	13.6469	22.4462	32.5798	42.0219	50.4076	57.6703	63.2101			80.88	5.19788	10.5631	18	27.5776	39.2731	52.0103	61.8668	70.8217		4.39312	8.35205	15.1702	25.4016	37.8958	50.3589	61.293	69.9626			80.88	11.6705	18.3114	28.2179	39.7272	51.3052	61.1854	70.475	76.1963
80.94	10.4288	15.2927	23.345	32.8337	42.196	50.4941	58.3948	63.5996		7.59536	13.6466	22.4455	32.5782	42.0188	50.4027	57.6637	63.202			80.98	5.22681	10.5405	17.9891	27.5503	39.2583	51.9845	61.8372	70.7639		4.39297	8.35175	15.1696	25.4002	37.893	50.3538	61.2852	69.9523			80.98	11.7323	18.27	28.1906	39.6943	51.2865	61.187	70.457	76.2057
81.04	10.5226	15.2849	23.3464	32.7939	42.1907	50.4949	58.3845	63.6067		7.59522	13.6463	22.4448	32.5767	42.0158	50.3979	57.6571	63.194			81.08	5.22363	10.5374	18.0055	27.5214	39.2479	51.9829	61.8131	70.7427		4.39283	8.35146	15.1689	25.3989	37.8902	50.3486	61.2773	69.942			81.08	11.7987	18.2388	28.2094	39.6693	51.2521	61.1613	70.429	76.1182
81.14	10.5414	15.2537	23.3542	32.7939	42.1462	50.4707	58.3823	63.5833		7.59508	13.646	22.4442	32.5751	42.0127	50.3931	57.6505	63.186			81.18	5.23853	10.5522	18.011	27.5183	39.2482	51.9744	61.8114	70.6873		4.39269	8.35116	15.1683	25.3976	37.8874	50.3435	61.2694	69.9317			81.18	11.7893	18.2153	28.2445	39.6693	51.2255	61.1362	70.4008	76.1377
81.24	10.5133	15.1975	23.3762	32.7805	42.1486	50.4395	58.3394	63.6099		7.59494	13.6457	22.4435	32.5735	42.0097	50.3882	57.6439	63.178			81.28	5.25098	10.5585	18.0032	27.5081	39.2269	51.9634	61.8014	70.6561		4.39254	8.35087	15.1677	25.3962	37.8845	50.3383	61.2616	69.9214			81.28	11.733	18.0872	28.2413	39.6506	51.2341	61.0933	70.3617	76.1439
81.34	10.454	15.1631	23.3645	32.783	42.1477	50.4497	58.3323	63.5364		7.5948	13.6454	22.4428	32.572	42.0067	50.3834	57.6374	63.17			81.38	5.24866	10.5507	18.0266	27.4816	39.2183	51.9391	61.7654	70.6006		4.3924	8.35057	15.1671	25.3949	37.8817	50.3332	61.2537	69.9111			81.38	11.6611	18.0614	28.2335	39.6475	51.2169	61.051	70.3477	76.1377
81.44	10.4921	15.1919	23.3706	32.7698	42.1523	50.3894	58.333	63.5106		7.59466	13.6451	22.4421	32.5704	42.0036	50.3786	57.6308	63.162			81.48	5.25183	10.5405	18.0165	27.4448	39.2013	51.9236	61.7177	70.5872		4.39226	8.35028	15.1665	25.3936	37.8789	50.328	61.2459	69.9008			81.48	11.7222	18.0529	28.25	39.6169	51.2146	60.9894	70.3219	76.176
81.54	10.5492	15.2396	23.3809	32.7688	42.1384	50.377	58.3198	63.5076		7.59452	13.6448	22.4414	32.5688	42.0006	50.3737	57.6242	63.154			81.58	5.27991	10.5491	18.0367	27.4409	39.1893	51.9072	61.7155	70.531		4.39211	8.34998	15.1658	25.3922	37.8761	50.3229	61.238	69.8906			81.58	11.7307	18.0154	28.2273	39.6116	51.2059	60.9995	70.3148	76.1697
81.64	10.5609	15.26	23.3762	32.7549	42.1335	50.3723	58.2932	63.4395		7.59438	13.6445	22.4407	32.5673	41.9975	50.3689	57.6176	63.1461			81.68	5.27441	10.535	18.0422	27.4221	39.1591	51.8696	61.6871	70.4935		4.39197	8.34969	15.1652	25.3909	37.8733	50.3178	61.2302	69.8803			81.68	11.7542	18.0051	28.2296	39.5873	51.1888	61.0057	70.3086	76.2213
81.74	10.5304	15.2473	23.3706	32.7432	42.1267	50.3699	58.2783	63.4692		7.59424	13.6442	22.44	32.5657	41.9945	50.3641	57.611	63.1381			81.78	5.26819	10.4999	18.0406	27.4136	39.144	51.8375	61.678	70.4857		4.39183	8.34939	15.1646	25.3895	37.8705	50.3126	61.2223	69.87			81.78	11.7792	17.9841	28.207	39.6068	51.1669	60.9972	70.2946	76.1361
81.84	10.593	15.2678	23.3521	32.7571	42.1094	50.3691	58.2542	63.4426		7.5941	13.6438	22.4393	32.5641	41.9914	50.3592	57.6044	63.1301			81.88	5.26819	10.4803	18.0321	27.3995	39.1348	51.7775	61.6614	70.46		4.39168	8.3491	15.164	25.3882	37.8677	50.3075	61.2145	69.8597			81.88	11.8104	17.9778	28.2944	39.5999	51.1755	60.9917	70.2695	76.1455
81.94	10.5992	15.231	23.3668	32.7549	42.1016	50.3301	58.23	63.4551		7.59396	13.6435	22.4386	32.5626	41.9884	50.3544	57.5979	63.1221			81.98	5.2854	10.4764	18.0227	27.4011	39.1364	51.7791	61.6498	70.4271		4.39154	8.3488	15.1633	25.3869	37.8649	50.3023	61.2067	69.8495			81.98	11.7838	17.9904	28.3281	39.6068	51.1716	60.9839	70.2679	76.1237
82.04	10.5414	15.231	23.4199	32.7563	42.0923	50.3113	58.208	63.4771		7.59382	13.6432	22.438	32.561	41.9853	50.3496	57.5913	63.1141			82.08	5.276	10.4374	17.9954	27.369	39.1167	51.7228	61.6028	70.4075		4.3914	8.34851	15.1627	25.3855	37.8621	50.2972	61.1988	69.8392			82.08	11.7542	18.0255	28.2546	39.5983	51.145	60.9894	70.2711	76.1322
82.14	10.5258	15.2217	23.4036	32.7595	42.0728	50.2942	58.1909	63.4465		7.59368	13.6429	22.4373	32.5594	41.9823	50.3448	57.5847	63.1061			82.18	5.27991	10.4374	18.011	27.3706	39.1005	51.6907	61.6154	70.3591		4.39126	8.34821	15.1621	25.3842	37.8593	50.2921	61.191	69.8289			82.18	11.7776	17.9637	28.0812	39.6045	51.1333	60.9706	70.2406	76.04
82.24	10.5656	15.2123	23.4121	32.7712	42.075	50.2839	58.1721	63.4207		7.59354	13.6426	22.4366	32.5579	41.9793	50.3399	57.5781	63.0981			82.28	5.24158	10.3912	18.0032	27.3362	39.0629	51.6196	61.5592	70.3491		4.39111	8.34792	15.1615	25.3829	37.8565	50.2869	61.1831	69.8187			82.28	11.787	18.0466	28.0203	39.6084	51.1537	60.9933	70.2422	76.1018
82.34	10.5101	15.3091	23.437	32.7627	42.0813	50.3191	58.1768	63.4099		7.5934	13.6423	22.4359	32.5563	41.9762	50.3351	57.5716	63.0902			82.38	5.20728	10.3726	18.011	27.3308	39.0465	51.5876	61.5458	70.3044		4.39097	8.34762	15.1609	25.3815	37.8537	50.2818	61.1753	69.8084			82.38	11.7346	18.1388	28.0078	39.6185	51.1583	61.0402	70.2555	76.0994
82.44	10.4657	15.3115	23.4185	32.772	42.0579	50.3403	58.1565	63.3918		7.59326	13.642	22.4352	32.5547	41.9732	50.3303	57.565	63.0822			82.48	5.15173	10.342	17.986	27.2909	39.0253	51.5586	61.5006	70.2865		4.39083	8.34733	15.1602	25.3802	37.8509	50.2767	61.1675	69.7982			82.48	11.7002	18.1356	28.0444	39.6061	51.1388	61.0276	70.2422	76.0557
82.54	10.4789	15.3364	23.3699	32.7595	42.0532	50.3262	58.1331	63.3613		7.59312	13.6417	22.4345	32.5532	41.9701	50.3255	57.5584	63.0742			82.58	5.12366	10.3491	18.0009	27.3081	39.0137	51.5367	61.4817	70.2841		4.39068	8.34703	15.1596	25.3788	37.8481	50.2715	61.1597	69.7879			82.58	11.6917	18.2247	27.9047	39.5967	51.1333	61.019	70.2227	76.0338
82.64	10.5226	15.3545	23.302	32.7666	42.043	50.323	58.1284	63.3403		7.59298	13.6414	22.4338	32.5516	41.9671	50.3207	57.5518	63.0662			82.68	5.10962	10.3436	17.9915	27.298	39.0034	51.4657	61.4529	70.2709		4.39054	8.34674	15.159	25.3775	37.8453	50.2664	61.1518	69.7777			82.68	11.7753	18.1786	27.7804	39.5795	51.1248	61.0011	70.1976	76.0111
82.74	10.5656	15.3364	23.2917	32.74	42.0305	50.3269	58.1182	63.3489		7.59284	13.6411	22.4331	32.55	41.9641	50.3158	57.5453	63.0583			82.78	5.09631	10.3475	17.9954	27.2714	38.9731	51.4369	61.4177	70.2263		4.3904	8.34645	15.1584	25.3762	37.8425	50.2613	61.144	69.7674			82.78	11.8143	18.1622	27.8929	39.5693	51.1193	61.0363	70.1969	75.9736
82.84	10.5133	15.3396	23.3223	32.7329	41.9978	50.3691	58.1206	63.3419		7.5927	13.6408	22.4324	32.5485	41.961	50.311	57.5387	63.0503			82.88	5.0697	10.3147	17.9836	27.2518	38.9418	51.4438	61.3927	70.21		4.39025	8.34615	15.1578	25.3748	37.8397	50.2561	61.1362	69.7572			82.88	11.7682	18.1802	28.0593	39.5748	51.1044	61.0581	70.1664	76.0182
82.94	10.4594	15.3467	23.3254	32.7275	41.9851	50.3606	58.0862	63.348		7.59256	13.6405	22.4318	32.5469	41.958	50.3062	57.5321	63.0423			82.98	5.06274	10.2944	17.9852	27.2589	38.9098	51.4065	61.392	70.199		4.39011	8.34586	15.1571	25.3735	37.8369	50.251	61.1284	69.7469			82.98	11.762	18.1473	28.0929	39.5482	51.0873	61.0604	70.1406	75.9838
83.04	10.4437	15.3052	23.2925	32.7244	41.99	50.3699	58.051	63.3263		7.59242	13.6402	22.4311	32.5453	41.9549	50.3014	57.5256	63.0344			83.08	5.04944	10.2913	18.0055	27.2612	38.9081	51.3945	61.3746	70.1709		4.38997	8.34556	15.1565	25.3722	37.8341	50.2459	61.1205	69.7367			83.08	11.7112	18.1193	28.1641	39.542	51.0731	61.0519	70.1211	75.9869
83.14	10.4086	15.2795	23.3691	32.7212	41.9766	50.3684	58.0432	63.3606		7.59228	13.6399	22.4304	32.5438	41.9519	50.2966	57.519	63.0264			83.18	5.04163	10.2866	17.968	27.2238	38.8981	51.3767	61.3646	70.1483		4.38982	8.34527	15.1559	25.3708	37.8313	50.2408	61.1127	69.7265			83.18	11.7307	18.0833	28.2429	39.5475	51.0623	61.0135	70.0977	76.0283
83.24	10.4359	15.2974	23.4254	32.7173	41.9641	50.3301	58.0269	63.4395		7.59214	13.6396	22.4297	32.5422	41.9489	50.2918	57.5125	63.0184			83.28	5.03149	10.2827	17.9579	27.2065	38.8613	51.3463	61.3201	70.1067		4.38968	8.34497	15.1553	25.3695	37.8285	50.2356	61.1049	69.7162			83.28	11.7424	18.1232	28.332	39.5358	51.0568	60.9644	70.0922	76.0885
83.34	10.4766	15.2888	23.4082	32.7112	41.9578	50.2917	58.0244	63.4941		7.592	13.6393	22.429	32.5407	41.9458	50.2869	57.5059	63.0105			83.38	4.98145	10.2467	17.9235	27.1698	38.8051	51.2751	61.2506	70.099		4.38954	8.34468	15.1547	25.3682	37.8257	50.2305	61.0971	69.706			83.38	11.8706	18.1411	28.3132	39.5193	51.0404	60.9581	70.0953	76.0494
83.44	10.5734	15.2903	23.4683	32.7134	41.947	50.2793	58.0127	63.449		7.59186	13.639	22.4283	32.5391	41.9428	50.2821	57.4994	63.0025			83.48	4.99243	10.2655	17.9524	27.1776	38.7964	51.2799	61.2512	70.1302		4.38939	8.34438	15.154	25.3668	37.8229	50.2254	61.0893	69.6958			83.48	11.912	18.1248	28.3672	39.4967	51.0262	60.9526	70.0719	76.0134
83.54	10.5804	15.2913	23.5176	32.7119	41.9531	50.2747	57.98	63.3872		7.59172	13.6387	22.4276	32.5375	41.9398	50.2773	57.4928	62.9946			83.58	5.04004	10.3491	17.9813	27.2198	38.8286	51.3453	61.281	70.1185		4.38925	8.34409	15.1534	25.3655	37.8201	50.2203	61.0815	69.6856			83.58	11.9221	18.1106	28.4031	39.4974	51.0232	60.9198	70.0609	75.9877
83.64	10.5367	15.2817	23.5364	32.7251	41.9446	50.2598	57.958	63.3098		7.59158	13.6384	22.4269	32.536	41.9367	50.2725	57.4863	62.9866			83.68	5.05884	10.3788	17.9797	27.2316	38.8418	51.319	61.2654	70.0881		4.38911	8.34379	15.1528	25.3641	37.8173	50.2151	61.0737	69.6753			83.68	11.8346	18.1349	28.421	39.4889	50.9982	60.8979	70.0367	75.9268
83.74	10.4867	15.2842	23.4668	32.718	41.9517	50.2559	57.937	63.345		7.59144	13.6381	22.4262	32.5344	41.9337	50.2677	57.4797	62.9787			83.78	5.03613	10.3577	17.9508	27.2112	38.8011	51.2773	61.2443	70.0591		4.38897	8.3435	15.1522	25.3628	37.8145	50.21	61.0659	69.6651			83.78	11.8518	18.1317	28.3796	39.5061	50.9849	60.8784	70.0258	75.8955
83.84	10.4757	15.2498	23.4434	32.7346	41.9343	50.2676	57.9338	63.3105		7.5913	13.6378	22.4256	32.5328	41.9307	50.2629	57.4732	62.9707			83.88	4.99634	10.3218	17.9016	27.1613	38.7706	51.2283	61.1864	70.0601		4.38882	8.3432	15.1516	25.3615	37.8118	50.2049	61.0581	69.6549			83.88	11.8378	18.1099	28.3718	39.4958	50.9818	60.8745	70.0078	75.8463
83.94	10.4835	15.2505	23.4699	32.7134	41.9509	50.2456	57.9236	63.2505		7.59116	13.6375	22.4249	32.5313	41.9276	50.2581	57.4666	62.9628			83.98	5.02368	10.3608	17.9266	27.1902	38.8004	51.2463	61.203	70.0505		4.38868	8.34291	15.1509	25.3601	37.809	50.1998	61.0503	69.6447			83.98	11.8612	18.1232	28.339	39.4967	50.9637	60.8777	69.9954	75.7728
84.04	10.5094	15.2975	23.4395	32.7087	41.9297	50.2505	57.9253	63.1848		7.59102	13.6372	22.4242	32.5297	41.9246	50.2533	57.4601	62.9548			84.08	5.05408	10.3889	17.943	27.2034	38.7933	51.2031	61.2067	70.0365		4.38854	8.34262	15.1503	25.3588	37.8062	50.1947	61.0425	69.6345			84.08	11.8385	18.1271	28.2703	39.4951	50.9529	60.8557	69.9711	75.7275
84.14	10.5219	15.2966	23.3333	32.7251	41.925	50.241	57.8948	63.1926		7.59088	13.6369	22.4235	32.5282	41.9216	50.2485	57.4535	62.9469			84.18	5.07056	10.396	17.954	27.2183	38.8052	51.194	61.1897	70.0145		4.38839	8.34232	15.1497	25.3575	37.8034	50.1896	61.0347	69.6243			84.18	11.8596	18.1489	28.2257	39.5006	50.9513	60.8488	69.9688	75.7119
84.24	10.5179	15.3091	23.2949	32.7354	41.9414	50.2332	57.8799	63.1489		7.59074	13.6366	22.4228	32.5266	41.9185	50.2437	57.447	62.9389			84.28	5.06116	10.3905	17.9547	27.2081	38.7871	51.1852	61.1809	69.999		4.38825	8.34203	15.1491	25.3561	37.8006	50.1844	61.0269	69.6141			84.28	11.8557	18.2091	28.1531	39.517	50.9451	60.8292	69.9274	75.6595
84.34	10.5304	15.3435	23.2512	32.7478	41.9414	50.2324	57.8511	63.0723		7.5906	13.6363	22.4221	32.525	41.9155	50.2389	57.4404	62.931			84.38	5.05725	10.4155	17.9462	27.2277	38.7823	51.2063	61.1849	69.9373		4.38811	8.34173	15.1484	25.3548	37.7978	50.1793	61.0191	69.6039			84.38	11.8417	18.2153	28.1202	39.5381	50.9568	60.8003	69.9086	75.6198
84.44	10.5297	15.3271	23.2285	32.7595	41.9407	50.2122	57.8486	63.0044		7.59046	13.636	22.4214	32.5235	41.9125	50.2341	57.4339	62.9231			84.48	5.01428	10.4218	17.8899	27.1815	38.7347	51.165	61.1154	69.8904		4.38796	8.34144	15.1478	25.3535	37.795	50.1742	61.0113	69.5937			84.48	11.8557	18.2216	28.0867	39.5107	50.9396	60.7987	69.9078	75.5385
84.54	10.5133	15.2888	23.2012	32.7517	41.9275	50.2019	57.8394	62.9731		7.59032	13.6357	22.4207	32.5219	41.9095	50.2293	57.4274	62.9151			84.58	4.97754	10.4202	17.8594	27.1604	38.684	51.1211	61.0646	69.8951		4.38782	8.34114	15.1472	25.3521	37.7922	50.1691	61.0035	69.5835			84.58	11.8737	18.2114	28.0867	39.5068	50.9169	60.7823	69.8969	75.4799
84.64	10.5023	15.2936	23.2207	32.7336	41.8977	50.1926	57.8198	62.9504		7.59018	13.6354	22.42	32.5203	41.9064	50.2245	57.4208	62.9072			84.68	4.97681	10.4077	17.8556	27.155	38.6833	51.1229	61.0498	69.8497		4.38768	8.34085	15.1466	25.3508	37.7894	50.164	60.9957	69.5733			84.68	11.8479	18.213	28.0828	39.5139	50.9044	60.7596	69.8617	75.4775
84.74	10.5062	15.2764	23.2161	32.7275	41.875	50.1777	57.7815	62.948		7.59004	13.6351	22.4194	32.5188	41.9034	50.2197	57.4143	62.8993			84.78	4.95251	10.4084	17.8344	27.1503	38.6565	51.1039	61.0332	69.8247		4.38754	8.34056	15.146	25.3495	37.7866	50.1589	60.988	69.5631			84.78	11.887	18.202	28.0265	39.5092	50.8904	60.7378	69.8359	75.4729
84.84	10.5116	15.2661	23.1456	32.7314	41.8586	50.1597	57.7588	62.97		7.5899	13.6348	22.4187	32.5172	41.9004	50.2149	57.4078	62.8914			84.88	4.93774	10.3882	17.8368	27.1394	38.6754	51.0901	61.0077	69.849		4.38739	8.34026	15.1453	25.3481	37.7838	50.1538	60.9802	69.5529			84.88	11.8901	18.1935	27.9601	39.4974	50.8732	60.7449	69.8024	75.4736
84.94	10.5133	15.2498	23.1403	32.7415	41.8579	50.1426	57.7151	63.0356		7.58976	13.6345	22.418	32.5157	41.8974	50.2101	57.4012	62.8834			84.98	4.96899	10.4178	17.8719	27.1714	38.7144	51.0939	61.031	69.8021		4.38725	8.33997	15.1447	25.3468	37.781	50.1487	60.9724	69.5428			84.98	11.858	18.1997	28.0469	39.5139	50.8638	60.7144	69.7695	75.4916
85.04	10.4821	15.2803	23.2559	32.7354	41.8562	50.1372	57.7034	63.0378		7.58962	13.6342	22.4173	32.5141	41.8943	50.2053	57.3947	62.8755			85.08	4.94397	10.4038	17.8547	27.1503	38.688	51.0743	60.988	69.849		4.38711	8.33967	15.1441	25.3455	37.7783	50.1436	60.9646	69.5326			85.08	11.8619	18.2137	28.0867	39.4818	50.8685	60.7073	69.7305	75.4417
85.14	10.5226	15.302	23.2886	32.7354	41.8423	50.1238	57.6956	62.9755		7.58948	13.6339	22.4166	32.5125	41.8913	50.2005	57.3882	62.8676			85.18	5.00256	10.4725	17.9384	27.212	38.7573	51.1439	61.0246	69.853		4.38696	8.33938	15.1435	25.3441	37.7755	50.1385	60.9569	69.5224			85.18	11.9237	18.2341	28.1289	39.4662	50.8403	60.6925	69.7188	75.3712
85.24	10.557	15.2991	23.3567	32.7173	41.8423	50.0879	57.6721	62.9004		7.58934	13.6336	22.4159	32.511	41.8883	50.1957	57.3816	62.8597			85.28	5.04321	10.4921	17.9524	27.2355	38.7794	51.1604	61.0287	69.7919		4.38682	8.33908	15.1429	25.3428	37.7727	50.1334	60.9491	69.5122			85.28	11.9338	18.2278	28.2218	39.4733	50.8325	60.6597	69.6992	75.3698
85.34	10.5804	15.3247	23.4597	32.7041	41.832	50.0801	57.6572	62.8926		7.5892	13.6333	22.4152	32.5094	41.8853	50.1909	57.3751	62.8517			85.38	4.99475	10.4507	17.8899	27.1753	38.7417	51.1251	60.9685	69.7795		4.38668	8.33879	15.1422	25.3415	37.7699	50.1283	60.9413	69.5021			85.38	11.9065	18.2247	28.2797	39.4779	50.8201	60.6323	69.6696	75.4088
85.44	10.5531	15.3123	23.5035	32.6892	41.811	50.0325	57.6323	62.9668		7.58906	13.6329	22.4145	32.5079	41.8822	50.1861	57.3686	62.8438			85.48	5.00647	10.4733	17.8828	27.1932	38.7582	51.1406	60.9889	69.7881		4.38653	8.33849	15.1416	25.3401	37.7671	50.1232	60.9335	69.4919			85.48	11.9026	18.2271	28.3438	39.4678	50.813	60.6229	69.682	75.5104
85.54	10.5375	15.3005	23.5403	32.686	41.7961	50.0222	57.5823	63.0685		7.58892	13.6326	22.4139	32.5063	41.8792	50.1814	57.3621	62.8359			85.58	5.03931	10.4897	17.8876	27.2104	38.7692	51.1541	60.9857	69.7521		4.38639	8.3382	15.141	25.3388	37.7643	50.1181	60.9258	69.4817			85.58	11.9456	18.2388	28.3312	39.442	50.8146	60.6222	69.6797	75.7057
85.64	10.5367	15.2913	23.4934	32.6846	41.7976	50.0083	57.5549	63.2152		7.58878	13.6323	22.4132	32.5047	41.8762	50.1766	57.3556	62.828			85.68	5.01343	10.4733	17.8704	27.1854	38.7424	51.1219	60.9575	69.7006		4.38625	8.33791	15.1404	25.3375	37.7615	50.113	60.918	69.4716			85.68	11.9479	18.2239	28.2765	39.4467	50.7982	60.5862	69.6602	75.847
85.74	10.578	15.2864	23.3917	32.6743	41.7837	49.9878	57.5322	63.3973		7.58864	13.632	22.4125	32.5032	41.8732	50.1718	57.349	62.8201			85.78	5.00415	10.4624	17.8492	27.1456	38.7036	51.1198	60.9177	69.6489		4.38611	8.33761	15.1398	25.3361	37.7587	50.1079	60.9103	69.4614			85.78	11.9956	18.2263	28.214	39.4303	50.7817	60.5808	69.611	76.1642
85.84	10.6024	15.2615	23.3622	32.6423	41.7642	49.9622	57.5066	63.4863		7.5885	13.6317	22.4118	32.5016	41.8701	50.167	57.3425	62.8122			85.88	4.9729	10.4272	17.7977	27.1089	38.6534	51.0813	60.8763	69.6038		4.38596	8.33732	15.1391	25.3348	37.756	50.1028	60.9025	69.4513			85.88	12.0322	18.2271	28.2484	39.4053	50.7583	60.5721	69.575	75.9205
85.94	10.5812	15.2419	23.3606	32.6299	41.7375	49.9473	57.4534	63.0801		7.58837	13.6314	22.4111	32.5001	41.8671	50.1622	57.336	62.8043			85.98	4.96582	10.4006	17.7789	27.0894	38.6161	51.0547	60.8317	69.4857		4.38582	8.33702	15.1385	25.3335	37.7532	50.0977	60.8947	69.4411			85.98	12.0253	18.1958	28.2179	39.392	50.7286	60.5581	69.5313	75.5612
86.04	10.6163	15.2224	23.2676	32.6189	41.718	49.9277	57.4143	62.6935		7.58823	13.6311	22.4104	32.4985	41.8641	50.1574	57.3295	62.7964			86.08	4.87134	10.3069	17.6946	26.9839	38.5269	50.9376	60.7341	69.4451		4.38568	8.33673	15.1379	25.3321	37.7504	50.0926	60.887	69.431			86.08	12.0253	18.1567	28.1492	39.3818	50.7169	60.5112	69.4961	75.2096
86.14	10.6024	15.21	23.2317	32.5947	41.7227	49.9036	57.4214	62.5254		7.58809	13.6308	22.4097	32.497	41.8611	50.1526	57.323	62.7885			86.18	4.84705	10.3046	17.6891	26.9573	38.5028	50.9048	60.7013	69.5184		4.38553	8.33643	15.1373	25.3308	37.7476	50.0875	60.8792	69.4208			86.18	12.0205	18.1552	28.1515	39.3568	50.6912	60.5057	69.4789	75.1783
86.24	10.6171	15.1958	23.2495	32.5767	41.697	49.894	57.4041	62.5466		7.58795	13.6305	22.409	32.4954	41.8581	50.1479	57.3165	62.7806			86.28	4.95959	10.4061	17.7954	27.0425	38.6011	50.9962	60.7952	69.4912		4.38539	8.33614	15.1367	25.3295	37.7448	50.0824	60.8715	69.4107			86.28	11.9956	18.1349	28.1563	39.3326	50.6825	60.491	69.4915	75.2869
86.34	10.6266	15.2014	23.2239	32.5681	41.696	49.8723	57.3738	62.5574		7.58781	13.6302	22.4084	32.4938	41.8551	50.1431	57.31	62.7727			86.38	4.95337	10.3999	17.7961	27.0417	38.6012	50.99	60.7865	69.5467		4.38525	8.33585	15.136	25.3281	37.742	50.0773	60.8637	69.4005			86.38	11.9869	18.1379	28.1788	39.3193	50.6771	60.4862	69.4656	75.1956
86.44	10.6359	15.2004	23.2371	32.5642	41.6938	49.8784	57.3682	62.6075		7.58767	13.6299	22.4077	32.4923	41.852	50.1383	57.3035	62.7648			86.48	5.02209	10.4702	17.8563	27.0933	38.6504	51.0455	60.8411	69.4739		4.3851	8.33555	15.1354	25.3268	37.7392	50.0722	60.856	69.3904			86.48	12.0057	18.1326	28.1664	39.3115	50.6567	60.4832	69.4703	75.1705
86.54	10.6266	15.2014	23.22	32.5408	41.6758	49.8677	57.3518	62.6676		7.58753	13.6296	22.407	32.4907	41.849	50.1335	57.297	62.7569			86.58	4.96973	10.4147	17.7773	27.0448	38.5785	50.9648	60.7716	69.4271		4.38496	8.33526	15.1348	25.3255	37.7365	50.0671	60.8482	69.3803			86.58	12.0299	18.1262	28.132	39.2881	50.6482	60.4612	69.4492	74.9589
86.64	10.6	15.1685	23.1895	32.5376	41.658	49.8542	57.3245	62.5763		7.58739	13.6293	22.4063	32.4892	41.846	50.1288	57.2905	62.749			86.68	4.94788	10.3882	17.7548	27.0112	38.5645	50.9469	60.721	69.5209		4.38482	8.33496	15.1342	25.3241	37.7337	50.0621	60.8405	69.3701			86.68	11.9924	18.0958	28.1492	39.2623	50.6122	60.4425	69.4258	74.8698
86.74	10.5165	15.1553	23.2161	32.5361	41.6406	49.8496	57.2971	62.6184		7.58725	13.629	22.4056	32.4876	41.843	50.124	57.284	62.7411			86.78	5.06274	10.496	17.8571	27.1229	38.6606	51.0377	60.8137	69.5139		4.38468	8.33467	15.1336	25.3228	37.7309	50.057	60.8328	69.36			86.78	11.9541	18.0887	28.132	39.2787	50.5857	60.4292	69.3906	74.876
86.84	10.535	15.1528	23.2253	32.5166	41.636	49.8379	57.2783	62.7083		7.58711	13.6287	22.4049	32.4861	41.84	50.1192	57.2775	62.7332			86.88	5.09863	10.5162	17.886	27.1362	38.6659	51.0454	60.8224	69.499		4.38453	8.33438	15.1329	25.3215	37.7281	50.0519	60.825	69.3499			86.88	11.9917	18.0841	28.1039	39.2709	50.5763	60.3979	69.361	74.8525
86.94	10.5414	15.1638	23.2324	32.5212	41.6282	49.8301	57.3003	62.8645		7.58697	13.6284	22.4042	32.4845	41.837	50.1144	57.271	62.7253			86.98	5.09399	10.5187	17.8782	27.1222	38.6403	51.0447	60.7982	69.4426		4.38439	8.33408	15.1323	25.3201	37.7253	50.0468	60.8173	69.3398			86.98	12.0198	18.0864	28.1062	39.2568	50.5841	60.3901	69.3578	74.7393
87.04	10.5641	15.1107	23.2161	32.49	41.6313	49.8059	57.2932	62.8606		7.58683	13.6281	22.4035	32.4829	41.8339	50.1097	57.2645	62.7175			87.08	5.04944	10.467	17.8196	27.0659	38.5746	50.9634	60.7208	69.3661		4.38425	8.33379	15.1317	25.3188	37.7226	50.0417	60.8095	69.3297			87.08	12.1041	18.0699	28.1046	39.2568	50.5825	60.3925	69.3594	74.7979
87.14	10.5789	15.1021	23.2285	32.4994	41.6179	49.802	57.3003	62.7832		7.58669	13.6278	22.4029	32.4814	41.8309	50.1049	57.258	62.7096			87.18	4.99084	10.4124	17.7688	27.0175	38.5176	50.9117	60.6599	69.2678		4.3841	8.33349	15.1311	25.3175	37.7198	50.0366	60.8018	69.3195			87.18	11.9971	18.0724	28.1062	39.2561	50.5677	60.3651	69.3265	74.8893
87.24	10.4843	15.1028	23.2566	32.4971	41.6086	49.8003	57.29	62.8066		7.58655	13.6275	22.4022	32.4798	41.8279	50.1001	57.2515	62.7017			87.28	4.90955	10.3397	17.6985	26.9331	38.4393	50.8213	60.5724	69.2278		4.38396	8.3332	15.1305	25.3161	37.717	50.0316	60.7941	69.3094			87.28	11.9253	18.0623	28.1	39.2435	50.5685	60.3503	69.2985	74.8932
87.34	10.486	15.124	23.2441	32.4822	41.5845	49.7949	57.2588	62.7043		7.58641	13.6272	22.4015	32.4783	41.8249	50.0954	57.245	62.6938			87.38	4.87207	10.3108	17.6758	26.9104	38.4091	50.7969	60.5465	69.1849		4.38382	8.33291	15.1299	25.3148	37.7142	50.0265	60.7864	69.2993			87.38	11.8893	18.0848	28.0593	39.2412	50.5396	60.355	69.2711	74.9502
87.44	10.5195	15.0981	23.2129	32.4548	41.5891	49.7793	57.2222	62.5247		7.58627	13.6269	22.4008	32.4767	41.8219	50.0906	57.2385	62.686			87.48	4.86194	10.2811	17.6594	26.8761	38.4004	50.7697	60.4998	69.1577		4.38368	8.33261	15.1292	25.3135	37.7114	50.0214	60.7786	69.2892			87.48	11.8198	18.0568	28.0437	39.2139	50.5294	60.3237	69.2523	75.0127
87.54	10.5406	15.1084	23.1731	32.4541	41.5618	49.7715	57.2104	62.4661		7.58613	13.6266	22.4001	32.4752	41.8189	50.0858	57.232	62.6781			87.58	4.85181	10.2905	17.6587	26.8784	38.3981	50.7659	60.4843	69.0887		4.38353	8.33232	15.1286	25.3121	37.7087	50.0163	60.7709	69.2791			87.58	11.8815	18.0614	27.9757	39.2162	50.4982	60.312	69.2328	75.0283
87.64	10.5524	15.0935	23.1152	32.4509	41.5415	49.7473	57.1807	62.4504		7.58599	13.6263	22.3994	32.4736	41.8159	50.0811	57.2255	62.6702			87.68	4.81274	10.2319	17.6071	26.8331	38.3394	50.6993	60.406	69.0131		4.38339	8.33202	15.128	25.3108	37.7059	50.0113	60.7632	69.269			87.68	11.8619	18.0435	27.9226	39.21	50.5044	60.3026	69.2125	75.0322
87.74	10.5797	15.1013	23.0793	32.447	41.5461	49.741	57.1401	62.4692		7.58585	13.626	22.3987	32.472	41.8129	50.0763	57.219	62.6623			87.78	4.7627	10.1835	17.5657	26.7909	38.2832	50.6486	60.345	69.017		4.38325	8.33173	15.1274	25.3095	37.7031	50.0062	60.7555	69.2589			87.78	11.819	18.0005	27.9093	39.1982	50.4865	60.298	69.1859	75.0267
87.84	10.5563	15.1233	23.0684	32.4275	41.5376	49.7434	57.1252	62.438		7.58571	13.6257	22.398	32.4705	41.8099	50.0715	57.2125	62.6545			87.88	4.77759	10.2147	17.5923	26.8058	38.2754	50.6713	60.3435	69.0248		4.3831	8.33144	15.1268	25.3082	37.7003	50.0011	60.7477	69.2488			87.88	11.8268	17.9739	27.9109	39.21	50.481	60.2714	69.1602	74.9916
87.94	10.475	15.0974	23.0715	32.408	41.5273	49.7278	57.1135	62.4324		7.58557	13.6254	22.3974	32.4689	41.8068	50.0668	57.2061	62.6466			87.98	4.79553	10.2343	17.6188	26.837	38.2896	50.6901	60.3396	69.01		4.38296	8.33114	15.1261	25.3068	37.6975	49.996	60.74	69.2387			87.98	11.7932	17.9614	27.9093	39.1982	50.488	60.2557	69.1289	74.9807
88.04	10.3539	15.0591	23.0854	32.3884	41.5149	49.7144	57.0908	62.3989		7.58543	13.6251	22.3967	32.4674	41.8038	50.062	57.1996	62.6388			88.08	4.80957	10.2639	17.6438	26.844	38.2933	50.6821	60.3365	68.9325		4.38282	8.33085	15.1255	25.3055	37.6948	49.991	60.7323	69.2286			88.08	11.8206	17.9669	27.9453	39.1865	50.4747	60.2605	69.1031	74.9369
88.14	10.4016	15.0388	23.0723	32.3884	41.5	49.7043	57.0808	62.4434		7.58529	13.6248	22.396	32.4658	41.8008	50.0573	57.1931	62.6309			88.18	4.75256	10.1952	17.5852	26.7745	38.2222	50.611	60.2576	68.863		4.38268	8.33055	15.1249	25.3042	37.692	49.9859	60.7246	69.2185			88.18	11.8221	17.9224	27.9382	39.1787	50.4568	60.244	69.1023	74.9479
88.24	10.339	15.0271	23.0206	32.3774	41.4907	49.6777	57.083	62.4849		7.58515	13.6245	22.3953	32.4643	41.7978	50.0525	57.1866	62.623			88.28	4.71741	10.1467	17.5328	26.7346	38.1722	50.5713	60.1896	68.8428		4.38253	8.33026	15.1243	25.3028	37.6892	49.9808	60.7169	69.2085			88.28	11.8065	17.9146	27.882	39.1608	50.4536	60.2378	69.1031	74.9564
88.34	10.4078	15.0553	22.959	32.3728	41.4968	49.666	57.094	62.4707		7.58501	13.6242	22.3946	32.4627	41.7948	50.0477	57.1802	62.6152			88.38	4.7135	10.1499	17.5266	26.7332	38.152	50.5408	60.1669	68.8671		4.38239	8.32997	15.1237	25.3015	37.6864	49.9758	60.7092	69.1984			88.38	11.7994	17.8497	27.8718	39.1631	50.4388	60.2495	69.1094	74.9362
88.44	10.4015	15.0505	22.9363	32.3611	41.4946	49.655	57.0947	62.4778		7.58487	13.6239	22.3939	32.4612	41.7918	50.043	57.1737	62.6073			88.48	4.76196	10.1796	17.5673	26.769	38.1816	50.568	60.1755	68.8005		4.38225	8.32967	15.123	25.3002	37.6837	49.9707	60.7015	69.1883			88.48	11.7909	17.6333	27.8656	39.1592	50.4263	60.2316	69.1305	74.958
88.54	10.4132	15.0161	22.9675	32.3494	41.5	49.6536	57.1104	62.4731		7.58473	13.6236	22.3932	32.4596	41.7888	50.0382	57.1672	62.5995			88.58	4.72986	10.1389	17.525	26.7128	38.1371	50.5024	60.109	68.7919		4.3821	8.32938	15.1224	25.2988	37.6809	49.9656	60.6938	69.1782			88.58	11.8378	17.6427	27.9125	39.1396	50.4255	60.2284	69.1305	74.9564
88.64	10.4047	14.9756	22.97	32.3447	41.4946	49.6628	57.1331	62.4661		7.58459	13.6233	22.3926	32.4581	41.7858	50.0335	57.1607	62.5916			88.68	4.76196	10.16	17.55	26.7433	38.1504	50.5065	60.0974	68.9014		4.38196	8.32908	15.1218	25.2975	37.6781	49.9606	60.6861	69.1682			88.68	11.7854	17.6239	27.8976	39.1381	50.3989	60.2472	69.1445	74.8955
88.74	10.4	15.0006	22.959	32.3508	41.468	49.6536	57.1323	62.4348		7.58445	13.623	22.3919	32.4565	41.7828	50.0287	57.1543	62.5838			88.78	4.89868	10.2921	17.6688	26.8628	38.2706	50.6282	60.1952	68.9506		4.38182	8.32879	15.1212	25.2962	37.6753	49.9555	60.6784	69.1581			88.78	11.7994	17.67	27.8796	39.1428	50.3771	60.2323	69.0804	74.876
88.84	10.3844	15.0186	22.9739	32.3518	41.457	49.6433	57.1135	62.4043		7.58431	13.6227	22.3912	32.455	41.7798	50.024	57.1478	62.5759			88.88	4.96509	10.3499	17.7196	26.9136	38.3208	50.6783	60.2263	68.9506		4.38168	8.3285	15.1206	25.2948	37.6726	49.9504	60.6707	69.148			88.88	11.7955	17.7294	27.8702	39.1365	50.363	60.2198	69.0664	74.8463
88.94	10.3624	15.0403	22.9871	32.3345	41.4353	49.6472	57.1025	62.3755		7.58417	13.6224	22.3905	32.4534	41.7768	50.0192	57.1413	62.5681			88.98	4.96191	10.3514	17.7258	26.9113	38.3198	50.6656	60.2068	68.9975		4.38153	8.3282	15.1199	25.2935	37.6698	49.9454	60.663	69.138			88.98	11.7714	17.8318	27.9047	39.149	50.3427	60.2042	69.0328	74.7924
89.04	10.2821	15.0826	22.9824	32.3284	41.418	49.6411	57.0698	62.384		7.58403	13.6221	22.3898	32.4518	41.7738	50.0145	57.1349	62.5602			89.08	5.00183	10.421	17.7766	26.9542	38.3707	50.7087	60.2474	68.8255		4.38139	8.32791	15.1193	25.2922	37.667	49.9403	60.6553	69.1279			89.08	11.7744	17.9083	27.8992	39.1482	50.3435	60.1995	69.0219	74.7783
89.14	10.2648	15.0505	22.9661	32.3149	41.4126	49.6199	57.0557	62.3708		7.58389	13.6218	22.3891	32.4503	41.7708	50.0097	57.1284	62.5524			89.18	4.84705	10.2483	17.6031	26.7909	38.2035	50.5352	60.0817	68.6208		4.38125	8.32761	15.1187	25.2909	37.6642	49.9353	60.6476	69.1178			89.18	11.7948	17.9302	27.8702	39.1373	50.3169	60.2003	69.025	74.7908
89.24	10.2562	15.0225	22.9785	32.3032	41.3945	49.6028	57.0737	62.3777		7.58375	13.6215	22.3884	32.4487	41.7678	50.005	57.1219	62.5446			89.28	4.67444	10.0709	17.4485	26.6096	38.0121	50.3369	59.8951	68.6224		4.3811	8.32732	15.1181	25.2895	37.6615	49.9302	60.6399	69.1078			89.28	11.8088	17.9481	27.864	39.149	50.3083	60.1815	69.057	74.762
89.34	10.2843	14.97	23.0144	32.2986	41.3813	49.5847	57.1143	62.3325		7.58361	13.6212	22.3878	32.4472	41.7648	50.0002	57.1155	62.5367			89.38	4.68848	10.064	17.4602	26.6183	38.0059	50.3361	59.8708	68.6045		4.38096	8.32703	15.1175	25.2882	37.6587	49.9252	60.6322	69.0977			89.38	11.7948	17.988	27.85	39.1396	50.3013	60.173	69.0914	74.7181
89.44	10.2992	14.9756	23.002	32.301	41.3789	49.5801	57.1299	62.2864		7.58347	13.6209	22.3871	32.4456	41.7618	49.9955	57.109	62.5289			89.48	4.70886	10.0679	17.4657	26.6245	38.0138	50.3235	59.8802	68.5873		4.38082	8.32673	15.1169	25.2869	37.6559	49.9201	60.6245	69.0877			89.48	11.8245	18.0341	27.8679	39.1482	50.2849	60.1636	69.0992	74.6611
89.54	10.3102	14.9692	22.998	32.2915	41.3782	49.5715	57.1128	62.2622		7.58333	13.6206	22.3864	32.4441	41.7588	49.9907	57.1026	62.5211			89.58	4.71118	10.0858	17.4625	26.6183	37.9956	50.3282	59.863	68.4225		4.38068	8.32644	15.1162	25.2855	37.6532	49.915	60.6168	69.0776			89.58	11.7682	18.0763	27.8445	39.1373	50.2794	60.1464	69.0414	74.5931
89.64	10.2914	14.9873	23.0051	32.2986	41.3696	49.5833	57.062	62.2317		7.58319	13.6202	22.3857	32.4425	41.7558	49.986	57.0961	62.5132			89.68	4.54871	9.93274	17.3282	26.4754	37.845	50.1581	59.6983	68.1544		4.38053	8.32615	15.1156	25.2842	37.6504	49.91	60.6092	69.0676			89.68	11.7698	18.0927	27.8507	39.1279	50.2544	60.1307	68.9945	74.5713
89.74	10.3109	15.0005	23.0144	32.3103	41.3789	49.5613	57.0237	62.2278		7.58305	13.6199	22.385	32.441	41.7528	49.9813	57.0897	62.5054			89.78	4.2854	9.67651	17.061	26.1964	37.5847	49.8822	59.4302	68.0389		4.38039	8.32585	15.115	25.2829	37.6476	49.9049	60.6015	69.0576			89.78	11.7854	18.1427	27.8539	39.1279	50.2458	60.13	68.9609	74.5713
89.84	10.3187	15.0896	23.0098	32.3118	41.3813	49.5449	56.9924	62.248		7.58291	13.6196	22.3843	32.4394	41.7498	49.9765	57.0832	62.4976			89.88	4.18774	9.59595	16.9446	26.0948	37.4849	49.7736	59.3123	68.3474		4.38025	8.32556	15.1144	25.2816	37.6449	49.8999	60.5938	69.0475			89.88	11.7698	18.1724	27.8562	39.1311	50.2427	60.1128	68.9258	74.5338
89.94	10.3617	15.0928	22.9934	32.3174	41.3875	49.5403	56.9729	62.2637		7.58277	13.6193	22.3836	32.4379	41.7468	49.9718	57.0768	62.4898			89.98	4.53455	9.90063	17.2555	26.4119	37.7894	50.0649	59.6192	68.5621		4.38011	8.32526	15.1138	25.2802	37.6421	49.8948	60.5861	69.0375			89.98	11.7659	18.1981	27.8585	39.1263	50.2474	60.1073	68.9492	74.5494
90.04	10.3148	15.1301	23.019	32.3181	41.3735	49.5386	56.9573	62.2473		7.58263	13.619	22.383	32.4363	41.7438	49.967	57.0703	62.4819			90.08	4.77673	10.1256	17.5078	26.6292	38.0159	50.3031	59.8325	68.6045		4.37996	8.32497	15.1131	25.2789	37.6393	49.8898	60.5785	69.0275			90.08	11.762	18.2107	27.8789	39.1201	50.2231	60.1082	68.9336	74.5283
90.14	10.3624	15.1436	22.9941	32.3103	41.3711	49.5215	56.926	62.2388		7.58249	13.6187	22.3823	32.4348	41.7408	49.9623	57.0639	62.4741			90.18	4.83386	10.1538	17.5516	26.6746	38.0543	50.3401	59.8802	68.7428		4.37982	8.32468	15.1125	25.2776	37.6365	49.8847	60.5708	69.0174			90.18	11.8026	18.2333	27.8718	39.0889	50.2263	60.1011	68.918	74.5502
90.24	10.4015	15.1677	22.998	32.2861	41.3586	49.5098	56.9189	62.209		7.58235	13.6184	22.3816	32.4332	41.7378	49.9576	57.0574	62.4663			90.28	4.97607	10.3015	17.7111	26.8253	38.1912	50.4696	60.0107	68.6178		4.37968	8.32438	15.1119	25.2762	37.6338	49.8797	60.5631	69.0074			90.28	11.7987	18.231	27.907	39.0795	50.1857	60.1011	68.9196	74.4674
90.34	10.3617	15.1599	22.9996	32.2805	41.3306	49.5027	56.9097	62.1685		7.58221	13.6181	22.3809	32.4317	41.7348	49.9528	57.051	62.4585			90.38	4.85181	10.1984	17.604	26.7175	38.0754	50.3641	59.9077	68.4537		4.37953	8.32409	15.1113	25.2749	37.631	49.8747	60.5555	68.9974			90.38	11.7815	18.2036	27.9219	39.0608	50.1958	60.0792	68.8812	74.4955
90.44	10.3915	15.1521	23.02	32.2815	41.3171	49.5051	56.8752	62.1511		7.58207	13.6178	22.3802	32.4301	41.7318	49.9481	57.0445	62.4507			90.48	4.72595	10.0397	17.4554	26.5667	37.9167	50.2064	59.7427	68.4733		4.37939	8.3238	15.1107	25.2736	37.6282	49.8696	60.5478	68.9874			90.48	11.8057	18.1841	27.9507	39.0583	50.1693	60.0643	68.875	74.5159
90.54	10.3827	15.1404	23.0144	32.261	41.3064	49.4753	56.8674	62.1521		7.58193	13.6175	22.3795	32.4286	41.7288	49.9434	57.0381	62.4429			90.58	4.77686	10.0757	17.4829	26.6058	37.9441	50.2142	59.7583	68.3943		4.37925	8.3235	15.1101	25.2723	37.6255	49.8646	60.5401	68.9774			90.58	11.7847	18.1763	27.9476	39.0491	50.1552	60.0363	68.8242	74.49
90.64	10.3571	15.1404	23.0051	32.2751	41.2976	49.4465	56.8394	62.1309		7.58179	13.6172	22.3788	32.427	41.7258	49.9386	57.0317	62.435			90.68	4.72754	10.0061	17.4117	26.5354	37.8793	50.1445	59.6818	68.4037		4.37911	8.32321	15.1094	25.2709	37.6227	49.8595	60.5325	68.9673			90.68	11.7682	18.1802	27.9445	39.0615	50.1459	60.0135	68.8109	74.4908
90.74	10.3734	15.1638	22.9988	32.2634	41.3032	49.4285	56.8408	62.1621		7.58165	13.6169	22.3782	32.4255	41.7228	49.9339	57.0252	62.4272			90.78	4.76428	10.0366	17.4407	26.5659	37.8848	50.151	59.7004	68.3474		4.37896	8.32291	15.1088	25.2696	37.6199	49.8545	60.5248	68.9573			90.78	11.7581	18.1646	27.9164	39.0537	50.145	59.9933	68.7711	74.526
90.84	10.3812	15.1646	23.0098	32.2517	41.293	49.4348	56.8525	62.1895		7.58151	13.6166	22.3775	32.4239	41.7198	49.9292	57.0188	62.4194			90.88	4.72205	9.9967	17.4055	26.519	37.8558	50.0962	59.653	68.3911		4.37882	8.32262	15.1082	25.2683	37.6172	49.8495	60.5172	68.9473			90.88	11.7698	18.1818	27.9421	39.0342	50.1365	59.9901	68.7594	74.5299
90.94	10.3859	15.1514	23.0183	32.2385	41.2961	49.4199	56.8511	62.1887		7.58137	13.6163	22.3768	32.4224	41.7168	49.9244	57.0124	62.4116			90.98	4.77527	10.0405	17.4407	26.5831	37.8942	50.1594	59.6771	68.3865		4.37868	8.32233	15.1076	25.267	37.6144	49.8444	60.5095	68.9373			90.98	11.7675	18.1708	27.9437	39.0154	50.1427	59.9604	68.7484	74.5322
91.04	10.3812	15.113	23.0332	32.2329	41.2837	49.4246	56.8408	62.156		7.58123	13.616	22.3761	32.4208	41.7139	49.9197	57.0059	62.4038			91.08	4.78845	10.0468	17.4352	26.58	37.8934	50.147	59.6715	68.4014		4.37854	8.32203	15.107	25.2656	37.6116	49.8394	60.5018	68.9273			91.08	11.7698	18.1372	27.9382	39.028	50.1255	59.9425	68.736	74.4548
91.14	10.3688	15.1162	23.0317	32.2446	41.2813	49.4153	56.8074	62.0957		7.58109	13.6157	22.3754	32.4193	41.7109	49.915	56.9995	62.396			91.18	4.81274	10.0812	17.4673	26.5948	37.9191	50.1619	59.6771	68.4349		4.37839	8.32174	15.1063	25.2643	37.6089	49.8343	60.4942	68.9173			91.18	11.7604	18.1317	27.9312	39.028	50.1248	59.9315	68.6921	74.4596
91.24	10.3695	15.1013	23.0378	32.2549	41.272	49.3918	56.812	62.0793		7.58095	13.6154	22.3747	32.4177	41.7079	49.9103	56.9931	62.3882			91.28	4.87524	10.1233	17.5188	26.6362	37.9434	50.1901	59.717	68.4717		4.37825	8.32145	15.1057	25.263	37.6061	49.8293	60.4866	68.9073			91.28	11.7737	18.1411	27.9281	39.0287	50.1138	59.9276	68.6351	74.4385
91.34	10.389	15.1045	23.0332	32.2478	41.2649	49.3887	56.7542	62.1262		7.58081	13.6151	22.374	32.4162	41.7049	49.9055	56.9866	62.3804			91.38	4.93774	10.1733	17.5985	26.6769	38.0011	50.2493	59.7592	68.4623		4.37811	8.32115	15.1051	25.2616	37.6034	49.8243	60.4789	68.8973			91.38	11.7854	18.1317	27.9148	39.0186	50.0958	59.8979	68.582	74.4385
91.44	10.4086	15.0974	23.0364	32.2478	41.2454	49.3848	56.7424	62.1465		7.58068	13.6148	22.3734	32.4146	41.7019	49.9008	56.9802	62.3726			91.48	4.94556	10.1639	17.5891	26.6652	37.9824	50.2487	59.7317	68.4333		4.37796	8.32086	15.1045	25.2603	37.6006	49.8192	60.4713	68.8873			91.48	11.7893	18.1021	27.9054	39.0225	50.0958	59.8706	68.5586	74.4205
91.54	10.4086	15.1052	23.0144	32.24	41.2454	49.3816	56.7432	62.156		7.58054	13.6145	22.3727	32.4131	41.6989	49.8961	56.9738	62.3648			91.58	4.93848	10.1522	17.5891	26.6526	37.9716	50.2869	59.7155	68.4271		4.37782	8.32057	15.1039	25.259	37.5978	49.8142	60.4636	68.8774			91.58	11.7776	18.1138	27.8773	39.0068	50.088	59.8605	68.5719	74.4001
91.64	10.4125	15.0967	23.009	32.2432	41.229	49.384	56.7612	62.1536		7.5804	13.6142	22.372	32.4115	41.6959	49.8914	56.9674	62.3571			91.68	4.95178	10.16	17.6086	26.6691	37.9863	50.3033	59.7224	68.4467		4.37768	8.32027	15.1033	25.2577	37.5951	49.8092	60.456	68.8674			91.68	11.7502	18.0848	27.8781	38.9935	50.0903	59.8339	68.5609	74.3369
91.74	10.4039	15.0701	22.9778	32.2368	41.2375	49.3691	56.7385	62.1145		7.58026	13.6139	22.3713	32.41	41.6929	49.8867	56.9609	62.3493			91.78	4.99707	10.2053	17.636	26.6909	38.0151	50.34	59.7356	68.4154		4.37754	8.31998	15.1026	25.2563	37.5923	49.8041	60.4483	68.8574			91.78	11.7526	18.0669	27.8624	38.9811	50.0841	59.8081	68.5508	74.3447
91.84	10.4281	15.0427	22.9824	32.2446	41.2273	49.3723	56.7502	62.0723		7.58012	13.6136	22.3706	32.4084	41.6899	49.8819	56.9545	62.3415			91.88	4.99866	10.1968	17.6165	26.6909	38.0161	50.3361	59.7209	68.4115		4.37739	8.31968	15.102	25.255	37.5895	49.7991	60.4407	68.8474			91.88	11.762	18.0317	27.8601	38.9811	50.0756	59.7948	68.5508	74.3073
91.94	10.4366	15.0403	22.9526	32.2517	41.218	49.3542	56.7361	61.9927		7.57998	13.6133	22.3699	32.4069	41.687	49.8772	56.9481	62.3337			91.98	5.01038	10.1913	17.6149	26.6831	37.998	50.3492	59.6951	68.3787		4.37725	8.31939	15.1014	25.2537	37.5868	49.7941	60.4331	68.8374			91.98	11.7479	18.0388	27.8398	38.9521	50.0685	59.7706	68.5227	74.2689
92.04	10.4398	15.0889	22.9543	32.2471	41.2095	49.3425	56.7229	61.9817		7.57984	13.613	22.3692	32.4053	41.684	49.8725	56.9417	62.3259			92.08	5.02209	10.1819	17.6008	26.6737	37.9886	50.3267	59.674	68.4038		4.37711	8.3191	15.1008	25.2524	37.584	49.7891	60.4254	68.8275			92.08	11.7659	18.0927	27.8429	38.9427	50.0513	59.7706	68.5195	74.251
92.14	10.4366	15.1068	22.948	32.2236	41.2017	49.3379	56.7183	61.9934		7.5797	13.6127	22.3686	32.4038	41.681	49.8678	56.9353	62.3181			92.18	5.06274	10.2147	17.6376	26.7065	38.0074	50.3479	59.6864	68.3982		4.37697	8.3188	15.1002	25.251	37.5813	49.784	60.4178	68.8175			92.18	11.7401	18.0974	27.8187	38.9349	50.0474	59.7417	68.4945	74.2627
92.24	10.4274	15.1389	22.9536	32.2251	41.1797	49.3372	56.7229	61.9934		7.57956	13.6124	22.3679	32.4023	41.678	49.8631	56.9289	62.3104			92.28	5.05408	10.2303	17.6305	26.7222	38.0004	50.3672	59.692	68.3529		4.37682	8.31851	15.0995	25.2497	37.5785	49.779	60.4102	68.8075			92.28	11.7408	18.1262	27.8022	38.9303	50.0349	59.7323	68.4805	74.251
92.34	10.4327	15.1802	22.9558	32.2126	41.1868	49.3184	56.6956	61.9949		7.57942	13.6121	22.3672	32.4007	41.675	49.8584	56.9225	62.3026			92.38	5.026	10.1952	17.6047	26.6815	37.9604	50.3126	59.6482	68.3334		4.37668	8.31822	15.0989	25.2484	37.5757	49.774	60.4026	68.7976			92.38	11.7518	18.17	27.8031	38.9248	50.0333	59.7104	68.4688	74.2307
92.44	10.4484	15.2114	22.9629	32.197	41.1821	49.3066	56.7034	61.9177		7.57928	13.6118	22.3665	32.3992	41.672	49.8536	56.916	62.2948			92.48	4.99866	10.1678	17.5914	26.6769	37.9355	50.276	59.6208	68.3201		4.37654	8.31792	15.0983	25.2471	37.573	49.769	60.3949	68.7876			92.48	11.7518	18.1896	27.7976	38.9365	50.0278	59.7104	68.457	74.2205
92.54	10.4735	15.2021	22.9629	32.2119	41.1726	49.2942	56.7151	61.916		7.57914	13.6115	22.3658	32.3976	41.6691	49.8489	56.9096	62.287			92.58	5.00488	10.1718	17.6086	26.6659	37.934	50.333	59.6075	68.2631		4.3764	8.31763	15.0977	25.2457	37.5702	49.764	60.3873	68.7776			92.58	11.7783	18.1512	27.7859	38.9193	50.0326	59.6893	68.3984	74.2096
92.64	10.4764	15.1716	22.959	32.197	41.175	49.269	56.7126	61.9185		7.579	13.6112	22.3651	32.3961	41.6661	49.8442	56.9032	62.2793			92.68	4.96741	10.1467	17.5774	26.6206	37.9028	50.3336	59.5701	68.2302		4.37625	8.31734	15.0971	25.2444	37.5675	49.7589	60.3797	68.7677			92.68	11.8003	18.1411	27.8015	38.917	50.0138	59.6824	68.4133	74.2103
92.74	10.493	15.2155	22.9739	32.1985	41.1672	49.2661	56.7332	61.8997		7.57886	13.6109	22.3644	32.3945	41.6631	49.8395	56.8968	62.2715			92.78	4.97522	10.1327	17.5524	26.5956	37.8807	50.2939	59.5426	68.231		4.37611	8.31704	15.0965	25.2431	37.5647	49.7539	60.3721	68.7577			92.78	11.7783	18.1974	27.8195	38.9124	50.006	59.676	68.3875	74.1455
92.84	10.4327	15.2302	22.9714	32.1892	41.1555	49.2441	56.7112	61.8574		7.57872	13.6106	22.3638	32.393	41.6601	49.8348	56.8904	62.2637			92.88	4.98853	10.1327	17.5634	26.5964	37.8864	50.3157	59.5404	68.224		4.37597	8.31675	15.0958	25.2418	37.562	49.7489	60.3645	68.7478			92.88	11.7635	18.2036	27.8187	38.9014	49.9982	59.6753	68.3672	74.1354
92.94	10.4366	15.2231	22.9722	32.1931	41.1477	49.2261	56.6768	61.8652		7.57858	13.6103	22.3631	32.3914	41.6571	49.8301	56.884	62.256			92.98	5.01038	10.1444	17.5735	26.5956	37.8848	50.2853	59.5491	68.1638		4.37583	8.31646	15.0952	25.2404	37.5592	49.7439	60.3568	68.7378			92.98	11.7714	18.2013	27.8281	38.8896	49.9865	59.6707	68.3531	74.1588
93.04	10.4	15.2661	22.9746	32.1917	41.1477	49.2168	56.6643	61.8958		7.57844	13.61	22.3624	32.3899	41.6542	49.8254	56.8776	62.2482			93.08	4.98145	10.1053	17.5133	26.5682	37.8363	50.2627	59.4957	68.1272		4.37568	8.31616	15.0946	25.2391	37.5564	49.7389	60.3492	68.7279			93.08	11.7448	18.2638	27.8171	38.8552	49.9865	59.6714	68.3281	74.1729
93.14	10.3695	15.3083	22.9583	32.1697	41.1399	49.2207	56.6689	61.9075		7.5783	13.6097	22.3617	32.3883	41.6512	49.8207	56.8712	62.2405			93.18	4.97363	10.0944	17.4977	26.5503	37.809	50.2773	59.4615	68.0771		4.37554	8.31587	15.094	25.2378	37.5537	49.7339	60.3416	68.7179			93.18	11.7424	18.2231	27.8312	38.8311	49.9747	59.6714	68.3258	74.1729
93.24	10.3929	15.2522	22.97	32.1729	41.1345	49.2083	56.6277	61.895		7.57816	13.6094	22.361	32.3868	41.6482	49.816	56.8648	62.2327			93.28	4.94556	10.0601	17.4758	26.5308	37.7872	50.0901	59.4271	68.0614		4.3754	8.31558	15.0934	25.2365	37.5509	49.7288	60.334	68.708			93.28	11.7385	18.1262	27.8038	38.8138	49.952	59.6503	68.3054	74.1088
93.34	10.3766	15.1936	22.9739	32.1868	41.1406	49.1926	56.5972	61.8879		7.57802	13.6091	22.3603	32.3852	41.6452	49.8113	56.8584	62.2249			93.38	4.93616	10.064	17.4696	26.5363	37.7832	50.0978	59.4099	68.0092		4.37526	8.31528	15.0928	25.2351	37.5482	49.7238	60.3264	68.6981			93.38	11.7174	18.0559	27.796	38.7991	49.9529	59.6268	68.2758	74.0869
93.44	10.3571	15.1841	22.9902	32.1768	41.1406	49.1777	56.5869	61.8958		7.57788	13.6088	22.3597	32.3837	41.6422	49.8066	56.852	62.2172			93.48	4.901	10.0256	17.4172	26.4917	37.7378	49.9376	59.3528	67.9708		4.37511	8.31499	15.0921	25.2338	37.5454	49.7188	60.3188	68.6881			93.48	11.7057	18.0724	27.8015	38.7787	49.9373	59.6167	68.2633	74.0518
93.54	10.3593	15.1638	22.98	32.1697	41.115	49.1707	56.5869	61.8606		7.57774	13.6085	22.359	32.3822	41.6393	49.8019	56.8456	62.2094			93.58	4.86499	9.99829	17.4156	26.4713	37.698	49.8641	59.3247	67.9271		4.37497	8.3147	15.0915	25.2325	37.5427	49.7138	60.3112	68.6782			93.58	11.7065	18.0239	27.7891	38.7803	49.9247	59.6027	68.2399	74.0479
93.64	10.3453	15.1116	22.9739	32.1548	41.1211	49.1536	56.5535	61.8677		7.5776	13.6082	22.3583	32.3806	41.6363	49.7972	56.8393	62.2017			93.68	4.84009	9.98193	17.3899	26.4503	37.6699	49.8126	59.2849	67.8973		4.37483	8.3144	15.0909	25.2312	37.5399	49.7088	60.3036	68.6683			93.68	11.7057	17.9817	27.7726	38.7701	49.9333	59.58	68.2273	74.0541
93.74	10.3422	15.0896	22.9856	32.1548	41.1165	49.1465	56.54	61.8691		7.57746	13.6079	22.3576	32.3791	41.6333	49.7925	56.8329	62.1939			93.78	4.81506	9.97095	17.3586	26.4292	37.6387	49.6141	59.2458	67.8724		4.37468	8.31411	15.0903	25.2298	37.5372	49.7038	60.296	68.6584			93.78	11.719	17.981	27.7921	38.7545	49.9161	59.5815	68.2125	74.0104
93.84	10.3453	15.0818	22.9949	32.1338	41.1062	49.1433	56.5354	61.8301		7.57732	13.6076	22.3569	32.3775	41.6303	49.7878	56.8265	62.1862			93.88	4.80176	9.9624	17.3313	26.4253	37.6206	49.6095	59.2185	67.8412		4.37454	8.31382	15.0897	25.2285	37.5344	49.6988	60.2884	68.6484			93.88	11.694	17.9731	27.7914	38.7474	49.9076	59.5714	68.1992	74.0104
93.94	10.3475	15.0793	23.0073	32.1306	41.1001	49.1433	56.5283	61.8247		7.57718	13.6073	22.3562	32.376	41.6274	49.7831	56.8201	62.1784			93.98	4.79163	9.95532	17.3258	26.4097	37.6177	49.5953	59.2029	67.8069		4.3744	8.31352	15.0891	25.2272	37.5317	49.6938	60.2808	68.6385			93.98	11.7065	17.9724	27.8008	38.7607	49.9028	59.5753	68.1969	74.0072
94.04	10.3422	15.1091	23.0137	32.1306	41.0969	49.1418	56.5042	61.8293		7.57704	13.607	22.3555	32.3744	41.6244	49.7784	56.8137	62.1707			94.08	4.77209	9.93188	17.2985	26.3846	37.5902	49.4619	59.1779	67.7826		4.37426	8.31323	15.0884	25.2259	37.5289	49.6888	60.2732	68.6286			94.08	11.6995	17.9966	27.8054	38.7607	49.9083	59.58	68.1797	73.9658
94.14	10.3617	15.1084	23.0286	32.1189	41.0938	49.1387	56.4963	61.7871		7.5769	13.6067	22.3549	32.3729	41.6214	49.7737	56.8073	62.163			94.18	4.77991	9.91553	17.2844	26.3761	37.5645	49.4313	59.1599	67.7645		4.37411	8.31294	15.0878	25.2245	37.5262	49.6838	60.2656	68.6187			94.18	11.7346	17.9794	27.8156	38.7568	49.906	59.5698	68.1445	73.983
94.24	10.3617	15.0576	23.0261	32.1064	41.1001	49.1387	56.4456	61.7974		7.57676	13.6064	22.3542	32.3714	41.6184	49.769	56.8009	62.1552			94.28	4.76819	9.90613	17.2727	26.3706	37.562	49.4532	59.1404	67.7435		4.37397	8.31264	15.0872	25.2232	37.5234	49.6788	60.258	68.6088			94.28	11.7542	17.9481	27.8148	38.7474	49.9028	59.562	68.1328	73.9916
94.34	10.3859	15.0591	23.041	32.0845	41.104	49.127	56.4338	61.8013		7.57662	13.6061	22.3535	32.3698	41.6155	49.7643	56.7946	62.1475			94.38	4.77441	9.91394	17.2821	26.3651	37.5449	49.4845	59.1208	67.6796		4.37383	8.31235	15.0866	25.2219	37.5207	49.6738	60.2505	68.5989			94.38	11.7948	17.9708	27.825	38.7428	49.8755	59.5503	68.1484	73.9603
94.44	10.3688	15.1208	23.0481	32.0642	41.0898	49.134	56.4292	61.7239		7.57648	13.6058	22.3528	32.3683	41.6125	49.7596	56.7882	62.1398			94.48	4.75415	9.89673	17.2633	26.3394	37.5098	49.5016	59.1038	67.6459		4.37369	8.31206	15.086	25.2206	37.5179	49.6688	60.2429	68.589			94.48	11.7877	17.9692	27.8116	38.6943	49.8826	59.5292	68.1195	73.9072
94.54	10.3453	15.1514	23.0364	32.0479	41.082	49.1121	56.4221	61.7019		7.57634	13.6055	22.3521	32.3667	41.6095	49.7549	56.7818	62.132			94.58	4.72754	9.87878	17.2336	26.3198	37.4849	49.5314	59.0701	67.6068		4.37354	8.31176	15.0853	25.2193	37.5152	49.6638	60.2353	68.5791			94.58	11.7955	17.9716	27.8234	38.7006	49.8591	59.5284	68.1133	73.8909
94.64	10.3429	15.1731	22.9949	32.0454	41.0649	49.1113	56.4158	61.7349		7.57621	13.6051	22.3514	32.3652	41.6066	49.7502	56.7754	62.1243			94.68	4.70959	9.85693	17.2235	26.3003	37.4409	49.5367	59.0427	67.5903		4.3734	8.31147	15.0847	25.2179	37.5124	49.6588	60.2277	68.5692			94.68	11.7831	17.9998	27.7953	38.6881	49.8403	59.4956	68.0891	73.8783
94.74	10.3539	15.1951	22.9895	32.0408	41.0532	49.095	56.4011	61.7161		7.57607	13.6048	22.3508	32.3636	41.6036	49.7456	56.7691	62.1166			94.78	4.71277	9.84131	17.2196	26.2745	37.4279	49.5212	59.017	67.5507		4.37326	8.31118	15.0841	25.2166	37.5097	49.6538	60.2201	68.5593			94.78	11.7971	17.981	27.7765	38.6709	49.8325	59.4823	68.0632	73.8564
94.84	10.3375	15.1685	22.9871	32.0408	41.0508	49.073	56.3486	61.6653		7.57593	13.6045	22.3501	32.3621	41.6006	49.7409	56.7627	62.1088			94.88	4.71118	9.8374	17.1969	26.2589	37.4058	49.4767	58.9919	67.5559		4.37312	8.31088	15.0835	25.2153	37.5069	49.6488	60.2126	68.5494			94.88	11.7799	18.0333	27.7719	38.6709	49.8162	59.4698	68.0602	73.8291
94.94	10.3383	15.1943	22.9902	32.0525	41.0266	49.0801	56.3394	61.6113		7.57579	13.6042	22.3494	32.3606	41.5976	49.7362	56.7563	62.1011			94.98	4.71973	9.84436	17.2024	26.2854	37.4183	49.4844	58.9996	67.5404		4.37297	8.31059	15.0829	25.214	37.5042	49.6438	60.205	68.5395			94.98	11.7737	18.0614	27.7742	38.6592	49.795	59.4683	68.0375	73.8073
95.04	10.3124	15.1489	22.9675	32.0479	41.0383	49.0684	56.3408	61.6379		7.57565	13.6039	22.3487	32.359	41.5947	49.7315	56.75	62.0934			95.08	4.7135	9.86316	17.2047	26.2902	37.4004	49.4752	58.9841	67.5107		4.37283	8.3103	15.0823	25.2126	37.5014	49.6388	60.1974	68.5296			95.08	11.7729	17.9904	27.7679	38.6302	49.7872	59.4604	68.0094	73.8252
95.14	10.318	15.1475	22.9824	32.0369	41.0142	49.0605	56.3362	61.6333		7.57551	13.6036	22.348	32.3575	41.5917	49.7268	56.7436	62.0857			95.18	4.69397	9.87805	17.1962	26.2823	37.3849	49.4587	58.9725	67.4802		4.37269	8.31001	15.0816	25.2113	37.4987	49.6338	60.1899	68.5197			95.18	11.7955	18.0106	27.782	38.6201	49.7661	59.4526	68.0156	73.8041
95.24	10.3063	15.1959	22.9653	32.0244	41.0032	49.0442	56.3206	61.6489		7.57537	13.6033	22.3473	32.3559	41.5887	49.7221	56.7372	62.078			95.28	4.68848	9.85376	17.1696	26.2557	37.3597	49.4282	58.9293	67.4647		4.37255	8.30971	15.081	25.21	37.4959	49.6288	60.1823	68.5098			95.28	11.7799	18.1193	27.7554	38.6107	49.756	59.4315	68.0039	73.7767
95.34	10.2992	15.2412	22.9543	32.0103	40.9954	49.0325	56.2957	61.6223		7.57523	13.603	22.3467	32.3544	41.5858	49.7175	56.7309	62.0702			95.38	4.69006	9.85767	17.1555	26.2479	37.355	49.4025	58.9202	67.4795		4.3724	8.30942	15.0804	25.2087	37.4932	49.6238	60.1747	68.5			95.38	11.7698	18.0731	27.7413	38.61	49.7482	59.4003	67.9617	73.7666
95.44	10.3187	15.1388	22.948	32.0244	40.9883	49.0105	56.262	61.6067		7.57509	13.6027	22.346	32.3528	41.5828	49.7128	56.7245	62.0625			95.48	4.71509	9.88037	17.1782	26.2644	37.3707	49.4719	58.9442	67.449		4.37226	8.30913	15.0798	25.2073	37.4904	49.6188	60.1672	68.4901			95.48	11.7776	17.9661	27.7875	38.5912	49.7341	59.3995	67.957	73.6963
95.54	10.3038	15.0028	22.9832	32.0142	40.9829	49.0059	56.2549	61.5552		7.57495	13.6024	22.3453	32.3513	41.5798	49.7081	56.7181	62.0548			95.58	4.70569	9.86316	17.1656	26.2245	37.3441	49.4424	58.9083	67.4286		4.37212	8.30883	15.0792	25.206	37.4877	49.6139	60.1596	68.4802			95.58	11.7518	17.7762	27.7836	38.5787	49.7192	59.3823	67.9469	73.6166
95.64	10.3329	14.8928	22.9746	31.9985	40.9609	48.9934	56.2371	61.5371		7.57481	13.6021	22.3446	32.3498	41.5769	49.7034	56.7118	62.0471			95.68	4.68616	9.85303	17.1672	26.2065	37.3315	49.4078	58.8787	67.3998		4.37198	8.30854	15.0786	25.2047	37.4849	49.6089	60.152	68.4703			95.68	11.7588	17.677	27.7703	38.5631	49.699	59.3612	67.9226	73.6119
95.74	10.3156	14.9279	22.9707	31.9775	40.9563	48.9792	56.2009	61.5161		7.57467	13.6018	22.3439	32.3482	41.5739	49.6987	56.7054	62.0394			95.78	4.67444	9.84363	17.1477	26.1948	37.3091	49.4196	58.8474	67.3623		4.37183	8.30825	15.0779	25.2034	37.4822	49.6039	60.1445	68.4605			95.78	11.7323	17.6615	27.7664	38.5677	49.6779	59.3292	67.9016	73.5385
95.84	10.3109	14.988	22.9753	31.9705	40.9517	48.9714	56.1956	61.4231		7.57453	13.6015	22.3432	32.3467	41.5709	49.6941	56.6991	62.0317			95.88	4.66272	9.82568	17.1102	26.1652	37.2731	49.4104	58.7982	67.3186		4.37169	8.30795	15.0773	25.2021	37.4794	49.5989	60.1369	68.4506			95.88	11.7581	17.7661	27.764	38.5537	49.6724	59.3175	67.8906	73.4697
95.94	10.3234	15.0786	22.9504	31.9478	40.9368	48.959	56.176	61.3411		7.57439	13.6012	22.3426	32.3451	41.568	49.6894	56.6927	62.024			95.98	4.64709	9.79517	17.0891	26.1448	37.2347	49.3672	58.7599	67.3412		4.37155	8.30766	15.0767	25.2007	37.4767	49.5939	60.1294	68.4408			95.98	11.7909	17.7599	27.7452	38.5436	49.6505	59.3003	67.8711	73.4033
96.04	10.3422	15.0771	22.9512	31.9346	40.9297	48.9395	56.1643	61.313		7.57425	13.6009	22.3419	32.3436	41.565	49.6847	56.6864	62.0163			96.08	4.68616	9.84363	17.1227	26.1831	37.2808	49.3971	58.7888	67.3348		4.37141	8.30737	15.0761	25.1994	37.474	49.5889	60.1218	68.4309			96.08	11.8127	17.7841	27.739	38.5599	49.6443	59.2886	67.8359	73.3705
96.14	10.3422	15.0544	22.959	31.9282	40.9321	48.9231	56.1597	61.2817		7.57411	13.6006	22.3412	32.3421	41.5621	49.68	56.68	62.0086			96.18	4.68225	9.83972	17.0969	26.1714	37.2715	49.3868	58.7747	67.2983		4.37126	8.30707	15.0755	25.1981	37.4712	49.584	60.1143	68.421			96.18	11.8479	17.7583	27.7585	38.5553	49.645	59.2792	67.8344	73.3588
96.24	10.3453	14.9709	22.9824	31.9119	40.9219	48.9309	56.1604	61.2559		7.57397	13.6003	22.3405	32.3405	41.5591	49.6754	56.6737	62.0009			96.28	4.67212	9.82019	17.0962	26.1472	37.256	49.365	58.7421	67.2942		4.37112	8.30678	15.0749	25.1968	37.4685	49.579	60.1067	68.4112			96.28	11.8346	17.7512	27.7742	38.542	49.6287	59.2753	67.8438	73.3619
96.34	10.3585	14.97	22.9581	31.9221	40.9023	48.9175	56.1736	61.2825		7.57383	13.6	22.3398	32.339	41.5561	49.6707	56.6673	61.9932			96.38	4.65723	9.8241	17.0898	26.1385	37.2543	49.3345	58.7208	67.3037		4.37098	8.30649	15.0742	25.1955	37.4657	49.574	60.0992	68.4013			96.38	11.8417	17.7263	27.7296	38.5544	49.6169	59.2722	67.8313	73.3838
96.44	10.3539	15.0662	22.9558	31.9321	40.9158	48.9004	56.1565	61.2778		7.57369	13.5997	22.3391	32.3374	41.5532	49.666	56.661	61.9855			96.48	4.68616	9.83972	17.1235	26.1573	37.2653	49.3337	58.7489	67.2881		4.37084	8.3062	15.0736	25.1941	37.463	49.569	60.0916	68.3915			96.48	11.8401	17.7505	27.7172	38.5592	49.6317	59.2612	67.832	73.4017
96.54	10.3688	15.1631	22.9614	31.9243	40.9297	48.9036	56.1519	61.2551		7.57355	13.5994	22.3385	32.3359	41.5502	49.6614	56.6546	61.9778			96.58	4.67371	9.85071	17.1165	26.1613	37.2574	49.3259	58.7357	67.2654		4.3707	8.3059	15.073	25.1928	37.4602	49.564	60.0841	68.3816			96.58	11.8776	17.6942	27.728	38.5436	49.6326	59.2557	67.8265	73.3877
96.64	10.3649	15.0928	22.9792	31.9189	40.925	48.9082	56.1448	61.2168		7.57341	13.5991	22.3378	32.3344	41.5473	49.6567	56.6483	61.9701			96.68	4.66113	9.84985	17.1031	26.1565	37.2347	49.3086	58.7194	67.2474		4.37055	8.30561	15.0724	25.1915	37.4575	49.5591	60.0766	68.3718			96.68	11.8502	17.6552	27.7836	38.5052	49.6271	59.2495	67.8398	73.3033
96.74	10.3234	15.0232	23.0073	31.8877	40.9243	48.8848	56.1331	61.22		7.57327	13.5988	22.3371	32.3328	41.5443	49.652	56.6419	61.9624			96.78	4.66895	9.84595	17.1024	26.1479	37.2378	49.297	58.7107	67.2256		4.37041	8.30532	15.0718	25.1902	37.4548	49.5541	60.069	68.362			96.78	11.8065	17.5669	27.8008	38.4896	49.5981	59.23	67.8281	73.3447
96.84	10.2587	14.928	23.0442	31.8579	40.8977	48.884	56.1082	61.2629		7.57313	13.5985	22.3364	32.3313	41.5413	49.6474	56.6356	61.9547			96.88	4.67993	9.85693	17.1063	26.1589	37.2286	49.2869	58.6942	67.199		4.37027	8.30502	15.0712	25.1889	37.452	49.5491	60.0615	68.3521			96.88	11.7471	17.3918	27.8077	38.4576	49.5919	59.201	67.7742	73.3643
96.94	10.2609	14.8224	23.0378	31.8533	40.875	48.8652	56.0869	61.2864		7.57299	13.5982	22.3357	32.3298	41.5384	49.6427	56.6293	61.9471			96.98	4.66663	9.84204	17.0992	26.1425	37.1996	49.2666	58.6842	67.2217		4.37013	8.30473	15.0706	25.1875	37.4493	49.5442	60.0539	68.3423			96.98	11.7245	17.5325	27.8148	38.417	49.5779	59.1948	67.7633	73.3564
97.04	10.2804	14.9021	23.0496	31.8564	40.8516	48.8542	56.0784	61.2949		7.57286	13.5979	22.335	32.3282	41.5354	49.638	56.6229	61.9394			97.08	4.70178	9.88428	17.136	26.1746	37.2511	49.2844	58.7084	67.2084		4.36998	8.30444	15.0699	25.1862	37.4465	49.5392	60.0464	68.3325			97.08	11.7518	17.5435	27.8773	38.4115	49.574	59.1808	67.7422	73.3502
97.14	10.2594	14.8989	23.1559	31.8696	40.854	48.8457	56.0674	61.3176		7.57272	13.5976	22.3344	32.3267	41.5325	49.6334	56.6166	61.9317			97.18	4.69006	9.86707	17.1243	26.1776	37.2192	49.2721	58.6833	67.1967		4.36984	8.30415	15.0693	25.1849	37.4438	49.5342	60.0389	68.3226			97.18	11.733	17.588	27.9961	38.4655	49.5669	59.1714	67.7281	73.376
97.24	10.2445	15.0388	23.1637	31.9158	40.8391	48.8379	56.0862	61.3098		7.57258	13.5973	22.3337	32.3251	41.5295	49.6287	56.6103	61.924			97.28	4.68774	9.86707	17.1219	26.1597	37.2144	49.2657	58.6521	67.2045		4.3697	8.30385	15.0687	25.1836	37.4411	49.5292	60.0314	68.3128			97.28	11.762	17.9028	27.8241	38.4951	49.5568	59.1792	67.7305	73.3213
97.34	10.2133	15.2755	22.9207	31.9321	40.8274	48.8184	56.0815	61.2965		7.57244	13.597	22.333	32.3236	41.5266	49.6241	56.6039	61.9163			97.38	4.70959	9.90381	17.1532	26.187	37.2246	49.2906	58.6692	67.2217		4.36956	8.30356	15.0681	25.1823	37.4383	49.5243	60.0238	68.303			97.38	11.6565	17.9309	27.6273	38.528	49.5568	59.1597	67.7094	73.2869
97.44	10.2086	15.174	22.7028	31.947	40.804	48.8145	56.0659	61.2722		7.5723	13.5967	22.3323	32.3221	41.5236	49.6194	56.5976	61.9087			97.48	4.73462	9.93506	17.1868	26.212	37.2535	49.3103	58.6967	67.2201		4.36941	8.30327	15.0675	25.1809	37.4356	49.5193	60.0163	68.2932			97.48	11.6549	17.7708	27.3594	38.5576	49.5568	59.1401	67.6781	73.2932
97.54	10.1866	15.0708	22.4753	31.9509	40.7915	48.7917	56.0525	61.2942		7.57216	13.5964	22.3316	32.3205	41.5206	49.6147	56.5913	61.901			97.58	4.74084	9.953	17.2157	26.2104	37.2661	49.3204	58.6936	67.2341		4.36927	8.30297	15.0669	25.1796	37.4328	49.5143	60.0088	68.2834			97.58	11.6737	17.7521	27.2094	38.5615	49.5356	59.1339	67.6516	73.2861
97.64	10.182	15.1357	22.5106	31.9431	40.7844	48.7747	56.0627	61.2825		7.57202	13.5961	22.3309	32.319	41.5177	49.6101	56.5849	61.8933			97.68	4.75098	9.97876	17.2438	26.2284	37.2816	49.3228	58.6988	67.2147		4.36913	8.30268	15.0662	25.1783	37.4301	49.5094	60.0013	68.2735			97.68	11.6877	17.7723	27.3851	38.5498	49.5255	59.1112	67.6641	73.2705
97.74	10.2094	15.0333	22.6746	31.9495	40.7813	48.7676	56.094	61.2622		7.57188	13.5958	22.3303	32.3175	41.5147	49.6054	56.5786	61.8857			97.78	4.73303	9.96704	17.2297	26.2104	37.2832	49.3087	58.6755	67.1903		4.36899	8.30239	15.0656	25.177	37.4274	49.5044	59.9938	68.2637			97.78	11.6799	17.6575	27.432	38.574	49.5232	59.0894	67.6758	73.2455
97.84	10.2203	14.9341	22.6824	31.9563	40.772	48.748	56.094	61.2356		7.57174	13.5955	22.3296	32.3159	41.5118	49.6008	56.5723	61.878			97.88	4.7135	9.96863	17.218	26.2003	37.2754	49.2892	58.6731	67.1771		4.36884	8.3021	15.065	25.1757	37.4246	49.4995	59.9862	68.2539			97.88	11.6237	17.6193	27.4789	38.5842	49.5161	59.0698	67.6602	73.2275
97.94	10.2047	14.9163	22.6832	31.9705	40.7539	48.7285	56.0698	61.2161		7.5716	13.5952	22.3289	32.3144	41.5088	49.5961	56.566	61.8703			97.98	4.72754	9.97644	17.2203	26.2104	37.2754	49.2916	58.6702	67.1631		4.3687	8.3018	15.0644	25.1743	37.4219	49.4945	59.9787	68.2441			97.98	11.5885	17.5715	27.4257	38.6045	49.4998	59.0698	67.6508	73.1846
98.04	10.1749	14.8169	22.6433	31.9932	40.7415	48.7207	56.0635	61.2324		7.57146	13.5949	22.3282	32.3128	41.5059	49.5915	56.5596	61.8627			98.08	4.72681	9.97412	17.2118	26.1886	37.2614	49.2805	58.6498	67.1428		4.36856	8.30151	15.0638	25.173	37.4192	49.4895	59.9712	68.2343			98.08	11.5526	17.463	27.432	38.6146	49.4943	59.0503	67.6422	73.1783
98.14	10.1547	14.781	22.6832	31.9868	40.7361	48.709	56.0393	61.1919		7.57132	13.5946	22.3275	32.3113	41.5029	49.5868	56.5533	61.855			98.18	4.71973	9.98816	17.2336	26.1815	37.2582	49.2759	58.6349	67.1575		4.36842	8.30122	15.0632	25.1717	37.4164	49.4846	59.9637	68.2245			98.18	11.6096	17.5552	27.4492	38.5748	49.495	59.0386	67.6133	73.1674
98.24	10.2164	14.8678	22.6802	31.9626	40.7383	48.7043	56.0339	61.1809		7.57118	13.5943	22.3268	32.3098	41.5	49.5822	56.547	61.8473			98.28	4.76819	10.01	17.2672	26.2128	37.2855	49.3071	58.6715	67.1108		4.36828	8.30092	15.0625	25.1704	37.4137	49.4796	59.9562	68.2147			98.28	11.608	17.6271	27.4702	38.5537	49.4919	59.0292	67.5984	73.1611
98.34	10.1859	14.8787	22.6855	31.9298	40.7258	48.6902	56.0237	61.1848		7.57104	13.594	22.3262	32.3082	41.497	49.5775	56.5407	61.8397			98.38	4.73853	9.96631	17.2235	26.1753	37.2433	49.2634	58.6288	67.1005		4.36813	8.30063	15.0619	25.1691	37.411	49.4747	59.9487	68.2049			98.38	11.5784	17.6294	27.489	38.5193	49.4943	59.0284	67.5703	73.165
98.44	10.1227	14.8865	22.7292	31.8923	40.7258	48.666	56.0002	61.1489		7.5709	13.5937	22.3255	32.3067	41.4941	49.5729	56.5344	61.832			98.48	4.74243	9.98035	17.218	26.1886	37.2363	49.2579	58.613	67.1224		4.36799	8.30034	15.0613	25.1677	37.4082	49.4697	59.9412	68.1951			98.48	11.4987	17.645	27.5219	38.4795	49.4825	59.019	67.5703	73.1439
98.54	10.0804	14.9255	22.7363	31.8767	40.7063	48.6582	55.9807	61.1028		7.57076	13.5934	22.3248	32.3052	41.4911	49.5682	56.5281	61.8244			98.58	4.78772	10.0116	17.2555	26.2144	37.2715	49.2814	58.6301	67.1343		4.36785	8.30005	15.0607	25.1664	37.4055	49.4647	59.9337	68.1854			98.58	11.4846	17.6685	27.5476	38.4639	49.4747	59.0073	67.5547	73.126
98.64	10.0914	14.9224	22.7371	31.8572	40.7227	48.6387	55.9807	61.0833		7.57062	13.5931	22.3241	32.3036	41.4882	49.5636	56.5217	61.8167			98.68	4.81116	10.021	17.2548	26.2198	37.298	49.2869	58.6342	67.0857		4.36771	8.29975	15.0601	25.1651	37.4028	49.4598	59.9262	68.1756			98.68	11.5026	17.6779	27.5453	38.4209	49.4646	59.0112	67.5469	73.1143
98.74	10.1078	14.9326	22.741	31.8064	40.718	48.6387	55.9846	61.0833		7.57048	13.5928	22.3234	32.3021	41.4852	49.5589	56.5154	61.8091			98.78	4.77051	9.99048	17.2336	26.1815	37.2504	49.2432	58.5841	67.0614		4.36756	8.29946	15.0595	25.1638	37.4	49.4548	59.9187	68.1658			98.78	11.5042	17.6864	27.6	38.3623	49.4865	58.9917	67.5352	73.1025
98.84	10.1163	14.9341	22.7903	31.7517	40.7227	48.634	55.9768	61.0566		7.57034	13.5925	22.3227	32.3006	41.4823	49.5543	56.5091	61.8014			98.88	4.74866	9.97095	17.2008	26.1558	37.231	49.2189	58.5505	67.074		4.36742	8.29917	15.0589	25.1625	37.3973	49.4499	59.9112	68.156			98.88	11.5604	17.7091	27.6827	38.335	49.4685	59.0057	67.5195	73.0924
98.94	10.1804	14.9294	22.7957	31.708	40.7134	48.6238	55.9775	61.041		7.5702	13.5922	22.3221	32.299	41.4793	49.5496	56.5028	61.7938			98.98	4.76819	9.99438	17.2102	26.1643	37.2465	49.2329	58.5529	67.056		4.36728	8.29888	15.0582	25.1612	37.3946	49.4449	59.9037	68.1462			98.98	11.5909	17.7036	27.6586	38.2865	49.4653	59.0011	67.4899	73.1002
99.04	10.2101	14.9467	22.7957	31.6697	40.7063	48.6121	55.9534	61.0325		7.57006	13.5919	22.3214	32.2975	41.4764	49.545	56.4965	61.7862			99.08	4.7627	9.98816	17.2063	26.1597	37.2285	49.2242	58.5349	66.999		4.36714	8.29858	15.0576	25.1598	37.3918	49.44	59.8962	68.1365			99.08	11.6581	17.7458	27.6742	38.2334	49.4474	59.0011	67.4805	73.083
99.14	10.2711	14.9529	22.8105	31.6104	40.7102	48.5996	55.9338	61.0559		7.56993	13.5916	22.3207	32.296	41.4734	49.5404	56.4902	61.7785			99.18	4.7229	9.96008	17.1665	26.1199	37.1769	49.1775	58.4857	66.9543		4.36699	8.29829	15.057	25.1585	37.3891	49.435	59.8887	68.1267			99.18	11.7174	17.7349	27.6726	38.2045	49.4552	58.9917	67.4609	73.0752
99.24	10.3234	14.9639	22.8418	31.5673	40.6938	48.6113	55.9338	61.0559		7.56979	13.5913	22.32	32.2944	41.4705	49.5357	56.4839	61.7709			99.28	4.66895	9.90845	17.125	26.0682	37.1356	49.1172	58.424	66.9021		4.36685	8.298	15.0564	25.1572	37.3864	49.4301	59.8812	68.1169			99.28	11.7401	17.7528	27.6882	38.1576	49.4341	58.9917	67.457	73.083
99.34	10.3297	14.9724	22.8489	31.4807	40.6797	48.5872	55.926	61.0801		7.56965	13.591	22.3193	32.2929	41.4676	49.5311	56.4776	61.7632			99.38	4.62598	9.87329	17.0797	26.0253	37.0902	49.0728	58.381	66.9092		4.36671	8.29771	15.0558	25.1559	37.3836	49.4251	59.8737	68.1072			99.38	11.7135	17.77	27.6945	38.0505	49.4333	58.9706	67.4375	73.0846
99.44	10.3031	14.9731	22.8589	31.4603	40.6704	48.5957	55.9268	61.074		7.56951	13.5907	22.3187	32.2914	41.4646	49.5264	56.4713	61.7556			99.48	4.62134	9.87256	17.0868	26.03	37.0988	49.0603	58.3646	66.8982		4.36657	8.29741	15.0552	25.1546	37.3809	49.4202	59.8663	68.0974			99.48	11.6799	17.7677	27.7109	38.1116	49.4146	58.9565	67.4391	73.0525
99.54	10.2875	14.9788	22.8599	31.6548	40.6672	48.5957	55.9128	61.0684		7.56937	13.5904	22.318	32.2898	41.4617	49.5218	56.465	61.748			99.58	4.62207	9.86938	17.0758	26.0331	37.1097	49.0557	58.36	66.8451		4.36643	8.29712	15.0545	25.1532	37.3782	49.4153	59.8588	68.0876			99.58	11.6877	17.7786	27.728	38.4225	49.4161	58.9487	67.4187	73.0651
99.64	10.3304	14.9802	22.8933	31.9517	40.657	48.5879	55.9189	61.041		7.56923	13.5901	22.3173	32.2883	41.4587	49.5172	56.4587	61.7403			99.68	4.58228	9.84753	17.0634	26.0057	37.0762	49.0094	58.3318	66.7966		4.36628	8.29683	15.0539	25.1519	37.3754	49.4103	59.8513	68.0779			99.68	11.7034	17.8013	27.7367	38.6608	49.4076	58.9409	67.4078	73.0651
99.74	10.2921	14.9973	22.9136	32.0681	40.6594	48.5769	55.9033	61.02		7.56909	13.5898	22.3166	32.2868	41.4558	49.5125	56.4524	61.7327			99.78	4.55017	9.81079	17.025	25.9706	37.0394	48.9736	58.2911	66.7733		4.36614	8.29654	15.0533	25.1506	37.3727	49.4054	59.8438	68.0681			99.78	11.6698	17.8201	27.7461	38.6475	49.3966	58.9152	67.3922	73.0463
99.84	10.2726	15.0317	22.8997	32.0837	40.6594	48.5684	55.8948	61.0137		7.56895	13.5895	22.3159	32.2852	41.4528	49.5079	56.4461	61.7251			99.88	4.54163	9.80688	17.0133	25.9581	37.0176	48.9454	58.2537	66.7631		4.366	8.29624	15.0527	25.1493	37.37	49.4004	59.8363	68.0584			99.88	11.7089	17.8575	27.7218	38.7451	49.4083	58.8901	67.3984	73.0299
99.94	10.2946	15.0498	22.8972	32.1899	40.6548	48.5847	55.8823	60.9927		7.56881	13.5892	22.3152	32.2837	41.4499	49.5033	56.4398	61.7175			99.98	4.53772	9.81628	17.0227	25.9667	37.0254	48.9415	58.2498	66.7803		4.36586	8.29595	15.0521	25.148	37.3673	49.3955	59.8289	68.0486			99.98	11.6862	17.8544	27.7406	38.8092	49.3794	58.8995	67.3812	73.0306
100.04	10.2594	15.0232	22.8997	32.1931	40.6282	48.5754	55.8635	60.9614		7.56867	13.5889	22.3146	32.2822	41.447	49.4986	56.4335	61.7098			100.08	4.55652	9.85303	17.0477	25.9933	37.0568	48.9587	58.267	66.767		4.36571	8.29566	15.0515	25.1467	37.3645	49.3906	59.8214	68.0389			100.08	11.651	17.8481	27.7296	38.7295	49.3654	58.8729	67.3711	73.0072
100.14	10.2523	14.9904	22.9043	32.1221	40.6399	48.5605	55.8635	60.9512		7.56853	13.5886	22.3139	32.2806	41.444	49.494	56.4273	61.7022			100.18	4.55957	9.85693	17.0634	25.9878	37.0503	48.9664	58.2537	66.8114		4.36557	8.29536	15.0509	25.1453	37.3618	49.3856	59.8139	68.0291			100.18	11.6135	17.8254	27.7273	38.6771	49.3575	58.8628	67.3594	72.9948
100.24	10.2164	14.9575	22.916	32.0713	40.6282	48.5605	55.8557	60.9465		7.56839	13.5883	22.3132	32.2791	41.4411	49.4894	56.421	61.6946			100.28	4.59631	9.90613	17.1047	26.0269	37.084	48.9962	58.281	66.8115		4.36543	8.29507	15.0502	25.144	37.3591	49.3807	59.8065	68.0194			100.28	11.5533	17.8146	27.7156	38.6302	49.3458	58.8511	67.3398	72.9658
100.34	10.1578	14.9561	22.884	32.0454	40.6204	48.5637	55.8315	60.9348		7.56825	13.588	22.3125	32.2776	41.4381	49.4848	56.4147	61.687			100.38	4.60181	9.91943	17.136	26.0323	37.1075	49.0042	58.2943	66.7615		4.36529	8.29478	15.0496	25.1427	37.3563	49.3757	59.799	68.0097			100.38	11.5182	17.8192	27.6866	38.6022	49.3497	58.8378	67.3109	72.9854
100.44	10.1515	14.9607	22.8489	32.0393	40.6165	48.5488	55.8174	60.9387		7.56811	13.5877	22.3118	32.276	41.4352	49.4801	56.4084	61.6794			100.48	4.5791	9.88892	17.0953	26.0112	37.0668	48.9673	58.2379	66.7029		4.36515	8.29449	15.049	25.1414	37.3536	49.3708	59.7915	67.9999			100.48	11.5682	17.8208	27.6671	38.5818	49.3458	58.8315	67.3102	72.9697
100.54	10.1742	14.9607	22.8386	32.0142	40.6345	48.5566	55.8127	60.9333		7.56797	13.5874	22.3112	32.2745	41.4323	49.4755	56.4021	61.6717			100.58	4.52441	9.84204	17.0422	25.955	37.0096	48.9009	58.1779	66.7037		4.365	8.29419	15.0484	25.1401	37.3509	49.3659	59.7841	67.9902			100.58	11.5471	17.813	27.6469	38.5436	49.3348	58.8276	67.3086	72.9626
100.64	10.1571	14.9521	22.852	32.0017	40.6257	48.552	55.8081	60.9324		7.56783	13.5871	22.3105	32.273	41.4293	49.4709	56.3958	61.6641			100.68	4.52527	9.86243	17.0532	25.962	37.0247	48.911	58.1851	66.6975		4.36486	8.2939	15.0478	25.1388	37.3482	49.3609	59.7766	67.9805			100.68	11.5518	17.788	27.6421	38.5342	49.3177	58.7987	67.2914	72.9495
100.74	10.196	14.9465	22.8269	31.9775	40.6282	48.53	55.7932	60.9497		7.56769	13.5868	22.3098	32.2714	41.4264	49.4663	56.3896	61.6565			100.78	4.53223	9.87878	17.0547	25.9628	37.0199	48.9009	58.1857	66.7279		4.36472	8.29361	15.0472	25.1374	37.3454	49.356	59.7692	67.9707			100.78	11.6222	17.7927	27.6195	38.5131	49.3185	58.7628	67.2695	72.933
100.84	10.2125	14.9724	22.8223	31.9463	40.6204	48.5339	55.7854	60.9661		7.56755	13.5865	22.3091	32.2699	41.4234	49.4616	56.3833	61.6489			100.88	4.58069	9.92798	17.1063	26.0089	37.0488	48.9259	58.2146	66.7201		4.36458	8.29332	15.0466	25.1361	37.3427	49.3511	59.7617	67.961			100.88	11.5807	17.8013	27.614	38.474	49.3185	58.7706	67.2578	72.9346
100.94	10.139	15.0044	22.8145	31.9243	40.604	48.541	55.7542	60.9348		7.56741	13.5862	22.3084	32.2684	41.4205	49.457	56.377	61.6413			100.98	4.58459	9.94519	17.1243	26.0151	37.0645	48.9337	58.2068	66.7584		4.36443	8.29303	15.0459	25.1348	37.34	49.3462	59.7542	67.9513			100.98	11.5745	17.8263	27.5906	38.4772	49.2974	58.7651	67.2578	72.9111
101.04	10.1992	14.9866	22.7864	31.9087	40.5884	48.5168	55.7495	60.884		7.56728	13.5859	22.3077	32.2668	41.4176	49.4524	56.3707	61.6337			101.08	4.63074	9.97961	17.1587	26.0535	37.0911	48.9745	58.2451	66.7787		4.36429	8.29273	15.0453	25.1335	37.3373	49.3412	59.7468	67.9416			101.08	11.6556	17.7981	27.5773	38.4576	49.2935	58.744	67.2406	72.8955
101.14	10.307	14.9717	22.7668	31.8923	40.582	48.5129	55.7275	60.8809		7.56714	13.5856	22.3071	32.2653	41.4146	49.4478	56.3645	61.6261			101.18	4.67212	10.021	17.193	26.0878	37.1309	49.0055	58.2747	66.767		4.36415	8.29244	15.0447	25.1322	37.3346	49.3363	59.7393	67.9319			101.18	11.7151	17.7958	27.5538	38.4209	49.2771	58.7362	67.2477	72.8815
101.24	10.2719	14.9622	22.7488	31.8533	40.5898	48.5027	55.7197	60.884		7.567	13.5853	22.3064	32.2638	41.4117	49.4432	56.3582	61.6185			101.28	4.66272	10.0178	17.1946	26.0988	37.1191	48.9884	58.2654	66.7412		4.36401	8.29215	15.0441	25.1309	37.3318	49.3314	59.7319	67.9222			101.28	11.719	17.7849	27.5297	38.4404	49.2654	58.7238	67.2321	72.8682
101.34	10.3156	14.9685	22.7449	31.8564	40.5696	48.498	55.7034	60.8716		7.56686	13.585	22.3057	32.2622	41.4088	49.4385	56.3519	61.6109			101.38	4.65649	10.021	17.2056	26.0948	37.1012	48.9846	58.2474	66.6451		4.36387	8.29186	15.0435	25.1296	37.3291	49.3265	59.7244	67.9124			101.38	11.744	17.7817	27.5219	38.4271	49.2755	58.6987	67.1992	72.8822
101.44	10.3422	14.9756	22.7363	31.8494	40.5696	48.4832	55.676	60.8809		7.56672	13.5847	22.305	32.2607	41.4058	49.4339	56.3457	61.6033			101.48	4.57837	9.93823	17.1157	26.0082	37.0232	48.8939	58.1553	66.5965		4.36372	8.29156	15.0429	25.1282	37.3264	49.3215	59.717	67.9027			101.48	11.7854	17.7958	27.5281	38.417	49.2677	58.7198	67.2109	72.8932
101.54	10.4102	14.9849	22.72	31.8369	40.5938	48.4824	55.6565	60.8794		7.56658	13.5844	22.3043	32.2592	41.4029	49.4293	56.3394	61.5957			101.58	4.56274	9.91394	17.0774	25.9823	36.9785	48.8649	58.1052	66.4591		4.36358	8.29127	15.0422	25.1269	37.3237	49.3166	59.7096	67.893			101.58	11.8472	17.8068	27.507	38.4193	49.2654	58.7104	67.1875	72.8861
101.64	10.5023	14.9912	22.7402	31.8259	40.5876	48.4973	55.6689	60.8645		7.56644	13.5841	22.3037	32.2577	41.4	49.4247	56.3331	61.5881			101.68	4.43298	9.79358	16.9492	25.8518	36.8582	48.7391	57.9771	66.3921		4.36344	8.29098	15.0416	25.1256	37.3209	49.3117	59.7021	67.8833			101.68	11.8479	17.7606	27.5203	38.4053	49.2528	58.6815	67.1891	72.876
101.74	10.4938	14.9529	22.752	31.8228	40.5852	48.4785	55.6667	60.8574		7.5663	13.5838	22.303	32.2561	41.397	49.4201	56.3269	61.5805			101.78	4.39319	9.74988	16.9087	25.8035	36.8082	48.6907	57.9193	66.3552		4.3633	8.29069	15.041	25.1243	37.3182	49.3068	59.6947	67.8736			101.78	11.858	17.7427	27.5085	38.3951	49.2443	58.6792	67.1882	72.8619
101.84	10.4711	14.9326	22.7285	31.8135	40.5735	48.4746	55.6604	60.8481		7.56616	13.5835	22.3023	32.2546	41.3941	49.4155	56.3206	61.573			101.88	4.37756	9.72253	16.8828	25.7737	36.7675	48.6416	57.881	66.306		4.36315	8.29039	15.0404	25.123	37.3155	49.3018	59.6872	67.8639			101.88	11.8323	17.7372	27.4929	38.3685	49.2247	58.6675	67.1758	72.847
101.94	10.3992	14.9177	22.7239	31.7915	40.5735	48.4746	55.6455	60.8364		7.56602	13.5831	22.3016	32.2531	41.3912	49.4109	56.3143	61.5654			101.98	4.34009	9.67957	16.8352	25.73	36.7231	48.5939	57.824	66.327		4.36301	8.2901	15.0398	25.1217	37.3128	49.2969	59.6798	67.8542			101.98	11.7197	17.7231	27.4835	38.36	49.2247	58.6597	67.1774	72.8236
102.04	10.2914	14.9177	22.7136	31.7744	40.5625	48.4668	55.6331	60.8184		7.56588	13.5828	22.3009	32.2515	41.3883	49.4062	56.3081	61.5578			102.08	4.37988	9.71863	16.8704	25.7589	36.7456	48.6056	57.842	66.3726		4.36287	8.28981	15.0392	25.1203	37.3101	49.292	59.6724	67.8446			102.08	11.5823	17.6919	27.4672	38.3529	49.2068	58.6479	67.1602	72.7799
102.14	10.1101	14.8833	22.709	31.7556	40.5415	48.4519	55.6182	60.7942		7.56574	13.5825	22.3003	32.25	41.3853	49.4016	56.3018	61.5502			102.18	4.44556	9.7749	16.9305	25.8175	36.8043	48.6501	57.8763	66.4146		4.36273	8.28952	15.0386	25.119	37.3073	49.2871	59.6649	67.8349			102.18	11.3995	17.6935	27.4734	38.3271	49.188	58.6339	67.1422	72.7627
102.24	9.99768	14.8616	22.7012	31.7524	40.5273	48.4348	55.5894	60.7747		7.5656	13.5822	22.2996	32.2485	41.3824	49.397	56.2956	61.5426			102.28	4.50964	9.83582	16.9829	25.8605	36.8473	48.6946	57.9232	66.4545		4.36259	8.28922	15.0379	25.1177	37.3046	49.2822	59.6575	67.8252			102.28	11.3463	17.6497	27.4617	38.3209	49.1755	58.6229	67.1312	72.7588
102.34	9.93909	14.8396	22.677	31.7595	40.5298	48.4192	55.5776	60.7583		7.56546	13.5819	22.2989	32.2469	41.3795	49.3924	56.2893	61.535			102.38	4.5752	9.88269	17.0422	25.9159	36.8848	48.7462	57.9685	66.4741		4.36244	8.28893	15.0373	25.1164	37.3019	49.2773	59.6501	67.8155			102.38	11.2799	17.6333	27.4366	38.3193	49.1841	58.6073	67.1273	72.7494
102.44	9.97266	14.8208	22.6621	31.7549	40.5344	48.416	55.551	60.7551		7.56532	13.5816	22.2982	32.2454	41.3765	49.3878	56.2831	61.5275			102.48	4.60339	9.91711	17.0594	25.9308	36.9073	48.7659	57.995	66.4373		4.3623	8.28864	15.0367	25.1151	37.2992	49.2724	59.6427	67.8058			102.48	11.3628	17.631	27.407	38.306	49.174	58.6089	67.1172	72.708
102.54	10.1163	14.8474	22.6746	31.7283	40.5313	48.4277	55.5479	60.7402		7.56518	13.5813	22.2975	32.2439	41.3736	49.3832	56.2768	61.5199			102.58	4.58691	9.90222	17.0563	25.9019	36.8832	48.729	57.9669	66.4692		4.36216	8.28835	15.0361	25.1138	37.2965	49.2674	59.6352	67.7962			102.58	11.3964	17.6646	27.4125	38.3193	49.1833	58.6089	67.1188	72.6862
102.64	10.1266	14.8865	22.677	31.7283	40.5149	48.416	55.5386	60.7192		7.56504	13.581	22.2968	32.2424	41.3707	49.3786	56.2706	61.5123			102.68	4.62366	9.93506	17.079	25.923	36.9083	48.74	57.9779	66.4935		4.36202	8.28806	15.0355	25.1125	37.2937	49.2625	59.6278	67.7865			102.68	11.3776	17.6919	27.421	38.3076	49.1779	58.5972	67.1156	72.6947
102.74	10.1406	14.9106	22.6582	31.7329	40.5188	48.4011	55.5198	60.7122		7.56491	13.5807	22.2962	32.2408	41.3678	49.374	56.2643	61.5047			102.78	4.64709	9.95923	17.1204	25.9487	36.9434	48.7618	57.9802	66.4724		4.36188	8.28776	15.0349	25.1112	37.291	49.2576	59.6204	67.7768			102.78	11.4917	17.7247	27.4226	38.3092	49.1661	58.6066	67.1172	72.6768
102.84	10.193	14.9639	22.6699	31.7283	40.5071	48.4082	55.5283	60.7043		7.56477	13.5804	22.2955	32.2393	41.3648	49.3694	56.2581	61.4972			102.88	4.63538	9.953	17.111	25.9338	36.934	48.75	57.9708	66.4209		4.36173	8.28747	15.0343	25.1098	37.2883	49.2527	59.613	67.7671			102.88	11.569	17.7372	27.4148	38.2998	49.1583	58.6011	67.1266	72.665
102.94	10.2335	14.9685	22.6746	31.7205	40.4985	48.3887	55.5237	60.6919		7.56463	13.5801	22.2948	32.2378	41.3619	49.3648	56.2518	61.4896			102.98	4.61194	9.92957	17.0868	25.8917	36.8995	48.7087	57.9193	66.3951		4.36159	8.28718	15.0336	25.1085	37.2856	49.2478	59.6056	67.7575			102.98	11.5721	17.7192	27.4125	38.2881	49.1528	58.5815	67.1094	72.6205
103.04	10.2491	14.9614	22.6895	31.7173	40.5	48.3918	55.5042	60.666		7.56449	13.5798	22.2941	32.2363	41.359	49.3602	56.2456	61.482			103.08	4.60095	9.91858	17.0664	25.8792	36.8816	48.6884	57.895	66.3802		4.36145	8.28689	15.033	25.1072	37.2829	49.2429	59.5982	67.7478			103.08	11.6932	17.7208	27.4109	38.2975	49.1638	58.576	67.0898	72.6237
103.14	10.3148	14.9607	22.7012	31.7354	40.5117	48.3816	55.5042	60.6692		7.56435	13.5795	22.2934	32.2347	41.3561	49.3556	56.2393	61.4745			103.18	4.59399	9.92334	17.0594	25.8761	36.8442	48.6783	57.8708	66.3818		4.36131	8.2866	15.0324	25.1059	37.2802	49.238	59.5908	67.7382			103.18	11.7385	17.7153	27.4226	38.306	49.1638	58.5597	67.0977	72.5791
103.24	10.3351	14.9412	22.698	31.7236	40.5188	48.4011	55.501	60.6731		7.56421	13.5792	22.2928	32.2332	41.3531	49.351	56.2331	61.4669			103.28	4.60571	9.93506	17.0634	25.8855	36.8434	48.6907	57.8607	66.3724		4.36116	8.2863	15.0318	25.1046	37.2775	49.2331	59.5833	67.7285			103.28	11.7753	17.7192	27.4203	38.2982	49.1661	58.5753	67.1071	72.5791
103.34	10.3234	14.938	22.709	31.7087	40.5142	48.4199	55.5073	60.6848		7.56407	13.5789	22.2921	32.2317	41.3502	49.3464	56.2269	61.4594			103.38	4.60022	9.9436	17.0719	25.8784	36.834	48.6759	57.8513	66.3724		4.36102	8.28601	15.0312	25.1033	37.2747	49.2282	59.5759	67.7188			103.38	11.7909	17.713	27.4382	38.2881	49.1567	58.5698	67.0961	72.5947
103.44	10.2938	14.9287	22.7161	31.7251	40.4985	48.4153	55.4995	60.6536		7.56393	13.5786	22.2914	32.2301	41.3473	49.3418	56.2206	61.4518			103.48	4.59631	9.95459	17.079	25.8846	36.834	48.672	57.8577	66.3584		4.36088	8.28572	15.0306	25.102	37.272	49.2233	59.5685	67.7092			103.48	11.7861	17.7333	27.4366	38.2858	49.1528	58.5721	67.1	72.5752
103.54	10.3234	14.9099	22.7012	31.7205	40.5071	48.3965	55.4807	60.6653		7.56379	13.5783	22.2907	32.2286	41.3444	49.3372	56.2144	61.4443			103.58	4.59399	9.94287	17.0712	25.8722	36.8409	48.6565	57.8387	66.3474		4.36074	8.28543	15.03	25.1006	37.2693	49.2184	59.5611	67.6995			103.58	11.7909	17.731	27.4343	38.2764	49.1427	58.5503	67.0781	72.5557
103.64	10.3297	14.917	22.7012	31.7009	40.4954	48.3887	55.4924	60.6699		7.56365	13.578	22.29	32.2271	41.3415	49.3326	56.2082	61.4367			103.68	4.59082	9.93188	17.068	25.8612	36.8285	48.6431	57.8146	66.3334		4.3606	8.28513	15.0294	25.0993	37.2666	49.2135	59.5537	67.6899			103.68	11.8033	17.7137	27.4304	38.2686	49.131	58.5386	67.0586	72.569
103.74	10.2562	14.9099	22.7051	31.6931	40.4922	48.3887	55.4846	60.6724		7.56351	13.5777	22.2894	32.2256	41.3385	49.328	56.2019	61.4292			103.78	4.5979	9.92957	17.054	25.8683	36.8184	48.6422	57.7991	66.3192		4.36045	8.28484	15.0287	25.098	37.2639	49.2086	59.5463	67.6803			103.78	11.7737	17.6997	27.3953	38.2217	49.1208	58.5269	67.0352	72.5345
103.84	10.2843	14.9067	22.6816	31.6924	40.4797	48.3691	55.4729	60.6301		7.56337	13.5774	22.2887	32.224	41.3356	49.3234	56.1957	61.4216			103.88	4.59631	9.92017	17.05	25.8472	36.8091	48.6212	57.7786	66.306		4.36031	8.28455	15.0281	25.0967	37.2612	49.2037	59.5389	67.6706			103.88	11.7714	17.6935	27.3914	38.224	49.1075	58.5073	67.0156	72.4814
103.94	10.2867	14.8865	22.666	31.6853	40.4641	48.3496	55.4619	60.5903		7.56323	13.5771	22.288	32.2225	41.3327	49.3189	56.1895	61.4141			103.98	4.59863	9.91785	17.0524	25.8315	36.7871	48.6056	57.76	66.3044		4.36017	8.28426	15.0275	25.0954	37.2585	49.1988	59.5315	67.661			103.98	11.7018	17.645	27.3679	38.2256	49.0841	58.4917	67.0094	72.4291
104.04	10.3219	14.8936	22.6504	31.6892	40.4641	48.3379	55.4534	60.5488		7.56309	13.5768	22.2873	32.221	41.3298	49.3143	56.1832	61.4065			104.08	4.59863	9.90454	17.0524	25.844	36.7909	48.6016	57.7599	66.2881		4.36003	8.28397	15.0269	25.0941	37.2558	49.1939	59.5241	67.6513			104.08	11.7096	17.6512	27.3523	38.2256	49.0841	58.48	66.9883	72.4205
104.14	10.3351	14.9028	22.6536	31.6938	40.468	48.3184	55.4448	60.5481		7.56295	13.5765	22.2866	32.2195	41.3269	49.3097	56.177	61.399			104.18	4.60339	9.9093	17.036	25.8214	36.7692	48.5862	57.7528	66.2849		4.35989	8.28367	15.0263	25.0928	37.253	49.189	59.5167	67.6417			104.18	11.7089	17.6583	27.3624	38.2272	49.0763	58.48	66.9867	72.4189
104.24	10.3461	14.9248	22.6667	31.6846	40.4609	48.323	55.458	60.5364		7.56282	13.5762	22.286	32.2179	41.3239	49.3051	56.1708	61.3914			104.28	4.61035	9.91626	17.054	25.8378	36.7777	48.5845	57.7521	66.2513		4.35974	8.28338	15.0257	25.0915	37.2503	49.1841	59.5094	67.6321			104.28	11.6721	17.6669	27.3812	38.2201	49.074	58.4777	66.9781	72.3877
104.34	10.3539	14.9497	22.6785	31.6775	40.4634	48.3223	55.4534	60.5364		7.56268	13.5759	22.2853	32.2164	41.321	49.3005	56.1646	61.3839			104.38	4.59473	9.896	17.0227	25.8042	36.7363	48.5602	57.7107	66.2427		4.3596	8.28309	15.0251	25.0901	37.2476	49.1792	59.502	67.6225			104.38	11.6682	17.7091	27.3851	38.1982	49.0747	58.4722	66.9492	72.376
104.44	10.3571	14.9731	22.6621	31.6658	40.4595	48.3105	55.4456	60.5232		7.56254	13.5756	22.2846	32.2149	41.3181	49.2959	56.1583	61.3763			104.48	4.59558	9.88818	17.0337	25.798	36.7262	48.5564	57.7098	66.2341		4.35946	8.2828	15.0244	25.0888	37.2449	49.1743	59.4946	67.6128			104.48	11.6393	17.7404	27.3757	38.1982	49.0552	58.4604	66.9297	72.3728
104.54	10.3134	14.9756	22.6606	31.6626	40.4446	48.2942	55.437	60.498		7.5624	13.5753	22.2839	32.2134	41.3152	49.2913	56.1521	61.3688			104.58	4.58691	9.88501	17.0273	25.7925	36.7177	48.5415	57.7076	66.2162		4.35932	8.28251	15.0238	25.0875	37.2422	49.1694	59.4872	67.6032			104.58	11.626	17.7216	27.3726	38.1725	49.045	58.4432	66.9086	72.3463
104.64	10.296	14.9763	22.6543	31.6743	40.4297	48.2871	55.4104	60.4739		7.56226	13.575	22.2832	32.2118	41.3123	49.2868	56.1459	61.3613			104.68	4.58069	9.87878	17.0227	25.7886	36.7051	48.5314	57.6833	66.2084		4.35918	8.28221	15.0232	25.0862	37.2395	49.1645	59.4798	67.5936			104.68	11.5721	17.7153	27.3757	38.192	49.0271	58.4409	66.8789	72.3213
104.74	10.3351	14.9849	22.6519	31.6533	40.4336	48.2644	55.4072	60.4465		7.56212	13.5747	22.2826	32.2103	41.3094	49.2822	56.1397	61.3537			104.78	4.59863	9.8772	17.036	25.7925	36.6973	48.5353	57.6926	66.2201		4.35903	8.28192	15.0226	25.0849	37.2368	49.1597	59.4724	67.584			104.78	11.6073	17.7091	27.3594	38.181	49.0388	58.423	66.861	72.3018
104.84	10.3226	14.9802	22.6575	31.6572	40.4172	48.2598	55.3994	60.4106		7.56198	13.5744	22.2819	32.2088	41.3064	49.2776	56.1335	61.3462			104.88	4.62915	9.89832	17.0461	25.8182	36.7144	48.5416	57.6951	66.2045		4.35889	8.28163	15.022	25.0836	37.2341	49.1548	59.4651	67.5744			104.88	11.5706	17.7192	27.3624	38.1693	49.0294	58.4253	66.8688	72.2806
104.94	10.307	14.9529	22.6433	31.6501	40.4158	48.2402	55.3752	60.4106		7.56184	13.5741	22.2812	32.2073	41.3035	49.273	56.1273	61.3387			104.98	4.62756	9.89832	17.0524	25.8175	36.7246	48.5524	57.6833	66.1748		4.35875	8.28134	15.0214	25.0823	37.2314	49.1499	59.4577	67.5648			104.98	11.5823	17.688	27.3734	38.167	49.0223	58.4136	66.8438	72.2338
105.04	10.3102	14.9319	22.6575	31.6431	40.4055	48.2278	55.3823	60.377		7.5617	13.5738	22.2805	32.2057	41.3006	49.2684	56.121	61.3312			105.08	4.60571	9.87415	17.0204	25.7863	36.6832	48.5212	57.6561	66.1483		4.35861	8.28105	15.0208	25.081	37.2287	49.145	59.4503	67.5552			105.08	11.5573	17.6536	27.3546	38.1647	49.0138	58.412	66.8304	72.2213
105.14	10.2242	14.9341	22.6458	31.6353	40.4055	48.209	55.3589	60.3723		7.56156	13.5735	22.2798	32.2042	41.2977	49.2639	56.1148	61.3236			105.18	4.59399	9.84363	16.9915	25.7651	36.6426	48.4899	57.6169	66.1342		4.35847	8.28075	15.0201	25.0797	37.226	49.1401	59.4429	67.5456			105.18	11.5416	17.5919	27.3585	38.1608	49.0138	58.3901	66.8148	72.2041
105.24	10.2218	14.9443	22.6472	31.626	40.3906	48.2004	55.3518	60.3738		7.56142	13.5732	22.2792	32.2027	41.2948	49.2593	56.1086	61.3161			105.28	4.59241	9.84595	16.993	25.7573	36.6465	48.4791	57.5896	66.156		4.35832	8.28046	15.0195	25.0783	37.2232	49.1352	59.4356	67.536			105.28	11.58	17.5966	27.3539	38.1576	48.9958	58.3846	66.7969	72.2073
105.34	10.3007	14.9465	22.6277	31.6353	40.3828	48.1941	55.3408	60.3872		7.56128	13.5729	22.2785	32.2012	41.2919	49.2547	56.1024	61.3086			105.38	4.62207	9.86548	17.0133	25.7792	36.6566	48.4829	57.6207	66.1537		4.35818	8.28017	15.0189	25.077	37.2205	49.1304	59.4282	67.5264			105.38	11.6558	17.5974	27.3461	38.1569	48.9958	58.3605	66.7711	72.226
105.44	10.3546	14.9607	22.6152	31.6423	40.3782	48.1746	55.3291	60.4082		7.56114	13.5726	22.2778	32.1997	41.289	49.2501	56.0962	61.3011			105.48	4.64551	9.89209	17.0367	25.7941	36.6714	48.5016	57.6287	66.1318		4.35804	8.27988	15.0183	25.0757	37.2178	49.1255	59.4208	67.5168			105.48	11.6932	17.5903	27.3367	38.1514	48.9865	58.3448	66.7594	72.2252
105.54	10.3929	14.9482	22.5989	31.6345	40.3931	48.1731	55.3167	60.427		7.561	13.5723	22.2771	32.1981	41.2861	49.2456	56.09	61.2936			105.58	4.64868	9.89441	17.0321	25.7902	36.674	48.4861	57.6171	66.1263		4.3579	8.27959	15.0177	25.0744	37.2151	49.1206	59.4135	67.5072			105.58	11.6721	17.5731	27.3156	38.1514	48.9849	58.3378	66.75	72.2158
105.64	10.3663	14.9404	22.6035	31.626	40.3899	48.1816	55.3167	60.4199		7.56086	13.572	22.2764	32.1966	41.2831	49.241	56.0838	61.286			105.68	4.63928	9.896	17.0438	25.7925	36.666	48.483	57.6013	66.1381		4.35776	8.2793	15.0171	25.0731	37.2124	49.1157	59.4061	67.4976			105.68	11.6932	17.5184	27.3132	38.1107	48.9865	58.3198	66.7305	72.2252
105.74	10.361	14.8826	22.5964	31.6111	40.3813	48.1621	55.3088	60.4185		7.56073	13.5717	22.2758	32.1951	41.2802	49.2364	56.0776	61.2785			105.78	4.65491	9.91394	17.0641	25.8104	36.6987	48.5001	57.6145	66.1841		4.35761	8.279	15.0165	25.0718	37.2097	49.1108	59.3988	67.488			105.78	11.6823	17.5005	27.3148	38.1123	48.9458	58.3237	66.7227	72.2142
105.84	10.3446	14.8591	22.5989	31.5994	40.3672	48.1536	55.3035	60.3989		7.56059	13.5714	22.2751	32.1936	41.2773	49.2318	56.0714	61.271			105.88	4.72449	9.97412	17.1298	25.8839	36.7599	48.5759	57.6693	66.1638		4.35747	8.27871	15.0159	25.0705	37.207	49.106	59.3914	67.4784			105.88	11.6377	17.5005	27.2765	38.1006	48.9529	58.2909	66.6882	72.2064
105.94	10.2992	14.8396	22.5918	31.5752	40.3743	48.1316	55.2932	60.3691		7.56045	13.5711	22.2744	32.192	41.2744	49.2273	56.0652	61.2635			105.98	4.72754	9.98108	17.1188	25.8745	36.7543	48.5728	57.6583	66.1381		4.35733	8.27842	15.0152	25.0692	37.2043	49.1011	59.384	67.4688			105.98	11.6448	17.4849	27.2937	38.0795	48.9474	58.2902	66.6875	72.1744
106.04	10.2719	14.7686	22.5754	31.5798	40.3508	48.1223	55.2815	60.3606		7.56031	13.5708	22.2737	32.1905	41.2715	49.2227	56.059	61.256			106.08	4.72754	9.95691	17.1047	25.8628	36.7456	48.5548	57.6326	66.1803		4.35719	8.27813	15.0146	25.0679	37.2016	49.0962	59.3767	67.4592			106.08	11.6213	17.4403	27.2765	38.0771	48.92	58.2714	66.6797	72.1533
106.14	10.2296	14.7146	22.5527	31.5681	40.3306	48.0847	55.2463	60.3574		7.56017	13.5705	22.273	32.189	41.2686	49.2181	56.0528	61.2485			106.18	4.78308	10.0203	17.1587	25.9112	36.7903	48.597	57.6851	66.2357		4.35705	8.27784	15.014	25.0666	37.1989	49.0913	59.3693	67.4497			106.18	11.5956	17.3911	27.2585	38.0654	48.9224	58.255	66.6445	72.1862
106.24	10.196	14.6505	22.541	31.5649	40.332	48.0801	55.2275	60.384		7.56003	13.5702	22.2724	32.1875	41.2657	49.2136	56.0466	61.241			106.28	4.8385	10.0858	17.2336	25.9761	36.8574	48.6735	57.738	66.1654		4.3569	8.27754	15.0134	25.0652	37.1962	49.0865	59.362	67.4401			106.28	11.5713	17.3176	27.2507	38.0787	48.9216	58.2495	66.6266	72.1963
106.34	10.1305	14.6302	22.5378	31.5798	40.3274	48.0723	55.2268	60.3911		7.55989	13.5699	22.2717	32.186	41.2628	49.209	56.0404	61.2335			106.38	4.79712	10.0272	17.1923	25.9269	36.7949	48.6134	57.6887	66.1326		4.35676	8.27725	15.0128	25.0639	37.1935	49.0816	59.3546	67.4305			106.38	11.4518	17.4099	27.2523	38.0771	48.9161	58.2417	66.6172	72.2025
106.44	10.0883	14.6154	22.5449	31.5845	40.3398	48.0527	55.2073	60.3965		7.55975	13.5696	22.271	32.1844	41.2599	49.2044	56.0342	61.226			106.48	4.77441	10.0116	17.1578	25.9042	36.7684	48.5884	57.6466	65.9474		4.35662	8.27696	15.0122	25.0626	37.1908	49.0767	59.3473	67.421			106.48	11.4573	17.3176	27.2664	38.0787	48.9216	58.2417	66.6094	72.2291
106.54	10.0773	14.5591	22.5332	31.5798	40.3391	48.052	55.2151	60.4114		7.55961	13.5693	22.2703	32.1829	41.257	49.1999	56.028	61.2185			106.58	4.6189	9.84045	16.986	25.7307	36.5964	48.4135	57.4731	65.8279		4.35648	8.27667	15.0116	25.0613	37.1881	49.0719	59.3399	67.4114			106.58	11.4784	17.3497	27.2625	38.0889	48.9161	58.2362	66.6094	72.2236
106.64	10.0765	14.5857	22.5247	31.5743	40.3274	48.0417	55.2034	60.4277		7.55947	13.569	22.2696	32.1814	41.2541	49.1953	56.0219	61.211			106.68	4.50879	9.7467	16.8766	25.6229	36.4979	48.3164	57.3629	65.6608		4.35634	8.27638	15.011	25.06	37.1854	49.067	59.3326	67.4018			106.68	11.5081	17.3716	27.2609	38.0505	48.9161	58.2042	66.5898	72.2213
106.74	10.1	14.6576	22.5293	31.5337	40.3345	48.0325	55.1838	60.3997		7.55933	13.5687	22.269	32.1799	41.2512	49.1908	56.0157	61.2035			106.78	4.35107	9.58118	16.729	25.4636	36.3293	48.1361	57.1982	65.6342		4.3562	8.27609	15.0103	25.0587	37.1827	49.0621	59.3253	67.3923			106.78	11.5237	17.4373	27.2625	38.028	48.9224	58.205	66.5977	72.208
106.84	10.1163	14.8623	22.5457	31.5408	40.3157	48.0293	55.1877	60.3551		7.55919	13.5684	22.2683	32.1784	41.2483	49.1862	56.0095	61.196			106.88	4.34631	9.56238	16.7219	25.437	36.3223	48.1368	57.1858	65.6412		4.35605	8.27579	15.0097	25.0574	37.18	49.0573	59.3179	67.3827			106.88	11.5643	17.6903	27.2719	38.0186	48.9044	58.1987	66.5781	72.158
106.94	10.0992	15.0623	22.541	31.5337	40.3242	48.0059	55.1526	60.3262		7.55905	13.5681	22.2676	32.1768	41.2454	49.1816	56.0033	61.1885			106.98	4.36743	9.58118	16.7391	25.4581	36.3372	48.1464	57.1943	65.6913		4.35591	8.2755	15.0091	25.0561	37.1773	49.0524	59.3106	67.3732			106.98	11.5533	17.7778	27.2625	38.0084	48.8865	58.1792	66.5781	72.1237
107.04	10.1132	15.0896	22.5449	31.5525	40.3157	48.0112	55.1533	60.2942		7.55892	13.5678	22.2669	32.1753	41.2425	49.1771	55.9971	61.181			107.08	4.42993	9.64832	16.804	25.5269	36.4028	48.2111	57.2498	65.702		4.35577	8.27521	15.0085	25.0548	37.1746	49.0475	59.3032	67.3636			107.08	11.5737	17.7075	27.2351	38.0029	48.8771	58.1707	66.5602	72.0908
107.14	10.1429	15.1154	22.5339	31.5603	40.3196	48.0098	55.1448	60.3231		7.55878	13.5675	22.2662	32.1738	41.2396	49.1725	55.9909	61.1736			107.18	4.45569	9.67175	16.8297	25.5597	36.4277	48.2633	57.2654	65.6678		4.35563	8.27492	15.0079	25.0535	37.1719	49.0427	59.2959	67.3541			107.18	11.5784	17.845	27.2328	37.9912	48.8693	58.1714	66.5391	72.1174
107.24	10.1852	15.2325	22.5527	31.5557	40.3157	48.002	55.1597	60.3075		7.55864	13.5672	22.2656	32.1723	41.2367	49.168	55.9848	61.1661			107.28	4.44238	9.6499	16.7571	25.5347	36.4004	48.2242	57.238	65.5912		4.35549	8.27463	15.0073	25.0522	37.1692	49.0378	59.2886	67.3445			107.28	11.5846	17.8137	27.2156	37.9974	48.8497	58.144	66.5297	72.004
107.34	10.2047	15.1514	22.5481	31.5408	40.3079	47.9934	55.1643	60.2153		7.5585	13.5669	22.2649	32.1708	41.2338	49.1634	55.9786	61.1586			107.38	4.37915	9.58423	16.7001	25.4761	36.3301	48.1681	57.177	65.6084		4.35534	8.27434	15.0067	25.0508	37.1665	49.0329	59.2812	67.335			107.38	11.5885	17.7958	27.2179	37.9873	48.838	58.1229	66.5195	71.9291
107.44	10.2094	15.0935	22.5442	31.5259	40.3	47.9817	55.1526	60.134		7.55836	13.5666	22.2642	32.1692	41.2309	49.1589	55.9724	61.1511			107.48	4.41821	9.61084	16.7079	25.5128	36.3683	48.1892	57.2045	65.645		4.3552	8.27404	15.0061	25.0495	37.1638	49.0281	59.2739	67.3254			107.48	11.5667	17.6958	27.2101	37.9733	48.8341	58.119	66.5117	71.8838
107.54	10.2179	14.9982	22.5293	31.5166	40.2915	47.9714	55.1252	60.1699		7.55822	13.5663	22.2635	32.1677	41.228	49.1543	55.9662	61.1436			107.58	4.46899	9.646	16.7587	25.5464	36.4059	48.2307	57.2435	65.6288		4.35506	8.27375	15.0054	25.0482	37.1611	49.0232	59.2666	67.3159			107.58	11.5682	17.6692	27.2195	37.9623	48.8286	58.1261	66.5078	71.9205
107.64	10.2328	14.9497	22.5293	31.5063	40.2734	47.9785	55.1252	60.1887		7.55808	13.566	22.2629	32.1662	41.2251	49.1498	55.9601	61.1362			107.68	4.47131	9.6405	16.7571	25.5441	36.4097	48.2267	57.2263	65.7411		4.35492	8.27346	15.0048	25.0469	37.1584	49.0184	59.2593	67.3063			107.68	11.5588	17.674	27.2234	37.9342	48.8083	58.1323	66.5078	71.9697
107.74	10.2477	14.8771	22.5144	31.4939	40.2688	47.959	55.094	60.2402		7.55794	13.5657	22.2622	32.1647	41.2222	49.1452	55.9539	61.1287			107.78	4.59631	9.7655	16.8704	25.6542	36.5254	48.3517	57.3396	65.7499		4.35478	8.27317	15.0042	25.0456	37.1557	49.0135	59.2519	67.2968			107.78	11.5377	17.6067	27.2054	37.9209	48.799	58.105	66.4844	71.944
107.84	10.2445	14.8591	22.5215	31.4807	40.2688	47.9395	55.0862	60.2114		7.5578	13.5654	22.2615	32.1632	41.2193	49.1407	55.9477	61.1212			107.88	4.62134	9.78662	16.8938	25.6675	36.5552	48.3492	57.3499	65.77		4.35463	8.27288	15.0036	25.0443	37.153	49.0087	59.2446	67.2873			107.88	11.512	17.6099	27.2156	37.9255	48.7872	58.0815	66.4609	71.8861
107.94	10.2374	14.9021	22.5215	31.4712	40.2563	47.9277	55.0745	60.1926		7.55766	13.5651	22.2608	32.1616	41.2164	49.1361	55.9416	61.1137			107.98	4.64868	9.82019	16.9501	25.6941	36.5621	48.3674	57.3661	65.7421		4.35449	8.27259	15.003	25.043	37.1503	49.0038	59.2373	67.2778			107.98	11.5018	17.6138	27.2156	37.9264	48.7583	58.0815	66.4609	71.8916
108.04	10.236	14.8701	22.509	31.458	40.2305	47.9153	55.0503	60.1504		7.55752	13.5648	22.2601	32.1601	41.2135	49.1316	55.9354	61.1063			108.08	4.64709	9.81238	16.968	25.6831	36.5488	48.3595	57.3538	65.8037		4.35435	8.27229	15.0024	25.0417	37.1476	48.9989	59.23	67.2682			108.08	11.5065	17.5614	27.2062	37.9037	48.7537	58.0526	66.4398	71.9166
108.14	10.214	14.824	22.4832	31.429	40.2251	47.8894	55.0283	60.1653		7.55738	13.5645	22.2595	32.1586	41.2106	49.127	55.9292	61.0988			108.18	4.72522	9.9054	17.0516	25.7644	36.6339	48.425	57.4271	65.8084		4.35421	8.272	15.0018	25.0404	37.1449	48.9941	59.2227	67.2587			108.18	11.4862	17.5161	27.2015	37.8889	48.7349	58.0363	66.4274	72.0479
[truncated: 2,523 more rows]
[truncated: 74 more columns]

## Sheet: Sheet2
analyte+ligand	Chi² (RU²)	Rmax (RU)	ka1 (1/Ms)	kd1 (1/s)	KD (nM)
[truncated: 6 more rows]
