# Supplementary material for: Molecular condensation of the CO/NF-YB/NF-YC/FT complex gates floral transition in Arabidopsis
Source: EMBO J. 2024 Nov 20;44(1):225–50. doi: 10.1038/s44318-024-00293-0 (PMC11696179; doi:10.1038/s44318-024-00293-0)
Supplement: Supplementary file 5 — Source data Fig. 3 [file 44318_2024_293_MOESM5_ESM.zip › SD Figure 3/3D/Single particle intensity of mCherry-CO_mix with YC9 and titrate YB2.xlsx]

## Sheet: Sheet1
mCherry-CO alone	mCherry-CO+YC9	mCherry-CO+YC9+10nM YB	mCherry-CO+YC9+100nM YB	mCherry-CO+YC9+600nM YB
397	176	609	286	235
247	179	637	200	176
422	199	274	140	275
319	216	205	182	146
299	199	192	153	221
187	165	307	218	146
588	211	1125	225	214
251	304	495	298	136
206	191	599	435	322
191	264	188	237	152
256	822	161	194	202
244	211	127	210	168
237	170	284	233	382
292	318	371	202	171
226	184	493	321	142
212	219	600	235	135
306	224	182	201	132
182	265	878	302	304
269	180	445	210	312
213	172	264	228	166
254	322	195	188	336
441	273	231	309	238
196	471	235	166	160
239	249	312	316	202
256	177	197	156	197
167	177	218	183	113
257	342	1701	298	164
277	207	233	140	176
191	215	226	218	142
263	251	333	291	141
219	280	600	489	207
241	252	377	280	135
301	178	198	332	189
226	207	375	314	139
194	210	219	173	203
299	226	823	178	150
172	229	272	193	204
188	228	212	149	173
288	225	155	202	129
220	267	248	219	340
269	455	171	186	178
407	201	188	329	199
243	1023	164	282	304
222	237	626	1290	130
171	445	224	171	185
188	201	323	336	197
195	536	230	170	181
192	208	2085	196	239
214	268	266	195	182
2010	355	245	300	158
290	235	353	142	123
254	242	193	439	118
270	268	392	157	178
212	2128	223	608	314
148	176	215	186	182
287	182	211	170	113
812	359	224	267	143
272	312	896	186	259
209	205	194	168	167
375	284	252	288	321
257	217	148	153	143
318	297	208	214	260
271	159	225	234	228
995	235	330	253	464
318	314	169	177	188
357	184	301	216	194
186	273	191	215	252
172	216	260	123	205
203	191	281	191	222
211	388	253	222	130
169	167	215	363	221
238	278	269	206	231
198	196	253	269	161
170	1839	175	212	135
205	204	363	283	320
175	200	322	288	270
174	221	259	354	262
196	199	299	179	179
340	191	336	232	146
2392	251	895	218	163
386	344	246	229	311
205	216	216	348	209
302	244	210	221	171
212	371	257	165	152
240	208	270	361	256
184	199	180	347	133
187	197	224	234	179
168	179	250	570	460
191	378	144	288	174
201	590	143	148	158
382	402	254	356	347
234	274	334	264	192
361	198	153	368	279
161	208	152	207	257
191	154	215	171	158
184	191	195	497	184
269	205	312	379	181
338	670	225	278	299
235	259	602	276	203
178	220	218	198	210
260	7318	264	201	224
215	159	236	227	369
215	292	273	242	161
235	1192	1001	254	155
249	315	169	217	121
222	699	179	200	191
278	186	161	435	171
364	2913	168	471	187
296	192	186	169	151
302	233	172	315	152
426	207	180	261	141
201	544	177	205	202
248	251	180	249	235
708	224	568	186	154
246	542	233	199	138
235	366	195	177	136
203	225	185	411	240
172	372	169	204	193
719	277	209	2655	202
225	231	281	210	400
295	295	292	562	147
290	382	206	222	186
282	165	213	201	185
385	276	297	141	243
245	250	354	194	202
248	227	159	221	170
167	273	172	186	176
174	197	273	188	267
220	453	381	202	160
277	534	615	216	167
470	288	188	474	181
270	231	249	281	233
196	1078	182	249	215
123	296	283	152	238
327	352	686	219	176
222	226	176	206	164
185	217	241	291	297
238	236	418	162	141
167	222	259	166	218
251	182	570	147	173
227	270	180	284	180
297	298	161	126	144
924	257	271	158	193
218	204	211	173	206
194	309	151	374	157
227	1745	637	246	164
180	693	150	262	145
282	825	188	193	214
235	174	205	188	221
188	186	343	184	159
395	188	384	258	134
223	176	615	251	158
226	351	915	424	178
544	943	358	319	167
212	452	259	5554	175
512	272	394	259	220
163	266	285	163	214
618	195	137	174	146
230	361	195	161	162
231	496	412	181	207
213	2107	257	274	170
259	321	598	179	169
184	267	220	245	209
230	240	217	199	295
298	256	178	179	116
471	393	135	265	141
214	237	765	298	194
236	194	335	250	142
274	648	208	249	187
221	716	155	193	269
309	218	226	155	201
247	305	164	294	156
408	287	190	174	225
251	226	397	281	159
178	298	157	158	193
179	181	265	212	191
183	610	284	234	176
203	216	191	194	161
281	188	217	138	162
384	210	198	208	128
228	273	228	194	271
185	231	313	227	224
354	207	2028	160	242
196	685	234	267	169
222	253	198	234	154
246	312	366	205	163
206	320	391	230	179
264	276	216	235	186
240	224	167	271	171
187	169	251	291	147
360	230	329	168	226
196	173	1159	188	152
272	318	583	158	214
220	1076	247	244	257
774	220	380	192	135
187	183	182	5167	138
234	340	217	309	142
340	256	308	329	203
301	1331	272	221	175
198	314	240	240	286
170	309	205	156	167
190	175	263	963	166
239	186	302	253	266
182	2163	272	240	147
201	277	590	165	196
198	165	654	185	111
232	704	240	260	175
190	253	470	323	216
221	205	357	278	226
278	207	373	183	230
344	278	141	198	108
243	479	3881	246	142
206	206	238	222	230
163	189	405	310	185
193	295	551	200	190
196	193	215	257	169
249	190	271	160	131
181	218	267	172	349
223	177	494	310	128
279	531	458	179	182
325	195	230	226	390
305	196	257	188	169
812	781	562	146	324
344	172	349	202	213
294	212	345	196	126
224	304	284	423	159
158	210	275	377	167
290	218	473	132	184
440	189	267	200	270
274	260	308	334	198
263	226	175	161	156
224	1708	207	896	170
251	319	273	198	198
249	253	159	296	204
368	306	179	226	117
404	234	291	125	175
225	243	121	236	160
181	222	284	279	170
226	211	458	174	138
219	191	273	193	235
255	523	386	416	169
359	249	375	225	223
1650	344	170	223	186
229	346	168	216	134
477	557	191	339	169
248	195	222	393	122
189	191	272	270	299
256	240	220	236	350
160	206	413	174	165
323	220	200	308	178
2379	956	890	279	217
336	201	396	243	177
194	246	435	211	220
234	245	159	236	148
485	702	180	248	141
292	468	273	223	297
586	312	317	230	112
1041	259	262	227	261
294	205	167	151	269
11968	180	252	294	170
223	147	4411	200	134
486	237	150	242	249
294	364	244	246	152
219	799	246	320	161
220	205	247	267	162
1078	610	176	269	543
4268	178	159	342	153
212	293	233	283	127
249	180	710	189	133
293	340	171	267	141
193	313	263	161	207
181	174	225	202	183
250	185	155	239	155
165	235	232	586	224
164	208	745	202	144
143	230	245	178	380
323	351	237	243	126
277	300	206	202	279
259	177	178	331	209
220	448	363	307	191
207	183	179	180	149
244	204	452	314	227
332	206	161	222	160
210	270	155	212	151
367	307	306	199	145
747	204	194	212	150
258	325	171	294	185
192	605	481	195	136
176	175	157	202	186
213	180	182	261	236
166	185	208	186	212
172	211	181	177	242
171	484	280	202	194
192	630	393	323	158
186	180	388	257	247
258	200	205	205	275
158	195	953	141	213
222	178	200	289	136
199	166	245	163	172
164	356	215	289	162
330	306	197	310	152
247	424	3369	287	139
1832	206	450	244	144
423	219	209	180	170
166	187	282	228	169
257	180	186	381	115
261	471	274	156	234
188	335	305	257	160
214	263	204	312	125
242	179	206	185	189
231	211	242	381	159
211	328	399	227	155
196	231	398	166	196
377	227	186	162	173
198	206	184	149	143
197	262	622	222	191
459	437	295	150	137
6200	154	307	178	120
344	206	239	197	167
196	178	186	289	208
190	177	227	261	134
160	150	239	255	179
190	253	353	196	130
193	218	415	329	228
151	176	170	314	280
246	216	310	241	204
267	360	415	213	157
215	278	616	273	180
214	263	1189	227	212
261	222	200	208	146
467	190	198	210	212
229	358	276	237	240
382	192	205	269	149
264	412	1939	300	249
296	1190	333	380	235
233	195	278	345	174
252	1238	267	200	197
201	404	328	262	159
386	327	154	334	160
272	227	326	343	135
218	179	210	194	210
260	287	362	221	205
220	2540	256	231	152
143	187	981	237	141
168	161	846	235	150
219	171	210	214	185
302	244	268	167	181
167	305	251	253	152
289	174	278	214	276
288	230	210	361	145
259	318	382	226	183
489	253	219	334	187
257	268	313	191	172
175	216	200	223	148
219	208	176	220	252
193	234	214	186	197
250	610	236	150	130
201	174	682	210	220
317	204	166	164	183
154	325	2849	317	270
172	219	176	266	207
173	227	298	332	176
178	216	138	426	207
291	167	220	189	166
179	200	271	243	165
224	255	236	258	180
276	188	278	427	171
210	278	476	178	179
147	205	689	205	105
285	262	348	208	154
246	265	615	1045	105
339	309	180	235	232
368	208	171	256	169
256	347	206	178	224
206	205	594	174	185
215	195	167	196	276
450	165	1039	235	155
147	237	450	340	128
289	193	1275	240	198
1278	171	258	283	174
367	322	219	435	288
215	366	294	718	136
246	261	489	292	129
191	214	172	304	159
208	280	1393	249	121
294	265	643	268	222
171	214	196	157	135
352	180	158	185	137
192	195	264	295	214
286	224	375	184	160
179	221	178	240	211
236	250	243	280	184
214	294	390	195	122
155	211	469	283	135
287	226	275	504	138
236	207	509	319	153
386	181	150	186	231
6946	203	224	194	282
222	319	263	174	246
195	409	224	170	183
211	188	161	302	175
236	359	1671	203	152
332	187	173	270	143
218	309	358	259	178
223	931	2652	337	186
206	244	192	203	184
225	246	6858	826	171
244	404	298	299	242
156	1029	354	194	165
668	248	248	200	207
294	215	230	158	191
216	255	225	188	182
670	271	200	296	148
247	1477	208	249	245
319	278	254	285	317
194	311	221	197	248
316	249	184	226	155
202	234	157	428	241
449	181	194	274	213
372	702	305	234	273
190	179	616	303	154
10742	201	126	232	218
224	296	237	403	220
368	534	235	169	163
394	209	250	183	190
203	180	217	280	291
286	216	206	213	159
226	241	331	188	283
538	215	245	261	183
276	229	386	215	346
201	252	157	140	158
189	211	217	253	237
178	259	214	447	204
197	218	310	221	207
342	184	171	307	204
407	250	308	234	151
478	195	240	294	158
215	152	184	163	374
214	350	327	207	204
197	240	223	183	257
275	1560	334	196	140
206	295	187	224	303
203	219	223	252	114
395	211	241	332	203
172	238	178	244	190
382	867	210	239	128
334	237	556	251	223
202	241	174	280	179
360	162	255	190	243
399	171	190	158	232
214	1873	212	253	190
425	215	273	180	168
316	281	211	206	228
139	167	512	454	115
295	187	200	258	132
291	235	318	223	160
356	207	161	275	240
211	201	351	167	213
223	193	381	199	195
334	204	508	237	187
674	243	183	260	200
336	220	175	191	178
278	203	160	656	206
395	251	174	263	171
296	281	269	302	175
198	198	173	246	141
481	191	503	225	215
262	312	208	181	177
280	209	449	191	238
211	904	317	225	171
364	220	282	276	164
287	268	182	319	147
299	264	207	282	98
213	204	167	227	285
225	246	152	184	125
209	174	445	325	334
266	199	117	304	193
352	202	304	128	222
305	938	140	148	170
339	212	166	175	185
329	247	181	304	253
237	205	281	253	206
199	195	242	266	253
285	458	340	223	239
586	227	182	359	168
171	406	182	213	156
686	206	533	264	254
322	1035	161	402	176
304	213	248	178	332
260	230	175	185	263
152	213	209	219	211
413	262	549	367	229
388	222	312	188	286
195	604	248	905	208
236	208	135	396	198
190	318	195	278	181
553	388	265	237	141
211	177	159	278	202
264	187	391	291	257
241	513	5950	376	195
348	248	698	238	137
211	190	4346	410	180
236	185	180	301	543
409	260	296	201	172
197	155	153	177	246
279	526	192	179	270
361	192	192	177	291
305	203	142	352	142
155	198	300	235	127
222	170	168	223	176
242	359	187	182	211
255	260	193	257	145
510	631	287	374	171
298	235	278	162	228
217	7632	283	349	259
344	227	152	155	187
266	193	249	216	219
255	177	188	576	186
232	235	365	205	204
355	466	929	279	202
346	275	2759	339	141
219	701	241	7417	180
298	644	575	196	372
375	276	1318	287	335
428	460	218	270	207
225	170	170	217	204
363	236	265	258	271
199	225	267	435	256
236	206	212	350	165
295	195	575	194	361
372	325	205	445	403
243	412	205	344	155
204	316	172	182	139
203	246	196	182	150
726	435	208	243	161
263	220	273	233	192
575	523	233	217	271
546	235	380	193	275
546	462	329	381	171
328	258	202	342	208
566	199	420	163	163
830	167	200	241	169
496	200	180	208	144
577	169	307	227	252
336	191	207	395	263
200	315	174	1009	194
233	215	270	154	159
193	477	246	209	162
207	389	817	197	164
326	227	253	465	152
311	199	258	204	182
189	522	205	193	294
220	248	171	307	402
331	198	219	207	124
203	377	192	221	157
249	259	156	185	605
207	224	261	164	206
189	201	170	260	247
194	194	117	384	247
336	590	191	155	279
263	222	158	172	167
248	247	421	179	181
292	231	145	328	177
379	174	190	257	166
293	191	189	245	168
199	305	533	174	165
321	221	303	333	177
258	202	386	203	155
231	3097	156	322	170
289	304	904	200	340
433	331	148	1430	265
197	216	214	253	177
227	334	248	270	231
10528	268	232	339	228
218	200	173	161	250
174	213	339	229	223
454	263	164	173	241
154	164	190	181	228
210	569	429	208	374
227	266	211	278	230
190	7385	607	235	245
161	238	245	153	346
223	416	244	213	167
192	301	170	468	202
208	264	321	162	242
253	3370	320	198	263
225	396	199	196	175
220	154	169	173	141
242	196	636	200	184
445	184	264	276	266
279	352	1063	263	354
221	207	230	170	208
359	207	296	193	213
242	175	1192	215	226
1844	423	218	206	186
549	328	194	299	1385
266	249	262	296	219
337	189	190	173	313
173	188	170	438	162
304	181	388	308	192
369	346	220	190	137
231	454	289	350	312
196	208	5159	297	316
165	194	237	242	320
189	202	293	348	192
174	174	447	255	228
255	360	463	227	178
251	237	279	234	253
317	174	477	221	141
284	238	255	301	240
422	309	300	295	162
599	192	188	209	157
347	970	287	331	189
243	438	296	344	153
524	246	294	349	212
269	267	214	201	262
451	378	174	396	298
2797	211	296	328	189
297	246	201	258	192
258	259	169	217	291
346	355	289	168	201
188	475	448	195	189
215	301	269	219	253
179	386	189	206	213
335	261	272	223	231
309	229	876	208	196
178	277	729	190	191
275	237	279	355	220
207	195	164	227	178
303	229	345	182	166
291	363	225	222	249
533	567	763	190	129
294	363	205	254	178
288	601	384	222	277
219	169	246	269	354
171	231	257	254	146
279	1553	255	210	154
265	364	933	295	169
497	224	266	443	155
214	194	160	262	239
221	245	200	211	155
317	320	222	334	296
227	234	280	261	138
190	220	123	368	182
7152	361	168	286	175
151	198	347	283	339
238	439	257	209	187
196	243	461	255	168
475	255	158	329	162
194	190	292	188	153
192	383	450	186	150
162	359	273	311	155
264	268	167	227	172
269	353	1306	173	257
314	198	302	251	208
243	242	309	225	213
351	296	250	258	148
253	210	212	223	223
10489	303	234	264	201
262	237	215	179	173
290	2360	229	252	140
180	224	230	602	171
229	293	275	273	219
198	340	343	194	221
182	215	202	186	207
161	305	139	433	176
278	212	168	239	142
215	345	370	316	235
430	502	405	211	176
285	197	333	175	163
360	195	299	251	195
227	199	257	234	281
199	204	202	174	185
240	255	214	282	202
339	256	222	232	141
264	251	182	453	186
700	699	533	194	222
226	272	417	205	160
333	248	190	308	170
499	218	428	253	187
248	500	577	160	183
198	255	639	293	168
237	7447	223	315	188
308	297	368	270	358
545	243	389	271	167
265	703	1082	325	199
215	338	219	166	249
221	6727	220	162	188
240	500	216	197	312
299	231	192	168	147
214	195	233	363	150
313	229	301	341	207
159	224	170	173	163
225	350	162	348	165
468	387	343	177	161
185	241	348	249	240
254	462	173	203	134
184	483	452	2682	262
234	289	427	301	140
191	997	224	254	148
397	362	329	674	180
268	204	215	262	365
196	210	195	284	128
181	180	301	263	189
226	206	187	311	259
228	212	148	377	202
253	419	211	237	162
330	995	183	153	240
294	161	254	335	329
4841	362	165	361	179
236	486	162	252	168
204	275	279	225	218
536	241	269	148	196
158	202	214	186	149
189	204	253	178	162
202	420	227	316	169
235	425	256	265	395
184	244	153	240	276
261	253	759	238	173
226	239	274	203	142
369	188	299	254	144
208	811	212	200	162
375	249	184	196	167
223	234	255	202	228
609	511	306	308	120
220	190	445	204	227
320	289	253	199	189
181	595	149	245	241
273	239	166	237	205
233	202	208	255	193
270	394	199	215	143
200	698	280	263	161
387	210	222	370	178
212	185	321	165	164
339	466	193	155	220
578	440	139	157	181
667	268	243	245	170
703	847	220	209	274
309	234	223	180	254
212	211	189	344	190
319	352	196	151	240
292	262	288	183	158
234	199	177	352	250
265	346	356	253	225
292	881	370	232	283
246	295	6866	289	570
196	525	159	395	6815
264	244	405	263	150
537	255	366	235	242
271	254	154	224	175
442	263	166	249	144
279	206	116	198	256
259	389	222	233	195
383	265	285	547	163
211	174	136	220	120
198	237	505	233	179
209	337	195	139	262
677	332	851	310	143
211	248	313	188	131
180	404	217	338	218
223	247	134	155	231
171	306	574	351	192
145	323	584	187	236
241	326	186	190	293
229	301	188	255	177
216	310	207	166	217
279	223	408	228	168
225	252	199	211	231
514	223	220	161	194
165	299	219	182	257
423	290	278	169	150
291	259	211	182	214
254	485	274	196	160
258	246	325	412	215
318	263	200	210	219
260	249	2408	258	917
221	437	6246	183	139
10842	195	252	262	323
293	224	228	330	147
183	435	231	182	263
497	222	215	167	158
188	239	228	382	283
327	222	579	197	187
331	374	285	353	159
174	209	215	256	190
265	318	276	368	180
256	241	346	209	236
425	400	168	1109	191
217	211	213	223	196
305	249	219	231	194
197	468	352	276	139
242	196	220	256	103
1266	269	1185	259	310
272	204	162	328	214
400	717	398	274	163
274	402	248	293	148
175	291	241	222	180
317	1094	367	234	127
163	346	224	237	158
787	394	217	275	206
205	197	205	185	149
241	268	231	161	128
335	267	181	291	294
585	345	195	235	166
248	386	270	302	242
489	205	646	290	140
342	213	191	309	169
221	781	149	194	187
279	209	214	191	384
278	273	159	172	5280
173	310	373	303	255
169	217	228	191	313
157	189	245	229	209
235	643	150	242	210
253	209	141	273	171
200	233	169	244	133
231	881	226	163	231
153	547	414	300	194
207	957	499	252	291
284	167	197	148	183
179	294	194	210	153
279	251	843	180	142
258	310	223	179	263
346	242	261	287	130
1574	173	152	271	176
429	212	165	275	228
344	239	147	221	127
234	232	308	174	222
262	326	178	351	146
195	343	182	173	549
169	564	247	177	310
239	195	180	251	210
195	256	322	190	196
210	270	184	373	167
254	248	148	259	150
259	209	122	182	175
183	180	282	335	427
304	291	134	159	242
196	313	184	317	181
238	396	425	189	169
223	296	153	301	237
245	229	370	296	198
306	300	172	179	186
181	239	236	168	201
427	231	151	192	221
174	268	274	252	207
221	280	205	165	180
169	411	564	295	151
314	184	311	224	154
204	332	219	389	158
358	291	157	208	277
252	224	263	256	165
202	267	2289	279	273
173	211	253	273	194
239	251	723	322	286
181	235	262	152	220
240	230	319	312	185
237	300	463	311	198
370	245	2063	311	258
315	396	256	251	271
344	223	228	264	198
205	769	214	236	189
204	232	194	370	168
467	283	2348	280	166
220	296	1334	239	158
251	844	213	230	152
305	224	2067	267	202
181	284	217	198	174
249	263	172	286	198
309	181	176	326	206
587	255	198	452	175
176	228	204	222	197
789	329	145	249	191
217	793	993	260	151
314	498	248	185	319
249	223	188	202	169
403	236	509	223	180
295	560	266	268	208
238	244	183	263	154
171	270	198	179	137
309	184	137	295	265
218	284	293	234	211
369	244	129	196	116
1374	242	185	212	301
325	217	569	395	170
174	329	355	200	172
265	348	189	160	250
170	308	184	283	139
255	521	182	154	201
560	292	317	211	322
183	519	4136	236	138
174	211	246	254	345
375	192	498	203	176
193	251	227	318	278
322	567	277	188	208
210	247	222	260	208
179	215	3038	377	179
259	198	318	223	202
218	253	492	302	410
187	242	203	286	221
279	385	272	232	205
294	348	147	358	441
388	239	190	165	195
285	247	355	320	217
197	201	208	195	166
163	378	308	164	189
340	227	271	276	156
220	208	188	300	258
322	440	277	358	172
216	211	198	326	164
199	224	150	201	175
998	349	386	148	321
168	232	280	181	210
126	281	164	246	250
213	257	239	307	252
258	161	253	247	194
218	245	231	160	196
214	343	447	227	112
319	224	488	275	168
189	1275	244	188	154
320	500	303	290	201
413	342	186	249	279
276	256	718	354	234
201	738	205	230	185
398	321	203	177	298
278	263	258	346	162
160	180	237	230	175
334	248	210	226	200
216	216	352	275	260
276	417	176	152	180
241	209	290	229	196
194	253	208	2187	131
185	338	416	177	269
258	223	243	244	249
320	873	547	151	193
787	309	196	210	183
641	345	786	197	276
810	273	238	332	227
234	236	1354	254	159
402	991	187	204	186
207	232	213	275	196
160	218	183	266	142
216	248	785	179	262
189	261	230	352	160
210	292	238	205	165
270	1015	1020	181	172
340	444	207	244	314
194	465	154	199	210
203	415	297	222	290
165	439	200	382	272
198	311	156	283	157
355	268	690	279	222
207	204	277	199	119
245	740	211	476	216
221	669	404	227	299
243	215	448	201	197
289	242	184	187	159
179	203	184	339	173
556	197	362	228	132
197	258	209	181	328
225	990	321	171	172
226	194	192	376	238
185	217	167	250	159
240	246	206	196	141
146	233	1685	305	206
508	203	186	220	256
617	455	160	329	160
238	241	227	153	211
172	179	568	357	199
194	311	206	207	292
276	237	221	301	197
529	207	183	167	251
249	372	147	360	165
445	1001	256	210	158
362	412	215	166	281
236	228	227	199	338
187	306	277	263	161
442	251	250	171	131
202	273	141	204	189
360	244	149	1656	291
312	5149	149	260	167
210	260	1661	184	157
201	498	149	242	261
230	227	353	261	146
328	264	390	193	178
382	228	870	181	170
465	224	138	174	263
219	220	607	365	363
206	208	203	238	145
250	374	259	400	200
309	196	178	203	206
213	241	252	165	138
222	256	220	245	138
207	225	199	235	161
10077	216	136	256	137
242	402	242	223	200
356	183	268	374	137
231	233	383	197	171
217	233	159	218	183
294	202	252	220	139
194	266	183	206	191
565	231	151	315	241
302	302	131	195	202
200	313	192	188	240
355	273	198	172	153
2366	310	215	181	188
227	234	169	210	171
233	173	404	297	210
909	223	196	230	273
302	1356	259	234	147
220	237	182	274	219
265	217	685	165	185
217	193	197	187	173
209	352	172	203	162
138	197	2350	167	177
190	183	349	248	186
426	362	224	200	192
195	381	227	349	169
459	278	408	254	170
332	196	196	212	159
253	1350	314	156	276
259	291	183	313	201
292	267	377	201	235
217	228	187	309	251
287	1208	196	298	176
217	205	273	199	168
176	357	316	259	227
206	193	390	468	209
309	195	506	175	182
273	261	230	313	239
236	256	180	312	229
183	251	527	168	209
322	293	737	264	216
242	205	218	155	234
206	421	139	185	210
265	193	207	192	172
218	224	434	188	148
250	267	305	224	293
251	427	206	204	135
335	236	215	248	207
267	183	162	417	173
260	207	4464	204	218
297	222	396	182	127
456	256	195	202	321
400	379	229	240	193
348	216	326	233	210
502	177	203	180	203
223	232	163	237	186
160	298	269	232	169
198	196	154	416	203
374	262	179	230	192
391	213	348	248	162
182	183	185	255	165
244	227	757	241	253
258	219	173	191	196
385	165	227	293	213
308	193	1053	292	165
272	202	236	144	154
291	244	580	217	408
329	245	1109	204	212
457	200	178	369	149
239	159	290	191	231
260	198	169	200	146
193	222	161	278	169
186	567	327	175	286
806	191	279	161	125
186	3232	135	262	136
616	531	178	209	173
403	278	202	354	264
183	236	296	273	195
225	170	179	424	271
614	184	368	169	137
198	203	357	243	208
197	294	328	153	172
193	216	868	180	203
333	210	245	212	134
254	198	171	291	263
256	345	191	210	167
189	3023	178	241	209
189	184	167	170	210
313	457	404	217	337
290	421	217	245	153
322	227	185	170	197
597	209	193	201	177
331	288	332	550	158
236	371	337	262	185
215	210	184	323	205
629	248	195	236	150
219	423	189	302	153
225	204	268	341	181
242	182	235	290	172
177	211	747	247	168
185	165	252	248	221
425	620	292	281	142
229	183	268	225	178
365	229	166	263	169
339	210	182	301	227
2228	170	177	309	136
191	218	230	250	196
406	203	198	218	229
173	179	163	280	133
398	207	185	274	342
258	191	425		170
268	215	201		185
349	213	3532		218
234	173	272		175
229	470	245		219
251	160	1499		205
190	598	340		221
290	202	289		223
233	158	173		152
286	188	157		187
176	257	210		174
225	246	178		221
1377	203	200		262
264	240	363		335
321	304	152		184
259	239	265		203
221	236	1246		140
398	461	427		2304
207	189	279		161
339	377	283		193
249	247	396		251
159	565	288		175
410	283	252		243
388	221	283		181
217	395	183		164
277	289	229		214
309	228	494		182
477	189	186		192
177	216	153		204
182	198	188		150
256	183	2806		218
361	255	492		4195
298	353	1514		173
206	246	213		142
242	13332	415		197
228	305	423		127
266	352	150		141
231	169	281		242
194	173	157		144
390	175	327		173
252	199	331		146
164	213	171		237
292	197	348		212
1997	202	227		208
284	268	213		186
170	239	241		277
188	193	207		219
318	336	214		176
232	484	198		120
188	973	351		126
268	260	463		163
290	758	245		215
206	303	209		171
398	472	550		239
194	292	228		175
181	1004	207		289
242	343	236		177
314	198	207		181
320	208	237		249
304	190	223		233
263	176	391		320
188	308	3589		154
187	175	383		208
226	224	159		218
339	389	238		217
395	264	183		156
303	217	176		234
233	992	377		199
253	544	177		203
398	402	153		163
170	156	185		152
163	805	189		232
259	439	506		165
241	193	268		218
176	263	291		230
287	1530	143		138
281	197	222		226
167	178	172		206
270	202	187		164
217	207	209		288
441	1205	236		174
850	301	239		180
1541	233	263		261
203	179	176		187
217	230	326		183
743	250	275		197
444	187	184		202
1731	220	172		175
509	240	170		136
228	2582	430		267
351	197	351		153
221	277	224		231
149	140	264		181
392	229	239		245
181	797	514		140
172	362	161		203
317	184	435		154
530	238	7013		176
460	279	521		186
526	337	687		157
323	168	231		268
237	400	203		180
223	322	838		251
289	242	243		194
182	202	330		187
287	316	193		184
338	218	341		175
787	543	275		205
200	205	253
267	203	237
220	160	412
220	182	144
288	435	336
296	301	195
445	215	193
1010	371	219
259	251	418
264	250	266
173	207	376
285	259	282
521	169	775
345	330	252
216	167	489
166	540	342
373	198	419
345	209	190
148	296	158
263	228	160
177	150	216
176	185	203
414	167	165
308	321	288
220	193	211
210	494	190
174	185	138
234	207	251
293	272	424
332	337	186
401	264	228
210	299	248
179	361	183
381	194	738
445	205	195
257	218	171
211	240	238
252	224	625
236	234	299
266	793	278
2332	271	198
382	266	251
300	240	412
218	241	474
149	183	193
232	292	436
203	511	191
277	296	172
485	1944	193
389	191	175
237	164	265
200	825	452
284	733	197
306	182	362
199	163	206
310	379	184
234	252	140
336	222	254
175	181	218
294	210	273
168	212	195
309	195	667
314	223	233
221	397	282
338	182	342
255	274	282
235	197	145
177	198	800
211	178	270
238	391	457
196	280	1071
196	181	178
248	239	409
267	185	2210
467	206	382
8274	292	248
188	233	227
193	164	4528
282	313	233
205	187	224
211	238	178
1471	181	207
221	198	435
690	160	245
280	179	209
202	235	241
196	963	163
264	299	145
234	244	322
228	162	222
259	354	256
351	230	657
216	241	199
220	884	201
197	327	276
275	197	221
214	477	183
161	308	208
251	257	242
519	217	203
253	182	668
229	232	199
227	707	155
276	342	188
261	289	185
180	217	246
423	332	215
199	390	226
511	369	184
184	195	293
392	352	188
182	2519	160
763	223	174
585	250	244
197	216	271
248	179	403
222	180	1042
309	196	202
254	564	232
148	234	188
3472	200	577
428	275	158
577	181	328
185	158	186
197	348	180
174	209	318
215	3255	181
212	226	179
246	626	605
323	353	212
291	1170	153
577	193	177
594	343	238
189	193	431
430	252	200
201	194	158
177	178	178
206	357	221
396	195	198
203	254	197
163	207	286
189	283	198
710	239	601
184	292	322
252	290	188
319	195	257
269	216	194
223	165	211
296	164	583
289	196	570
187	191	179
547	207	375.611
288	194
281	365
305	186
211	226
249	256
396	272
284	183
303	243
242	163
231	203
313	163
794	220
198	187
231	223
229	162
433	207
173	296
233	276
397	206
2866	588
475	541
260	173
281	190
350	337
241	223
233	181
424	190
282	239
299	261
403	389
260	167
174	345
377	289
232	299
233	212
357	232
196	262
306	598
156	235
263	877
305	327
225	181
192	452
266	1719
251	256
199	258
264	185
225	178
236	423
6943	208
246	285
343	252
385	265
215	443
290	251
221	201
230	392
223	178
227	480
295	3344
252	226
241	223
264	292
199	194
241	191
322	413
269	241
1053	211
359	218
258	205
383	224
283	250
300	294
263	209
385	1260
373	176
294	2285
318	401
266	226
366	182
270	172
171	189
182	336
325	171
145	220
207	181
216	191
151	166
360	250
413	416
218	434
154	225
346	667
395	217
186	216
370	169
202	170
264	228
420	231
169	598
177	196
427	206
715	253
536	230
7456	185
186	216
504	609
179	163
172	230
287	293
194	238
233	183
766	263
190	201
226	289
241	405
276	140
259	219
275	247
205	274
212	228
231	296
191	187
286	283
225	288
176	239
179	208
222	228
211	401
283	686
272	360
259	243
248	215
603	579
300	296
279	263
233	150
366	11575
311	279
219	302
195	263
406	318
206	710
168	238
184	261
204	169
229	3205
194	156
150	196
273	373
340	226
274	608
183	180
190	160
237	204
194	344
275	319
219	246
230	179
192	238
235	184
256	202
602	208
192	254
238	265
258	449
247	249
429	172
502	221
240	253
215	178
740	172
259	539
283	206
234	231
528	220
214	249
237	385
215	300
228	206
178	168
510	172
265	207
395	541
263	238
627	187
205	2846
271	235
353	774
789	215
333	472
209	238
283	171
220	242
194	259
267	187
199	800
158	206
283	190
247	165
237	485
193	796
216	208
239	224
278	250
227	552
289	238
375	165
261	179
172	416
272	337
231	181
270	674
335	213
224	323
182	187
315	756
313	403
627	202
201	191
456	290
264	173
201	199
204	240
491	1461
249	525
179	176
180	266
299	171
251	478
172	229
202	446
247	280
191	192
200	197
152	209
420	233
651	382
207	270
308	180
284	1445
195	168
463	286
228	288
236	316
319	231
244	181
258	216
234	337
244	1540
211	282
271	259
243	164
355	164
181	208
335	182
266	427
522	225
177	202
290	210
173	191
618	243
251	189
176	461
212	211
247	197
6515	443
5238	258
679	277
222	287
407	208
276	198
210	202
212	192
284	178
561	554
242	149
334	563
343	222
1333	368
852	192
213	214
475	322
185	301
228	196
3028	229
293	169
304	256
205	201
511	238
315	404
382	209
186	258
391	187
232	311
285	280
214	242
217	246
218	220
309	10212
208	1234
212	174
235	236
175	358
301	242
346	214
285	202
234	449
454	222
241	171
270	251
284	193
326	236
257	241
210	219
512	238
214	225
231	446
276	197
156	220
230	219
289	268
230	227
280	316
362	321
256	272
414	284
240	216
279	206
648	383
400	351
345	410
184	254
356	773
178	195
243	590
216	277
219	455
197	230
198	205
281	181
322	445
294	233
213	268
256	233
228	258
351	239
421	411
221	330
320	663
220	300
296	868
190	892
399	195
216	266
247	855
183	211
325	767
223	196
214	286
231	264
308	178
204	406
448	212
192	196
207	332
284	211
434	249
345	216
340	223
302	219
287	319
311	200
356	231
200	507
208	651
281	589
218	2175
236	337
201	196
173	191
319	368
333	198
255	342
195	226
1252	315
334	188
200	327
172	353
184	227
205	223
207	207
374	233
215	251
199	614
228	259
484	737
179	317
377	164
544	262
976	235
710	224
247	276
262	175
563	461
287	512
181	314
303	591
407	255
283	209
210	633
170	232
257	228
183	316
210	192
215	234
213	313
478	236
174	224
206	225
274	179
427	284
461	203
403	252
254	262
477	520
446	1308
530	245
199	185
419	218
276	194
286	182
350	168
373	189
344	272
380	239
558	233
162	281
299	243
323	4020
7655	1465
166	274
204	323
273	259
316	182
183	244
232	255
354	283
247	215
270	230
258	398
250	1286
510	253
470	237
223	417
811	215
330	194
186	454
336	184
189	630
320	267
210	220
446	263
257	226
247	205
302	160
295	292
221	444
287	182
243	210
339	247
201	1298
201	1709
237	241
268	480
213	175
229	266
319	249
151	310
333	824
174	263
231	718
209	227
555	299
349	558
227	281
274	261
377	324
163	4166
195	188
181	270
252	224
153	345
228	339
754	205
226	247
149	403
265	203
239	225
262	211
445	192
196	273
200	192
235	218
373	334
430	173
491	252
200	1398
719	452
192	213
231	299
199	195
177	176
247	206
348	902
152	357
172	167
354	213
220	321
368	263
245	253
292	193
1582	277
211	2264
434	274
228	243
245	544
158	190
297	221
350	299
191	222
240	321
458	394
233	247
208	233
472	391
310	263
372	228
341	291
379	190
264	212
213	210
159	1016
329	223
240	349
456	204
314	328
681	275
272	231
210	228
402	186
162	307
209	220
758	228
214	167
310	3110
186	230
280	201
237	596
221	168
194	298
162	268
175	1015
249	222
250	197
298	257
322	232
370	205
244	213
211	216
326	552
200	259
297	299
504	168
283	215
195	251
798	861
297	197
254	206
239	486
407	381
405	332
204	195
227	262
234	153
189	381
254	416
150	284
266	228
230	255
211	201
224	280
419	261
205	228
233	213
319	274
450	322
150	201
218	266
522	542
275	224
276	374
161	480
288	562
429	267
195	220
215	188
264	318
232	223
294	641
286	208
199	5473
325	353
333	240
240	555
187	215
249	377
242	212
10686	274
6739	346
235	224
1031	194
259	179
261	612
216	428
209	159
288	193
371	193
173	195
288	196
280	169
208	250
186	204
621	218
244	250
300	206
770	226
[truncated: 442 more rows]
