# Supplementary material for: Molecular condensation of the CO/NF-YB/NF-YC/FT complex gates floral transition in Arabidopsis
Source: EMBO J. 2024 Nov 20;44(1):225–50. doi: 10.1038/s44318-024-00293-0 (PMC11696179; doi:10.1038/s44318-024-00293-0)
Supplement: Supplementary file 5 — Source data Fig. 3 [file 44318_2024_293_MOESM5_ESM.zip › SD Figure 3/3F/FRAP for mCherry-CO condensation + YC9-GFP+YB2+ FT promotor or DNA control.xlsx]

## Sheet: Sheet1
	mCherry-CO + YC9-GFP + YB2 + FT																mCherry-CO + YC9-GFP + YB2 + DNA (Control)
	Relative intensity of mcherry-CO in bleached region																Relative intensity of mcherry-CO in bleached region
Time (min)	replicate 1	replicate 2	replicate 3	replicate 4	replicate 5	replicate 6	replicate 7	replicate 8	replicate 9	replicate 10	replicate 11	replicate 12	replicate 13	replicate 14		Time (min)	replicate 1	replicate 2	replicate 3	replicate 4	replicate 5	replicate 6	replicate 7	replicate 8	replicate 9	replicate 10	replicate 11	replicate 12	replicate 13	replicate 14	replicate 15	replicate 16	replicate 17	replicate 18	replicate 19
-0.0666	0.966072	1.04801	1.01698	0.996414	0.974424	0.966218	1.03019	1.0251	1.09208	0.823593	0.987518	1.03538	0.991289	0.964215		-0.0666	1.03545	0.995111	1.04351	1.04476	1.00203	1.05516	0.38556	1.00915	1.00465	0.992255	0.998175	1.01078	1.01053	0.944897	1.03603	0.976281	1.13104	0.925877	0.95337
-0.05	1.02995	1.06259	1.06196	1.02736	0.985781	1.10221	0.998168	1.08439	0.984301	0.842847	0.942514	0.972555	1.04484	0.946147		-0.05	0.968095	1.00019	1.00567	0.971982	0.990677	0.976864	0.381193	0.986418	1.01387	1.00464	0.987781	0.947273	1.01894	1.03945	0.993447	1.05339	0.919245	1.04878	1.00831
-0.0333	1.04571	0.927904	0.938549	1.02976	1.01231	1.11286	0.983517	0.977629	0.889757	0.621896	1.05941	1.00865	0.862117	1.08908		-0.0333	0.978945	0.970647	0.981253	1.01699	1.01242	0.982936	0.389559	0.999464	1.00548	1.0032	1.01154	1.07197	1.00999	0.99036	0.938414	0.977524	1.01141	1.05356	0.97808
-0.0166	0.958267	0.961491	0.982514	0.946467	1.02748	0.818713	0.988122	0.912875	1.03386	0.843591	1.01055	0.983416	1.10175	1.00056		-0.0166	1.01751	1.03405	0.969563	0.966269	0.994879	0.985038	0.38281	1.00496	0.976003	0.999906	1.0025	0.969981	0.960545	1.0253	1.03211	0.99281	0.938315	0.97178	1.06024
0	0	0	0	0	0	0	0	0	0	0	0	0	0	0		0	0	0	0	0	0	0	0	0	0	0	0	0	0	0	0	0	0	0	0
0.25	0.130163	-0.05196	0.099617	-0.06952	0.009834	0.019997	0.049243	-0.1013	0.133495	-0.07314	0.055044	-0.0481	0.187865	-0.00254		0.25	-0.03988	0.029537	-0.00245	0.005261	0.013749	-0.01069	0.00529	0.044914	0.003383	0.019302	-0.0741	0.07764	0.023208	0.076136	0.067378	0.000436	0.020067	0.076433	-0.00371
0.5	0.024305	0.045316	0.051665	0.007646	0.018907	-0.0258	0.085967	-0.08823	0.054982	0.008032	0.139671	-0.1773	0.085023	0.035071		0.5	-0.07536	0.123124	-0.01133	0.02638	0.004317	-0.00602	0.001661	0.016527	0.003658	-0.04262	-0.06931	0.093785	0.015679	0.112309	0.025728	0.016816	0.065712	0.158531	0.044331
0.75	-0.00032	0.080602	0.042375	-0.04292	0.018686	0.143036	0.190468	0.051276	0.057959	0.08399	0.228412	-0.26468	0.122377	-0.04502		0.75	-0.06259	0.048346	-0.00829	0.034734	0.021652	-0.02791	0.008331	0.037571	-0.00237	0.021683	0.03054	0.100758	0.058185	-0.05561	0.061736	0.015048	0.085339	0.039319	0.06915
1	-0.10782	0.025766	0.092642	0.022399	0.02567	0.050668	0.156376	-0.05787	0.095686	0.079556	0.32283	-0.21457	-0.01404	-0.02872		1	0.057357	0.186069	0.013774	0.011742	-0.01302	-0.01129	-0.00501	0.048451	0.009426	-0.01066	-0.08329	-0.009	0.062766	-0.00889	0.063866	0.017684	0.062165	0.030845	0.03481
1.25	0.082984	0.053775	0.072982	0.056374	0.022643	0.028196	0.261449	0.182887	-0.1305	0.182592	0.252083	-0.1997	0.051392	-0.03328		1.25	0.032621	0.120346	-0.00437	0.022865	-0.00053	0.003762	-0.0002	0.0414	0.005626	0.013589	-0.13662	0.144065	0.027008	0.030896	0.0794	-0.00317	0.099215	0.125096	0.041144
1.5	0.035489	0.045256	0.084464	0.084792	0.015364	0.22968	0.197552	-0.20015	0.077376	0.111013	0.340462	0.005015	0.04323	0.001002		1.5	-0.01752	0.111292	0.006516	0.017305	-0.00155	-0.00829	-0.0006	0.034196	0.01153	-0.00387	-0.08893	0.097017	-0.00551	0.00037	0.085222	0.05721	0.046416	0.006178	0.021147
1.75	0.093043	0.028161	0.024006	0.105025	0.00527	0.044651	0.324141	-0.08987	-0.22585	0.21792	0.403671	-0.09122	0.096193	0.04856		1.75	0.016963	0.0852	-0.00095	0.015386	-0.00773	0.003134	-0.00297	0.033907	0.012216	0.005501	-0.17155	0.098789	0.0533	-0.00287	0.111734	0.100212	0.053464	0.188214	0.051158
2	-0.08555	0.046732	0.063554	0.158148	0.00974	0.058616	0.243927	-0.10558	0.117681	-0.08792	0.406893	-0.23589	0.126625	0.036631		2	0.009439	0.12609	-0.01569	0.033357	-0.00824	0.020884	-0.00317	0.027733	-0.0112	0.024333	-0.09978	0.114816	-0.0042	0.082894	0.145261	0.0033	0.026294	0.129852	0.03372
2.25	-0.04415	-0.00091	0.085648	0.10227	0.022689	0.05728	0.312147	-0.09843	0.068555	0.00976	0.423603	-0.19497	0.096505	0.029149		2.25	-0.00147	0.038746	-0.00378	0.004505	-0.01096	-0.01066	-0.00422	0.033784	0.005245	-0.00561	-0.11385	0.102229	0.017033	-0.0223	0.061669	0.070506	0.068493	0.030037	0.039212
2.5	-0.09654	0.026975	0.132337	0.124289	0.019471	0.087948	0.307781	0.136431	-0.50384	0.003893	0.456884	-0.24389	0.137533	0.005897		2.5	-0.02821	0.079192	-0.00254	0.026348	-0.01155	-0.00989	-0.00445	0.029108	-0.01413	0.010302	-0.12164	0.141013	0.0197	0.053639	0.0544	0.036919	-0.0313	0.017067	0.054601
2.75	-0.07878	0.081725	0.112465	0.204357	0.024329	-0.03018	0.233747	0.078411	-0.31856	0.096048	0.429102	-0.02427	0.024047	-0.04791		2.75	0.019826	0.156425	-0.00425	0.023346	-0.02875	0.009334	-0.01106	0.028314	0.003335	0.015027	-0.06265	0.156556	0.00986	0.042189	0.102903	0.12714	0.08581	-0.01156	0.042649
3	0.079883	0.046751	0.105989	0.102646	0.016708	-0.00034	0.261878	0.032919	-0.19233	0.120105	0.383177	-0.14845	0.072834	0.0794		3	0.001638	0.067768	-0.0025	0.006209	-0.02397	-0.0086	-0.00922	0.040113	0.020202	-0.00732	-0.08416	0.191821	0.088148	0.022111	0.214668	0.083861	0.015089	0.006105	0.026888
3.25	0.092808	0.022754	0.186608	0.132657	0.031875	0.090511	0.376915	0.114619	-0.01556	0.000937	0.363616	-0.16817	0.070402	0.038948		3.25	0.004207	0.139952	0.001694	0.040569	-0.02066	0.016062	-0.00795	0.063308	0.002937	0.034005	-0.0205	0.140991	0.272119	0.035275	0.115145	0.094054	0.039374	0.152883	0.051596
3.5	-0.00481	0.031246	0.286744	0.179725	0.029226	0.201319	0.295907	-0.04209	0.342448	-0.02834	0.412865	-0.17619	0.029898	0.02013		3.5	0.063846	-0.01788	0.006285	0.001167	-0.02628	0.005085	-0.01011	0.049943	-0.00015	0.027245	-0.02733	0.121358	0.128443	0.087442	0.188692	0.044361	0.09505	0.032952	0.046351
3.75	0.066033	0.033402	0.312141	0.228008	0.031876	0.119991	0.184634	-0.06898	0.037632	0.083092	0.41208	-0.2481	0.044997	0.052138		3.75	0.034983	0.032054	0.027646	0.023905	-0.03054	0.000773	-0.01175	0.033442	0.028187	-0.01232	-0.07238	0.168554	0.179943	-0.00096	0.206333	0.180328	0.086644	0.070217	0.011597
4	0.151377	0.089082	0.402964	0.185801	0.024768	0.14747	0.161107	-0.10155	0.096785	0.119604	0.709779	-0.11115	0.011067	0.044229		4	0.05965	0.09022	0.016748	0.01546	-0.02646	0.019452	-0.01018	0.037001	0.018111	-0.00359	-0.04205	0.167049	0.002533	0.031681	0.137363	0.147257	0.00562	0.107478	0.088548
4.25	0.039898	0.067846	0.305717	0.451472	0.030365	0.259998	0.246113	-0.14173	-0.04676	-0.00278	0.649191	-0.17346	0.119597	0.024078		4.25	0.060141	0.057031	0.027423	0.023971	-0.03123	0.024188	-0.01202	0.031713	0.015421	0.054537	-0.05994	0.105205	0.014764	0.027762	0.168963	0.056149	0.124246	0.144669	0.04331
4.5	0.009628	0.08918	0.313804	0.439413	0.020867	0.175957	0.311596	-0.29243	-0.08106	0.133384	0.547756	-0.13958	0.157749	-0.02376		4.5	0.065138	0.02459	0.026804	0.037905	-0.01523	0.004373	-0.00586	0.018469	0.035428	0.037123	0.025689	0.214685	0.067407	0.132352	0.15441	0.118749	0.168879	0.080767	0.058221
4.75	0.124224	0.101382	0.214977	0.289283	0.026399	0.233296	0.293019	-0.04368	-0.18749	-0.00051	0.486037	-0.09249	0.087875	0.019949		4.75	0.042326	-0.01027	0.035929	-0.00054	-0.03397	0.005965	-0.01307	0.01958	-0.01633	0.010379	-0.03689	0.179746	0.023427	-0.01397	0.165023	0.086783	0.114596	-0.06858	0.090308
5	-0.06612	0.014898	0.259107	0.410699	0.01769	0.339224	0.272653	0.047677	0.220907	0.161341	0.140811	-0.19583	0.058753	0.075455		5	0.012316	0.0368	0.019725	0.030471	-0.02308	-0.05751	-0.00888	0.019808	0.015987	0.011614	0.010224	0.182371	0.019255	0.156472	0.074565	0.081173	0.143056	0.0288	0.063936
5.25	0.122828	0.06465	0.139464	0.997509	0.018346	0.377373	0.348444	-0.00177	0.368762	0.023861	0.460801	-0.10503	-0.08753	0.131287		5.25	0.044109	-0.01691	0.018373	0.004345	-0.04124	0.029154	-0.01587	0.020218	0.004438	0.070332	-0.03931	0.125892	0.081363	0.082837	0.111157	0.126343	0.138239	0.104077	0.071401
5.5	-0.00615	0.144659	0.232745	0.872705	0.032212	0.437415	0.443495	-0.13642	-0.07526	0.036046	0.485618	-0.107	0.057722	0.085391		5.5	0.122637	0.024675	0.01577	0.028745	-0.03569	0.008591	-0.01373	-0.00608	0.004647	-0.02117	-0.11551	0.180912	0.039993	0.090563	0.206707	0.141531	0.078363	0.049852	0.090444
5.75	0.007935	0.138028	0.236069	0.710594	0.024298	0.374988	0.366704	-0.13415	0.431888	-0.09879	0.468023	-0.15766	0.035374	0.071158		5.75	-0.00281	0.048804	0.037809	0.003693	-0.04076	0.038053	-0.01568	0.024097	0.009173	0.014595	-0.03437	0.137219	0.106691	0.033899	0.261363	0.099855	0.035494	0.148061	0.091563
6	0.018421	0.06113	0.275826	0.614362	0.034545	0.543703	0.36869	0.055609	0.023495	0.047524	0.476023	-0.27287	0.187961	0.003652		6	0.064632	0.054422	0.04735	0.028388	-0.05543	-0.00586	-0.02133	0.033434	0.003325	0.020592	-0.02157	0.124426	0.111915	0.155734	0.093849	0.098761	0.051175	0.088237	0.058376
6.25	0.035903	0.082854	0.229936	0.403656	0.034187	0.49225	0.370042	-0.17076	0.340113	-0.08054	0.466744	-0.15737	-0.02461	0.063788		6.25	-0.00364	0.121922	0.052479	0.018022	-0.03655	0.004454	-0.01406	0.015765	-0.03395	0.019345	-0.08671	0.126852	0.139079	-0.11231	0.083235	0.12537	0.0258	0.165053	0.051307
6.5	0.162517	0.064149	0.251662	0.334468	0.036349	0.593769	0.350968	-0.03337	0.105987	0.073069	0.373981	-0.07959	0.0878	0.084783		6.5	0.112533	-0.00024	0.056136	0.008771	-0.05882	0.039714	-0.02263	0.022194	0.009922	0.066979	-0.07244	0.137161	0.10446	0.253925	0.148339	0.167712	0.055237	0.062607	0.081784
6.75	0.120806	0.089162	0.270022	0.334653	0.025736	0.442215	0.36618	0.171158	0.10459	0.029373	0.407632	-0.03107	0.05413	0.087037		6.75	-0.04405	0.124144	0.052854	0.008392	-0.03928	0.02204	-0.01512	0.012463	-0.00873	0.045384	-0.05572	0.117227	0.127621	0.148066	0.109345	0.201502	0.082533	0.16825	0.039012
7	-0.02696	0.082098	0.340858	0.38768	0.037229	0.773374	0.462663	0.079607	0.142269	-0.09758	0.443899	0.075705	0.105477	0.088622		7	0.088043	0.082608	0.056554	0.030876	-0.06372	0.056547	-0.02452	0.007424	-0.0023	0.038028	-0.0973	0.154768	0.121442	0.118092	0.166972	0.153739	0.11524	0.101625	0.115403
7.25	0.215614	0.08147	0.261784	0.390209	0.030547	0.697904	0.535128	0.048963	0.157219	-0.07882	0.399283	0.121739	0.175473	0.146332		7.25	0.097844	-0.01438	0.059127	0.02781	-0.06957	0.047636	-0.02677	0.035125	-0.00108	0.045426	-0.0077	0.141819	0.154965	0.153948	0.24971	0.285682	0.03543	0.172387	0.035656
7.5	-0.02899	0.036016	0.369932	0.301367	0.034369	0.518823	0.623874	0.169309	0.12735	-0.0395	0.582189	0.10625	0.004434	-0.04072		7.5	0.015341	0.048744	0.034241	0.003376	-0.06074	0.056418	-0.02337	-0.00397	-0.00034	0.024211	-0.02728	0.181659	0.240199	0.074006	0.189139	0.185162	0.027242	0.00064	0.057042
7.75	0.076016	0.048546	0.295257	0.657873	0.037092	0.336957	0.486202	-0.0786	-0.09387	-0.1553	0.593337	0.157766	0.054757	0.045723		7.75	-0.02213	0.059295	0.076226	-0.03134	-0.06054	0.011338	-0.02329	0.008474	0.007506	-0.00982	-0.0891	0.260358	0.313718	0.05734	0.121974	0.101543	0.080589	0.060439	0.130807
8	0.038648	0.057688	0.281585	0.635891	0.038007	0.962951	0.692518	-0.0969	0.23295	0.056629	0.476858	0.170044	0.045944	0.114945		8	0.131009	0.031642	0.061018	0.025278	-0.06814	0.014903	-0.02622	0.007082	-0.01071	0.031286	-0.0102	0.13658	0.220163	0.159093	0.168595	0.20504	-0.01181	0.19411	0.08299
