# Supplementary material for: Molecular condensation of the CO/NF-YB/NF-YC/FT complex gates floral transition in Arabidopsis
Source: EMBO J. 2024 Nov 20;44(1):225–50. doi: 10.1038/s44318-024-00293-0 (PMC11696179; doi:10.1038/s44318-024-00293-0)
Supplement: Supplementary file 5 — Source data Fig. 3 [file 44318_2024_293_MOESM5_ESM.zip › SD Figure 3/3G/FRAP recovery platues of mCherry-CO condensates.xlsx]

## Sheet: Sheet1
Platues of mCherry-CO FRAP plot
mCherry-CO + YC9-GFP + YB2 + FT	mCherry-CO + YC9-GFP + YB2 + DNA (Control)
0.03442	0.02519
0.05537	0.06344
0.1989	0.01981
0.3041	0.01547
0.02321	0.007053
0.3156	0.02499
0.04377	0.001981
0.02806	0.01498
0.4095	0.136
0.06968	0.0867
0.03598	0.06043
	0.1293
	0.09908
	0.06341
	0.081
	0.05498
Note: FRAP recovery platues were obtained by fitting the FRAP plots in Figure 3 F with one-phase decay model, ambiguous fittings and platues lower than 0 were excluded.
