# Supplementary material for: Molecular condensation of the CO/NF-YB/NF-YC/FT complex gates floral transition in Arabidopsis
Source: EMBO J. 2024 Nov 20;44(1):225–50. doi: 10.1038/s44318-024-00293-0 (PMC11696179; doi:10.1038/s44318-024-00293-0)
Supplement: Supplementary file 6 — Source data Fig. 4 [file 44318_2024_293_MOESM6_ESM.zip]

Archive with 22 entries (14 files):
- SD Figure 4/
- SD Figure 4/4A/
- SD Figure 4/4A/Schematic of NF-YC9 and NF-YC9-polyQ mutant constructs.pptx
- SD Figure 4/4B/
- SD Figure 4/4B/GFP-CO+YC9-0Q-mCherry+YB2-BFP_BFP channel.tif
- SD Figure 4/4B/GFP-CO+YC9-0Q-mCherry+YB2-BFP_GFP channel.tif
- SD Figure 4/4B/GFP-CO+YC9-0Q-mCherry+YB2-BFP_mCherry channel.tif
- SD Figure 4/4B/GFP-CO+YC9-0Q-mCherry+YB2-BFP_Merge.tif
- SD Figure 4/4B/GFP-CO+YC9-37Q-mCherry+YB2-BFP_BFP channel.tif
- SD Figure 4/4B/GFP-CO+YC9-37Q-mCherry+YB2-BFP_GFP channel.tif
- SD Figure 4/4B/GFP-CO+YC9-37Q-mCherry+YB2-BFP_mCherry channel.tif
- SD Figure 4/4B/GFP-CO+YC9-37Q-mCherry+YB2-BFP_Merge.tif
- SD Figure 4/4C/
- SD Figure 4/4C/Relative distribution of GFP-CO signal variance in CO polyQ mutations.xlsx
- SD Figure 4/4D/
- SD Figure 4/4D/Quantification of the distribution ratios of CO spherical condensates.xls
- SD Figure 4/4E/
- SD Figure 4/4E/Transient expression assay of FT expression synergistically promoted by CO.xlsx
- SD Figure 4/4F/
- SD Figure 4/4F/qRT-PCR analysis of the FT expression (normalized to UBQ10) in 5-day-old transgenic seedlings of representative plant lines.xlsx
- SD Figure 4/4G/
- SD Figure 4/4G/Flowering phenotype of representative plant lines.JPG
