# Supplementary material for: Molecular condensation of the CO/NF-YB/NF-YC/FT complex gates floral transition in Arabidopsis
Source: EMBO J. 2024 Nov 20;44(1):225–50. doi: 10.1038/s44318-024-00293-0 (PMC11696179; doi:10.1038/s44318-024-00293-0)
Supplement: Supplementary file 6 — Source data Fig. 4 [file 44318_2024_293_MOESM6_ESM.zip › SD Figure 4/4C/Relative distribution of GFP-CO signal variance in CO polyQ mutations.xlsx]

## Sheet: Sheet1
	GFP-CO signal variance				GFP-CO signal variance distribution						subjected to single- or multi-peak fitting, plot in Figure 4C
	CO /YC9/YB2	CO/YC9-0Q/YB2	CO/YC9-37Q/YB2		Bin center of GFP-CO signal variance	Relative Frequency (%)					Bin center of GFP-CO signal variance	Relative Frequency (%)
	0.11339	0.145817	0.1497			CO /YC9/YB2	CO/YC9-0Q/YB2	CO/YC9-37Q/YB2				CO /YC9/YB2	CO/YC9-0Q/YB2	CO/YC9-37Q/YB2
	0.118079	0.148627	0.151959		0.05	0	0	0			0.05	1.51198	0.603864	0.582967
	0.131027	0.152897	0.168224		0.1	4	0	0			0.0519019	1.60892	0.662508	0.645345
	0.14652	0.155816	0.17119		0.15	21.3333	17.3333	24			0.0538038	1.71091	0.726047	0.713469
	0.152843	0.161685	0.172165		0.2	20	36	32			0.0557057	1.81815	0.794806	0.787758
	0.154337	0.174856	0.176892		0.25	30.6667	17.3333	18.6667			0.0576076	1.93082	0.869121	0.86865
	0.17258	0.187206	0.195401		0.3	14.6667	16	8			0.0595095	2.04909	0.94934	0.956602
	0.174699	0.197028	0.204368		0.35	8	4	8			0.0614114	2.17315	1.03582	1.05209
	0.180743	0.198692	0.205676		0.4	0	6.66667	4			0.0633133	2.30317	1.12895	1.1556
	0.187266	0.199471	0.206467		0.45	0	1.33333	4			0.0652152	2.43934	1.22909	1.26765
	0.193352	0.201443	0.208018		0.55	1.33333	1.33333	1.33333			0.0671171	2.58182	1.33664	1.38875
	0.197805	0.2024	0.233283		0.75	0	0	0			0.069019	2.73078	1.45201	1.51944
	0.22051	0.202422	0.233918		0.95	0	0	0			0.0709209	2.88641	1.5756	1.66027
	0.226219	0.204069	0.245282		1.15	0	0	0			0.0728228	3.04886	1.70783	1.81179
	0.233904	0.207507	0.252325		1.35	0	0	0			0.0747247	3.21828	1.84913	1.97457
	0.239508	0.208846	0.252857		1.55	0	0	0			0.0766266	3.39485	1.99992	2.14917
	0.2522	0.214863	0.256839		1.75	0	0	0			0.0785285	3.57869	2.16063	2.33616
	0.256207	0.224868	0.261673		1.95	0	0	0			0.0804304	3.76997	2.33168	2.53613
	0.263912	0.259214	0.263139								0.0823323	3.96879	2.51352	2.74962
	0.26901	0.260419	0.269118								0.0842342	4.17531	2.70656	2.97721
	0.270766	0.263217	0.281535								0.0861361	4.38962	2.91122	3.21945
	0.300555	0.263237	0.304298								0.088038	4.61183	3.12792	3.47686
	0.304764	0.276275	0.329189								0.0899399	4.84204	3.35705	3.74997
	0.332652	0.285526	0.336524								0.0918418	5.08033	3.59901	4.03928
	0.351469	0.562745	0.352378								0.0937437	5.32677	3.85417	4.34524
	0.120448	0.174557	0.129223								0.0956456	5.58141	4.12289	4.66829
	0.143847	0.176784	0.144587								0.0975475	5.84431	4.4055	5.00884
	0.161744	0.179535	0.150518								0.0994494	6.11548	4.7023	5.36724
	0.173946	0.1804	0.165412								0.101351	6.39494	5.01359	5.74381
	0.176835	0.183158	0.1657								0.103253	6.68268	5.33961	6.13879
	0.188018	0.196097	0.181286								0.105155	6.97868	5.68058	6.55241
	0.216971	0.198461	0.184762								0.107057	7.2829	6.03669	6.98479
	0.230718	0.207715	0.186604								0.108959	7.59529	6.40807	7.43601
	0.234611	0.220461	0.198704								0.110861	7.91575	6.79483	7.90609
	0.235199	0.233031	0.19973								0.112763	8.24421	7.19701	8.39495
	0.238514	0.242882	0.206702								0.114665	8.58053	7.61462	8.90244
	0.240729	0.244868	0.209302								0.116567	8.92457	8.04761	9.42833
	0.253829	0.250693	0.219097								0.118468	9.27618	8.49588	9.97229
	0.254313	0.283427	0.221333								0.12037	9.63518	8.95926	10.5339
	0.255634	0.286151	0.241675								0.122272	10.0013	9.43754	11.1127
	0.260903	0.290365	0.25168								0.124174	10.3745	9.93043	11.708
	0.265915	0.293598	0.252066								0.126076	10.7543	10.4376	12.3192
	0.272972	0.322894	0.262815								0.127978	11.1405	10.9586	12.9454
	0.277764	0.325306	0.278134								0.12988	11.5329	11.4929	13.5857
	0.291283	0.365133	0.306905								0.131782	11.9311	12.0401	14.2392
	0.297893	0.36614	0.342618								0.133684	12.3347	12.5995	14.9047
	0.327881	0.397903	0.349686								0.135586	12.7435	13.1703	15.581
	0.331758	0.414508	0.374767								0.137487	13.1569	13.7519	16.2667
	0.334226	0.421926	0.403802								0.139389	13.5747	14.3434	16.9606
	0.562796	0.422789	0.442705								0.141291	13.9963	14.9439	17.6611
	0.152052	0.139693	0.125523								0.143193	14.4213	15.5525	18.3666
	0.15755	0.144095	0.13712								0.145095	14.8492	16.168	19.0754
	0.164688	0.161034	0.141876								0.146997	15.2796	16.7895	19.7857
	0.164784	0.167066	0.142437								0.148899	15.712	17.4157	20.4959
	0.166099	0.169669	0.154264								0.150801	16.1457	18.0453	21.2039
	0.173449	0.172605	0.16148								0.152703	16.5802	18.6772	21.9078
	0.174043	0.190026	0.162706								0.154605	17.015	19.31	22.6056
	0.176186	0.200352	0.172147								0.156507	17.4495	19.9423	23.2954
	0.176349	0.201413	0.18372								0.158408	17.8831	20.5727	23.9749
	0.196869	0.209368	0.192319								0.16031	18.3152	21.1996	24.6422
	0.204157	0.212019	0.197316								0.162212	18.7451	21.8217	25.295
	0.212665	0.215486	0.200513								0.164114	19.1722	22.4374	25.9314
	0.215828	0.217006	0.201004								0.166016	19.5959	23.0451	26.5493
	0.217135	0.227782	0.201669								0.167918	20.0156	23.6432	27.1464
	0.244717	0.232583	0.207043								0.16982	20.4305	24.2302	27.7209
	0.246323	0.238079	0.216728								0.171722	20.84	24.8045	28.2708
	0.252839	0.239572	0.220224								0.173624	21.2434	25.3645	28.794
	0.257025	0.257221	0.244754								0.175526	21.6401	25.9086	29.2888
	0.280652	0.293307	0.291643								0.177427	22.0295	26.4354	29.7533
	0.280773	0.293776	0.300357								0.179329	22.4108	26.9432	30.1858
	0.285811	0.296136	0.41002								0.181231	22.7833	27.4306	30.5848
	0.285942	0.296678	0.410724								0.183133	23.1466	27.8961	30.9487
	0.298525	0.310529	0.442118								0.185035	23.4998	28.3384	31.2763
	0.320559	0.385007	0.474712								0.186937	23.8425	28.7561	31.5662
	0.357001	0.460114	0.509906								0.188839	24.1739	29.1478	31.8173
											0.190741	24.4934	29.5124	32.0287
											0.192643	24.8005	29.8488	32.1996
											0.194545	25.0947	30.1558	32.3292
											0.196446	25.3752	30.4325	32.4172
											0.198348	25.6417	30.678	32.4631
											0.20025	25.8936	30.8915	32.4667
											0.202152	26.1304	31.0723	32.4282
											0.204054	26.3517	31.2198	32.3475
											0.205956	26.5571	31.3336	32.2251
											0.207858	26.7461	31.4132	32.0613
											0.20976	26.9183	31.4584	31.8569
											0.211662	27.0735	31.4691	31.6126
											0.213564	27.2113	31.4452	31.3294
											0.215465	27.3314	31.3868	31.0083
											0.217367	27.4336	31.294	30.6506
											0.219269	27.5178	31.1673	30.2576
											0.221171	27.5837	31.007	29.8308
											0.223073	27.6312	30.8136	29.3717
											0.224975	27.6602	30.5878	28.8821
											0.226877	27.6706	30.3302	28.3636
											0.228779	27.6625	30.0418	27.8183
											0.230681	27.6358	29.7234	27.2479
											0.232583	27.5906	29.3761	26.6546
											0.234484	27.527	29.001	26.0402
											0.236386	27.4451	28.5992	25.4069
											0.238288	27.3452	28.172	24.7567
											0.24019	27.2272	27.7206	24.0918
											0.242092	27.0916	27.2465	23.4142
											0.243994	26.9386	26.7511	22.7261
											0.245896	26.7685	26.2359	22.0295
											0.247798	26.5816	25.7023	21.3265
											0.2497	26.3783	25.1519	20.6191
											0.251602	26.1589	24.5862	19.9092
											0.253504	25.924	24.0069	19.1987
											0.255405	25.674	23.4155	18.4895
											0.257307	25.4093	22.8135	17.7833
											0.259209	25.1305	22.2026	17.0819
											0.261111	24.838	21.5843	16.3868
											0.263013	24.5325	20.9601	15.6995
											0.264915	24.2144	20.3317	15.0214
											0.266817	23.8845	19.7004	14.354
											0.268719	23.5432	19.0678	13.6983
											0.270621	23.1913	18.4352	13.0557
											0.272523	22.8292	17.804	12.4269
											0.274424	22.4578	17.1755	11.8131
											0.276326	22.0775	16.551	11.2149
											0.278228	21.6892	15.9317	10.6332
											0.28013	21.2933	15.3187	10.0686
											0.282032	20.8907	14.7131	9.52155
											0.283934	20.4819	14.1159	8.9925
											0.285836	20.0677	13.5281	8.48179
											0.287738	19.6486	12.9505	7.98968
											0.28964	19.2254	12.3839	7.51633
											0.291542	18.7986	11.8292	7.06183
											0.293443	18.369	11.2868	6.62618
											0.295345	17.9372	10.7575	6.20931
											0.297247	17.5038	10.2418	5.8111
											0.299149	17.0693	9.74005	5.43136
											0.301051	16.6345	9.25271	5.06982
											0.302953	16.1999	8.78011	4.7262
											0.304855	15.7661	8.32249	4.40013
											0.306757	15.3335	7.88005	4.09123
											0.308659	14.9029	7.45294	3.79906
											0.310561	14.4746	7.04123	3.52317
											0.312462	14.0492	6.64496	3.26307
											0.314364	13.6271	6.2641	3.01823
											0.316266	13.2089	5.89858	2.78814
											0.318168	12.7948	5.54828	2.57223
											0.32007	12.3855	5.21306	2.36996
											0.321972	11.9812	4.8927	2.18075
											0.323874	11.5823	4.58699	2.00404
											0.325776	11.1892	4.29566	1.83925
											0.327678	10.8022	4.0184	1.68581
											0.32958	10.4215	3.75492	1.54317
											0.331481	10.0476	3.50485	1.41075
											0.333383	9.68052	3.26785	1.28803
											0.335285	9.32062	3.04352	1.17444
											0.337187	8.96807	2.83148	1.06948
											0.339089	8.62307	2.63131	0.972638
											0.340991	8.28578	2.44261	0.883411
											0.342893	7.95634	2.26495	0.801325
											0.344795	7.63487	2.09791	0.725921
											0.346697	7.32147	1.94105	0.656757
											0.348599	7.01623	1.79395	0.59341
											0.350501	6.7192	1.65617	0.535476
											0.352402	6.43042	1.52729	0.482568
											0.354304	6.14993	1.4069	0.434323
											0.356206	5.87772	1.29457	0.390392
											0.358108	5.61379	1.1899	0.350449
											0.36001	5.35812	1.09249	0.314183
											0.361912	5.11066	1.00196	0.281303
											0.363814	4.87135	0.917913	0.251537
											0.365716	4.64014	0.839995	0.224628
											0.367618	4.41693	0.767848	0.200336
											0.36952	4.20164	0.701126	0.178439
											0.371421	3.99416	0.639498	0.158729
											0.373323	3.79438	0.582646	0.141012
											0.375225	3.60217	0.530266	0.12511
											0.377127	3.41741	0.482064	0.110856
											0.379029	3.23994	0.437762	0.098099
											0.380931	3.06963	0.397095	0.0866968
											0.382833	2.90632	0.35981	0.0765203
											0.384735	2.74985	0.325667	0.0674504
											0.386637	2.60006	0.294441	0.0593782
											0.388539	2.45678	0.265916	0.052204
											0.39044	2.31984	0.239891	0.045837
											0.392342	2.18906	0.216175	0.0401941
											0.394244	2.06427	0.194589	0.0352001
											0.396146	1.94528	0.174967	0.0307864
											0.398048	1.83192	0.15715	0.0268912
											0.39995	1.72402	0.140993	0.0234582
											0.401852	1.62137	0.126358	0.0204368
											0.403754	1.52382	0.113117	0.0177815
											0.405656	1.43117	0.101153	0.015451
											0.407558	1.34326	0.0903546	0.0134085
											0.409459	1.2599	0.0806204	0.0116209
											0.411361	1.18092	0.0718559	0.0100585
											0.413263	1.10615	0.0639738	0.00869478
											0.415165	1.03541	0.0568938	0.00750621
											0.417067	0.968553	0.0505417	0.00647168
											0.418969	0.905402	0.0448495	0.00557248
											0.420871	0.845801	0.0397546	0.00479197
											0.422773	0.789593	0.0351998	0.00411542
											0.424675	0.736626	0.0311326	0.0035298
											0.426577	0.68675	0.0275051	0.00302357
											0.428478	0.639822	0.0242736	0.00258657
											0.43038	0.595701	0.0213982	0.00220985
											0.432282	0.554249	0.0188427	0.00188554
											0.434184	0.515337	0.0165741	0.00160674
											0.436086	0.478834	0.0145627	0.00136737
											0.437988	0.444619	0.0127813	0.00116216
											0.43989	0.412571	0.0112055	0.000986454
											0.441792	0.382577	0.00981316	0.000836226
											0.443694	0.354525	0.0085844	0.000707954
											0.445596	0.328309	0.00750125	0.000598578
											0.447497	0.303828	0.00654756	0.000505442
											0.449399	0.280984	0.00570885	0.000426243
											0.451301	0.259683	0.0049721	0.000358985
											0.453203	0.239836	0.00432567	0.000301947
											0.455105	0.221357	0.00375915	0.000253642
											0.457007	0.204164	0.00326324	0.000212787
											0.458909	0.188181	0.00282964	0.00017828
											0.460811	0.173332	0.00245095	0.000149175
											0.462713	0.159548	0.00212061	0.000124659
											0.464615	0.146762	0.00183278	0.000104036
											0.466517	0.13491	0.00158228	8.67126e-05
											0.468418	0.123931	0.00136451	7.21795e-05
											0.47032	0.11377	0.00117542	6.0004e-05
											0.472222	0.104372	0.00101142	4.98174e-05
											0.474124	0.0956854	0.000869352	4.13063e-05
											0.476026	0.0876633	0.000746415	3.42047e-05
											0.477928	0.0802598	0.000640159	2.82873e-05
											0.47983	0.0734322	0.000548425	2.33631e-05
											0.481732	0.0671404	0.000469321	1.9271e-05
											0.483634	0.0613465	0.000401185	1.5875e-05
											0.485536	0.0560149	0.000342565	1.30604e-05
											0.487437	0.0511124	0.000292188	1.07308e-05
											0.489339	0.0466076	0.000248946	8.80533e-06
											0.491241	0.0424714	0.000211871	7.21594e-06
											0.493143	0.0386763	0.000180119	5.90574e-06
											0.495045	0.0351966	0.000152957	4.82715e-06
											0.496947	0.0320085	0.000129748	3.94041e-06
											0.498849	0.0290897	0.00010994	3.21238e-06
											0.500751	0.0264193	9.30541e-05	2.61546e-06
											0.502653	0.0239779	7.86749e-05	2.12668e-06
											0.504555	0.0217475	6.64446e-05	1.727e-06
											0.506456	0.0197114	5.60538e-05	1.4006e-06
											0.508358	0.0178539	4.72361e-05	1.13442e-06
											0.51026	0.0161606	3.97617e-05	9.1763e-07
											0.512162	0.014618	3.34332e-05	7.41303e-07
											0.514064	0.0132139	2.80811e-05	5.98078e-07
											0.515966	0.0119366	2.35599e-05	4.81898e-07
											0.517868	0.0107755	1.97449e-05	3.87782e-07
											0.51977	0.00972084	1.65294e-05	3.1164e-07
											0.521672	0.00876352	1.38224e-05	2.50124e-07
											0.523574	0.00789517	1.15461e-05	2.00489e-07
											0.525475	0.0071081	9.63397e-06	1.60495e-07
											0.527377	0.00639519	8.0297e-06	1.28311e-07
											0.529279	0.00574992	6.68523e-06	1.02448e-07
											0.531181	0.00516629	5.55975e-06	8.1692e-08
											0.533083	0.00463879	4.61867e-06	6.50561e-08
											0.534985	0.00416235	3.83267e-06	5.17406e-08
											0.536887	0.00373234	3.17694e-06	4.1097e-08
											0.538789	0.00334451	2.6305e-06	3.26004e-08
											0.540691	0.00299496	2.17566e-06	2.58267e-08
											0.542593	0.00268015	1.79748e-06	2.04339e-08
											0.544494	0.00239682	1.48341e-06	1.61461e-08
											0.546396	0.002142	1.22288e-06	1.27415e-08
											0.548298	0.00191299	1.00699e-06	1.00417e-08
											0.5502	0.00170732	8.28304e-07	7.90362e-09
											0.552102	0.00152274	6.80577e-07	6.21271e-09
											0.554004	0.0013572	5.58582e-07	4.8772e-09
											0.555906	0.00120885	4.57952e-07	3.8238e-09
											0.557808	0.00107598	3.75038e-07	2.99401e-09
											0.55971	0.000957084	3.06798e-07	2.34125e-09
											0.561612	0.000850751	2.50699e-07	1.82842e-09
											0.563514	0.000755724	2.04633e-07	1.42606e-09
											0.565415	0.000670861	1.66848e-07	1.1108e-09
											0.567317	0.000595128	1.35891e-07	8.64108e-10
											0.569219	0.00052759	1.10556e-07	6.71328e-10
											0.571121	0.000467403	8.9845e-08	5.20878e-10
											0.573023	0.000413804	7.2934e-08	4.0362e-10
											0.574925	0.000366105	5.9141e-08	3.12351e-10
											0.576827	0.000323687	4.79037e-08	2.41406e-10
											0.578729	0.000285992	3.8759e-08	1.86332e-10
											0.580631	0.000252517	3.13256e-08	1.43636e-10
											0.582533	0.000222811	2.52899e-08	1.10579e-10
											0.584434	0.000196467	2.03948e-08	8.50189e-11
											0.586336	0.000173122	1.64291e-08	6.52821e-11
											0.588238	0.000152449	1.32199e-08	5.00618e-11
											0.59014	0.000134154	1.0626e-08	3.83402e-11
											0.592042	0.000117975	8.53158e-09	2.93249e-11
											0.593944	0.000103678	6.84248e-09	2.24003e-11
											0.595846	9.10524e-05	5.48177e-09	1.70885e-11
											0.597748	7.99106e-05	4.38682e-09	1.30194e-11
											0.59965	7.00851e-05	3.50672e-09	9.90631e-12
											0.601552	6.14265e-05	2.80012e-09	7.52779e-12
											0.603453	5.38015e-05	2.23343e-09	5.71291e-12
											0.605355	4.70914e-05	1.77948e-09	4.32994e-12
											0.607257	4.11905e-05	1.41623e-09	3.27749e-12
											0.609159	3.60048e-05	1.1259e-09	2.47762e-12
											0.611061	3.14509e-05	8.94101e-10	1.87053e-12
											0.612963	2.74545e-05	7.09245e-10	1.41035e-12
											0.614865	2.39498e-05	5.6199e-10	1.062e-12
											0.616767	2.08785e-05	4.44819e-10	7.98651e-13
											0.618669	1.81889e-05	3.51691e-10	5.99824e-13
											0.620571	1.58351e-05	2.77755e-10	4.4991e-13
											0.622472	1.37767e-05	2.19121e-10	3.37025e-13
											0.624374	1.19778e-05	1.72675e-10	2.52135e-13
											0.626276	1.04068e-05	1.35924e-10	1.88382e-13
											0.628178	9.03574e-06	1.06878e-10	1.40566e-13
											0.63008	7.84008e-06	8.39461e-11	1.0475e-13
											0.631982	6.79807e-06	6.58622e-11	7.79584e-14
											0.633884	5.8906e-06	5.16172e-11	5.79438e-14
											0.635786	5.10084e-06	4.04087e-11	4.30116e-14
											0.637688	4.414e-06	3.15993e-11	3.18859e-14
											0.63959	3.81708e-06	2.46833e-11	2.36073e-14
											0.641491	3.29867e-06	1.92598e-11	1.74554e-14
											0.643393	2.84875e-06	1.50115e-11	1.28898e-14
											0.645295	2.45855e-06	1.16874e-11	9.50602e-15
											0.647197	2.12037e-06	9.08935e-12	7.0014e-15
											0.649099	1.82748e-06	7.06109e-12	5.14999e-15
											0.651001	1.574e-06	5.4794e-12	3.78322e-15
											0.652903	1.35476e-06	4.24734e-12	2.77557e-15
											0.654805	1.16528e-06	3.28869e-12	2.03365e-15
											0.656707	1.00162e-06	2.54362e-12	1.48812e-15
											0.658609	8.60375e-07	1.96519e-12	1.0875e-15
											0.660511	7.3855e-07	1.51662e-12	7.93706e-16
											0.662412	6.33549e-07	1.16916e-12	5.78526e-16
											0.664314	5.43112e-07	9.00313e-13	4.21135e-16
											0.666216	4.65272e-07	6.92525e-13	3.06164e-16
											0.668118	3.98321e-07	5.32108e-13	2.22291e-16
											0.67002	3.40775e-07	4.08401e-13	1.61184e-16
											0.671922	2.91347e-07	3.1311e-13	1.16724e-16
											0.673824	2.48921e-07	2.39789e-13	8.44172e-17
											0.675726	2.1253e-07	1.83435e-13	6.09729e-17
											0.677628	1.81338e-07	1.40172e-13	4.39822e-17
											0.67953	1.5462e-07	1.06994e-13	3.16849e-17
											0.681431	1.3175e-07	8.15798e-14	2.27962e-17
											0.683333	1.12188e-07	6.21337e-14	1.63797e-17
											0.685235	9.54656e-08	4.7271e-14	1.1754e-17
											0.687137	8.11816e-08	3.5924e-14	8.42363e-18
											0.689039	6.89885e-08	2.72708e-14	6.02903e-18
											0.690941	5.85874e-08	2.06792e-14	4.30953e-18
											0.692843	4.9721e-08	1.56636e-14	3.07643e-18
											0.694745	4.21681e-08	1.18514e-14	2.19331e-18
											0.696647	3.57386e-08	8.95724e-15	1.56166e-18
											0.698549	3.0269e-08	6.76238e-15	1.11047e-18
											0.70045	2.56193e-08	5.09974e-15	7.88613e-19
											0.702352	2.16694e-08	3.84166e-15	5.59312e-19
											0.704254	1.83161e-08	2.89076e-15	3.96168e-19
											0.706156	1.54713e-08	2.17284e-15	2.80246e-19
											0.708058	1.30597e-08	1.63142e-15	1.97986e-19
											0.70996	1.10165e-08	1.22356e-15	1.39689e-19
											0.711862	9.28676e-09	9.16665e-16	9.84299e-20
											0.713764	7.82335e-09	6.85988e-16	6.92668e-20
											0.715666	6.58613e-09	5.12797e-16	4.86809e-20
											0.717568	5.54085e-09	3.8291e-16	3.41685e-20
											0.719469	4.65833e-09	2.85608e-16	2.39513e-20
											0.721371	3.91375e-09	2.12798e-16	1.67674e-20
											0.723273	3.28598e-09	1.58375e-16	1.17229e-20
											0.725175	2.75705e-09	1.17741e-16	8.18546e-21
											0.727077	2.3117e-09	8.74362e-17	5.708e-21
											0.728979	1.937e-09	6.48601e-17	3.9752e-21
											0.730881	1.62194e-09	4.80604e-17	2.76483e-21
											0.732783	1.35721e-09	3.55729e-17	1.9205e-21
											0.734685	1.13493e-09	2.63011e-17	1.33227e-21
											0.736587	9.48418e-10	1.94245e-17	9.23011e-22
											0.738488	7.92024e-10	1.43301e-17	6.38639e-22
											0.74039	6.60976e-10	1.05602e-17	4.41305e-22
											0.742292	5.51241e-10	7.7735e-18	3.04548e-22
											0.744194	4.59416e-10	5.71589e-18	2.09898e-22
											0.746096	3.8263e-10	4.1983e-18	1.44476e-22
											0.747998	3.18464e-10	3.08025e-18	9.93156e-23
											0.7499	2.6488e-10	2.25746e-18	6.81826e-23
											0.751802	2.20165e-10	1.65264e-18	4.67482e-23
											0.753704	1.82875e-10	1.20853e-18	3.20103e-23
											0.755606	1.51799e-10	8.82798e-19	2.18902e-23
											0.757508	1.25919e-10	6.44149e-19	1.49501e-23
											0.759409	1.04382e-10	4.69498e-19	1.01971e-23
											0.761311	8.64698e-11	3.41826e-19	6.94606e-24
											0.763213	7.15836e-11	2.48598e-19	4.72539e-24
											0.765115	5.92203e-11	1.80598e-19	3.21049e-24
											0.767017	4.89594e-11	1.31054e-19	2.17841e-24
											0.768919	4.04493e-11	9.49974e-20	1.47619e-24
											0.770821	3.33959e-11	6.87852e-20	9.9903e-25
											0.772723	2.7554e-11	4.97509e-20	6.75228e-25
											0.774625	2.27187e-11	3.59442e-20	4.55781e-25
											0.776527	1.87194e-11	2.59406e-20	3.07254e-25
											0.778428	1.54137e-11	1.87005e-20	2.06859e-25
											0.78033	1.26833e-11	1.34663e-20	1.39086e-25
											0.782232	1.04296e-11	9.68653e-21	9.33961e-26
											0.784134	8.57054e-12	6.96e-21	6.26337e-26
											0.786036	7.03815e-12	4.99544e-21	4.19491e-26
											0.787938	5.77587e-12	3.58146e-21	2.80589e-26
											0.78984	4.7368e-12	2.56489e-21	1.87437e-26
											0.791742	3.88204e-12	1.83485e-21	1.25047e-26
											0.793644	3.17939e-12	1.31116e-21	8.33155e-27
											0.795546	2.60218e-12	9.35903e-22	5.54387e-27
											0.797447	2.12833e-12	6.67314e-22	3.68413e-27
											0.799349	1.73959e-12	4.75283e-22	2.44507e-27
											0.801251	1.42091e-12	3.3814e-22	1.62063e-27
											0.803153	1.15982e-12	2.40305e-22	1.07277e-27
											0.805055	9.46077e-13	1.7059e-22	7.09201e-28
											0.806957	7.71205e-13	1.20966e-22	4.68235e-28
											0.808859	6.28234e-13	8.56839e-23	3.08741e-28
											0.810761	5.11425e-13	6.06257e-23	2.0331e-28
											0.812663	4.16055e-13	4.28486e-23	1.33708e-28
											0.814565	3.38242e-13	3.02509e-23	8.78195e-29
											0.816466	2.74798e-13	2.13336e-23	5.76049e-29
											0.818368	2.23104e-13	1.50283e-23	3.77365e-29
											0.82027	1.81013e-13	1.0575e-23	2.46888e-29
											0.822172	1.46764e-13	7.43317e-24	1.61314e-29
											0.824074	1.18916e-13	5.21902e-24	1.05264e-29
											0.825976	9.62871e-14	3.66039e-24	6.85993e-30
											0.827878	7.7912e-14	2.56441e-24	4.46473e-30
											0.82978	6.30013e-14	1.79461e-24	2.90206e-30
											0.831682	5.09099e-14	1.25451e-24	1.88387e-30
											0.833584	4.11116e-14	8.75999e-25	1.22133e-30
											0.835485	3.31768e-14	6.11019e-25	7.90762e-31
											0.837387	2.67555e-14	4.25724e-25	5.11323e-31
											0.839289	2.15626e-14	2.96294e-25	3.30201e-31
											0.841191	1.73658e-14	2.05988e-25	2.1296e-31
											0.843093	1.39765e-14	1.43048e-25	1.37167e-31
											0.844995	1.12412e-14	9.92307e-26	8.82344e-32
											0.846897	9.0351e-15	6.87594e-26	5.6684e-32
											0.848799	7.25709e-15	4.75928e-26	3.63678e-32
											0.850701	5.82506e-15	3.29058e-26	2.33028e-32
											0.852603	4.67247e-15	2.27262e-26	1.4912e-32
											0.854505	3.74543e-15	1.56784e-26	9.53006e-33
											0.856406	3.0003e-15	1.08044e-26	6.08262e-33
											0.858308	2.4018e-15	7.43743e-27	3.87722e-33
											0.86021	1.92139e-15	5.11407e-27	2.46823e-33
											0.862112	1.53605e-15	3.51264e-27	1.56922e-33
											0.864014	1.22716e-15	2.41003e-27	9.96366e-34
											0.865916	9.79732e-16	1.65171e-27	6.31811e-34
											0.867818	7.81666e-16	1.13076e-27	4.0012e-34
											0.86972	6.23223e-16	7.7326e-28	2.53063e-34
											0.871622	4.96563e-16	5.28208e-28	1.59846e-34
											0.873524	3.95379e-16	3.60419e-28	1.00834e-34
											0.875425	3.14602e-16	2.45659e-28	6.35257e-35
											0.877327	2.5016e-16	1.67255e-28	3.99692e-35
											0.879229	1.98784e-16	1.13749e-28	2.51152e-35
											0.881131	1.57854e-16	7.72754e-29	1.57609e-35
											0.883033	1.25267e-16	5.24392e-29	9.87785e-36
											0.884935	9.93407e-17	3.55462e-29	6.18269e-36
											0.886837	7.87273e-17	2.40688e-29	3.8648e-36
											0.888739	6.23494e-17	1.62793e-29	2.41274e-36
											0.890641	4.93455e-17	1.09987e-29	1.50428e-36
											0.892543	3.90276e-17	7.42283e-30	9.36662e-37
											0.894444	3.08464e-17	5.00403e-30	5.82466e-37
											0.896346	2.43638e-17	3.36971e-30	3.61737e-37
											0.898248	1.92307e-17	2.26667e-30	2.24363e-37
											0.90015	1.51688e-17	1.52302e-30	1.38977e-37
											0.902052	1.19569e-17	1.02223e-30	8.59743e-38
											0.903954	9.41874e-18	6.85346e-31	5.31165e-38
											0.905856	7.41439e-18	4.58982e-31	3.27737e-38
											0.907758	5.83267e-18	3.07046e-31	2.01956e-38
											0.90966	4.58529e-18	2.0518e-31	1.24286e-38
											0.911562	3.60226e-18	1.36958e-31	7.63871e-39
											0.913463	2.82809e-18	9.13197e-32	4.68872e-39
											0.915365	2.2188e-18	6.08224e-32	2.87424e-39
											0.917267	1.73961e-18	4.04655e-32	1.75965e-39
											0.919169	1.36299e-18	2.68923e-32	1.07588e-39
											0.921071	1.0672e-18	1.78523e-32	6.56958e-40
											0.922973	8.35033e-19	1.18381e-32	4.00631e-40
											0.924875	6.52937e-19	7.84142e-33	2.43998e-40
											0.926777	5.10208e-19	5.18835e-33	1.4841e-40
											0.928679	3.98412e-19	3.42914e-33	9.01519e-41
											0.930581	3.10903e-19	2.26394e-33	5.46916e-41
											0.932482	2.42452e-19	1.49302e-33	3.31361e-41
											0.934384	1.88945e-19	9.83537e-34	2.00501e-41
											0.936286	1.47148e-19	6.47199e-34	1.21162e-41
											0.938188	1.1452e-19	4.2541e-34	7.31224e-42
											0.94009	8.9067e-20	2.79318e-34	4.40727e-42
											0.941992	6.92247e-20	1.83195e-34	2.65291e-42
											0.943894	5.37666e-20	1.20019e-34	1.59482e-42
											0.945796	4.17324e-20	7.85436e-35	9.57489e-43
											0.947698	3.237e-20	5.13444e-35	5.74105e-43
											0.9496	2.50911e-20	3.35273e-35	3.43782e-43
											0.951502	1.9436e-20	2.18688e-35	2.05594e-43
											0.953403	1.50453e-20	1.42487e-35	1.22792e-43
											0.955305	1.16387e-20	9.2736e-36	7.32433e-44
											0.957207	8.99736e-21	6.02898e-36	4.36313e-44
											0.959109	6.9508e-21	3.91527e-36	2.59575e-44
											0.961011	5.36616e-21	2.53981e-36	1.54228e-44
											0.962913	4.14e-21	1.64575e-36	9.15162e-45
											0.964815	3.19187e-21	1.06525e-36	5.42334e-45
											0.966717	2.45923e-21	6.88744e-37	3.20975e-45
											0.968619	1.89348e-21	4.44824e-37	1.89718e-45
											0.970521	1.45691e-21	2.86974e-37	1.11991e-45
											0.972422	1.12024e-21	1.84934e-37	6.60222e-46
											0.974324	8.60792e-22	1.19046e-37	3.88716e-46
											0.976226	6.60989e-22	7.65485e-38	2.28565e-46
											0.978128	5.07223e-22	4.91677e-38	1.34221e-46
											0.98003	3.88966e-22	3.15461e-38	7.87167e-47
											0.981932	2.9808e-22	2.02178e-38	4.6105e-47
											0.983834	2.28277e-22	1.29433e-38	2.69689e-47
											0.985736	1.74703e-22	8.27713e-39	1.57548e-47
											0.987638	1.33613e-22	5.28733e-39	9.19174e-48
											0.98954	1.02118e-22	3.37377e-39	5.35571e-48
											0.991441	7.7995e-23	2.15039e-39	3.11653e-48
											0.993343	5.95304e-23	1.36912e-39	1.81117e-48
											0.995245	4.54066e-23	8.70738e-40	1.05119e-48
											0.997147	3.46105e-23	5.53167e-40	6.09313e-49
											0.999049	2.63637e-23	3.51033e-40	3.52722e-49
											1.00095	2.00683e-23	2.22517e-40	2.0392e-49
											1.00285	1.5266e-23	1.40896e-40	1.17739e-49
											1.00475	1.16051e-23	8.91167e-41	6.78919e-50
											1.00666	8.81617e-24	5.63042e-41	3.90975e-50
											1.00856	6.69298e-24	3.55341e-41	2.24861e-50
											1.01046	5.07771e-24	2.24013e-41	1.29156e-50
											1.01236	3.84968e-24	1.41066e-41	7.40883e-51
											1.01426	2.91669e-24	8.8735e-42	4.24442e-51
											1.01617	2.20833e-24	5.57558e-42	2.42841e-51
											1.01807	1.67088e-24	3.49951e-42	1.38759e-51
											1.01997	1.26339e-24	2.19405e-42	7.91835e-52
											1.02187	9.54629e-25	1.37407e-42	4.51277e-52
											1.02377	7.20845e-25	8.59597e-43	2.56853e-52
											1.02568	5.43949e-25	5.37159e-43	1.46003e-52
											1.02758	4.10187e-25	3.353e-43	8.28847e-53
											1.02948	3.09111e-25	2.09067e-43	4.69917e-53
											1.03138	2.32786e-25	1.30215e-43	2.66074e-53
											1.03328	1.75189e-25	8.10139e-44	1.50459e-53
											1.03519	1.31754e-25	5.03477e-44	8.49705e-54
											1.03709	9.90217e-26	3.12553e-44	4.7924e-54
											1.03899	7.43713e-26	1.93816e-44	2.69943e-54
											1.04089	5.58199e-26	1.20054e-44	1.51854e-54
											1.04279	4.18679e-26	7.42828e-45	8.53131e-55
											1.04469	3.13821e-26	4.59115e-45	4.78673e-55
											1.0466	2.35066e-26	2.83451e-45	2.68224e-55
											1.0485	1.75957e-26	1.74806e-45	1.50103e-55
											1.0504	1.31624e-26	1.07686e-45	8.38914e-56
											1.0523	9.83938e-27	6.62645e-46	4.68252e-56
											1.0542	7.35039e-27	4.07312e-46	2.61021e-56
											1.05611	5.48734e-27	2.5009e-46	1.45314e-56
											1.05801	4.09375e-27	1.53387e-46	8.07928e-57
											1.05991	3.05203e-27	9.39727e-47	4.48615e-57
											1.06181	2.27387e-27	5.75094e-47	2.48776e-57
											1.06371	1.69298e-27	3.51559e-47	1.37777e-57
											1.06562	1.25963e-27	2.14674e-47	7.62048e-58
											1.06752	9.36583e-28	1.30943e-47	4.20941e-58
											1.06942	6.95915e-28	7.9783e-48	2.32218e-58
											1.07132	5.16744e-28	4.85579e-48	1.27939e-58
											1.07322	3.83445e-28	2.95211e-48	7.03957e-59
											1.07513	2.8434e-28	1.79278e-48	3.86833e-59
											1.07703	2.10709e-28	1.08754e-48	2.12293e-59
											1.07893	1.5604e-28	6.58997e-49	1.16354e-59
											1.08083	1.15477e-28	3.98883e-49	6.36889e-60
											1.08273	8.54015e-29	2.41174e-49	3.48161e-60
											1.08463	6.31166e-29	1.45659e-49	1.90077e-60
											1.08654	4.66155e-29	8.78756e-50	1.03637e-60
											1.08844	3.44053e-29	5.29567e-50	5.64334e-61
											1.09034	2.53763e-29	3.18784e-50	3.06895e-61
											1.09224	1.87043e-29	1.91687e-50	1.66678e-61
											1.09414	1.37772e-29	1.15137e-50	9.04073e-62
											1.09605	1.01412e-29	6.90807e-51	4.89736e-62
											1.09795	7.45979e-30	4.14021e-51	2.64944e-62
											1.09985	5.48368e-30	2.47862e-51	1.43147e-62
											1.10175	4.02834e-30	1.48225e-51	7.72404e-63
											1.10365	2.95726e-30	8.8543e-52	4.16238e-63
											1.10556	2.1695e-30	5.28336e-52	2.24013e-63
											1.10746	1.59052e-30	3.14911e-52	1.20404e-63
											1.10936	1.16527e-30	1.87495e-52	6.46309e-64
											1.11126	8.53147e-31	1.1151e-52	3.46478e-64
											1.11316	6.24207e-31	6.62458e-53	1.85501e-64
											1.11507	4.56396e-31	3.93122e-53	9.91859e-65
											1.11697	3.33475e-31	2.33033e-53	5.29651e-65
											1.11887	2.43497e-31	1.37985e-53	2.82464e-65
											1.12077	1.77678e-31	8.16147e-54	1.50443e-65
											1.12267	1.29563e-31	4.822e-54	8.0023e-66
											1.12457	9.44138e-32	2.84583e-54	4.25102e-66
											1.12648	6.87542e-32	1.67769e-54	2.2553e-66
											1.12838	5.00348e-32	9.8796e-55	1.19496e-66
											1.13028	3.63876e-32	5.8115e-55	6.32316e-67
											1.13218	2.64449e-32	3.41476e-55	3.34157e-67
											1.13408	1.92062e-32	2.00426e-55	1.7636e-67
											1.13599	1.39395e-32	1.17509e-55	9.2958e-68
											1.13789	1.01102e-32	6.88194e-56	4.89336e-68
											1.13979	7.32799e-33	4.02599e-56	2.57254e-68
											1.14169	5.30782e-33	2.35265e-56	1.35068e-68
											1.14359	3.84199e-33	1.3733e-56	7.08232e-69
											1.1455	2.77911e-33	8.00745e-57	3.70881e-69
											1.1474	2.00892e-33	4.66387e-57	1.93967e-69
											1.1493	1.4512e-33	2.71345e-57	1.01311e-69
											1.1512	1.04762e-33	1.57695e-57	5.28467e-70
											1.1531	7.55761e-34	9.15459e-58	2.75306e-70
											1.15501	5.44848e-34	5.30862e-58	1.43234e-70
											1.15691	3.92532e-34	3.07501e-58	7.44241e-71
											1.15881	2.82607e-34	1.77924e-58	3.86202e-71
											1.16071	2.03329e-34	1.02836e-58	2.00147e-71
											1.16261	1.46192e-34	5.93714e-59	1.03591e-71
											1.16451	1.0504e-34	3.42399e-59	5.35458e-72
											1.16642	7.5422e-35	1.97247e-59	2.76417e-72
											1.16832	5.41188e-35	1.13504e-59	1.42508e-72
											1.17022	3.88067e-35	6.52431e-60	7.3375e-73
											1.17212	2.78083e-35	3.74611e-60	3.77304e-73
											1.17402	1.99136e-35	2.14857e-60	1.93762e-73
											1.17593	1.42506e-35	1.23095e-60	9.93762e-74
											1.17783	1.01912e-35	7.04455e-61	5.09014e-74
											1.17973	7.28327e-36	4.02707e-61	2.60382e-74
											1.18163	5.20159e-36	2.29957e-61	1.33023e-74
											1.18353	3.71239e-36	1.31168e-61	6.78703e-75
											1.18544	2.64777e-36	7.47364e-62	3.45832e-75
											1.18734	1.88719e-36	4.25362e-62	1.75989e-75
											1.18924	1.34418e-36	2.41829e-62	8.94419e-76
											1.19114	9.56774e-37	1.37334e-62	4.53974e-76
											1.19304	6.80565e-37	7.79064e-63	2.3012e-76
											1.19494	4.83769e-37	4.41458e-63	1.16497e-76
											1.19685	3.43649e-37	2.49878e-63	5.8899e-77
											1.19875	2.4395e-37	1.41283e-63	2.97397e-77
											1.20065	1.73059e-37	7.97948e-64	1.49968e-77
											1.20255	1.22686e-37	4.50175e-64	7.5526e-78
											1.20445	8.69175e-38	2.53694e-64	3.79864e-78
											1.20636	6.15356e-38	1.42811e-64	1.90807e-78
											1.20826	4.35366e-38	8.03041e-65	9.57187e-79
											1.21016	3.07815e-38	4.5106e-65	4.79549e-79
											1.21206	2.17488e-38	2.53078e-65	2.3994e-79
											1.21396	1.53564e-38	1.41839e-65	1.19897e-79
											1.21587	1.08355e-38	7.94075e-66	5.98341e-80
											1.21777	7.64046e-39	4.44068e-66	2.98211e-80
											1.21967	5.38391e-39	2.48061e-66	1.48434e-80
											1.22157	3.79127e-39	1.38418e-66	7.37863e-81
											1.22347	2.66797e-39	7.71519e-67	3.66315e-81
											1.22538	1.87622e-39	4.29561e-67	1.81622e-81
											1.22728	1.31855e-39	2.38905e-67	8.99321e-82
											1.22918	9.26013e-40	1.32723e-67	4.44731e-82
											1.23108	6.499e-40	7.36534e-68	2.19641e-82
											1.23298	4.5581e-40	4.08283e-68	1.08334e-82
											1.23488	3.1947e-40	2.26074e-68	5.33644e-83
											1.23679	2.23761e-40	1.25045e-68	2.62526e-83
											1.23869	1.5662e-40	6.90876e-69	1.28982e-83
											1.24059	1.09552e-40	3.81293e-69	6.32875e-84
											1.24249	7.65771e-41	2.10203e-69	3.10129e-84
											1.24439	5.34918e-41	1.15756e-69	1.51776e-84
											1.2463	3.73409e-41	6.3675e-70	7.41816e-85
											1.2482	2.60489e-41	3.49879e-70	3.62097e-85
											1.2501	1.81595e-41	1.92039e-70	1.76517e-85
											1.252	1.2651e-41	1.05289e-70	8.59381e-86
											1.2539	8.80757e-42	5.76632e-71	4.17848e-86
											1.25581	6.12767e-42	3.15455e-71	2.02901e-86
											1.25771	4.26033e-42	1.72385e-71	9.83981e-87
											1.25961	2.96005e-42	9.40985e-72	4.76566e-87
											1.26151	2.05524e-42	5.13085e-72	2.30512e-87
											1.26341	1.42606e-42	2.79459e-72	1.11352e-87
											1.26532	9.88821e-43	1.52044e-72	5.37205e-88
											1.26722	6.85185e-43	8.26313e-73	2.5883e-88
											1.26912	4.74467e-43	4.48582e-73	1.24544e-88
											1.27102	3.28332e-43	2.43254e-73	5.98505e-89
											1.27292	2.27053e-43	1.31766e-73	2.87241e-89
											1.27482	1.5691e-43	7.12964e-74	1.37677e-89
											1.27673	1.08364e-43	3.85349e-74	6.59034e-90
											1.27863	7.47867e-44	2.08048e-74	3.15058e-90
											1.28053	5.15791e-44	1.12201e-74	1.50421e-90
											1.28243	3.55493e-44	6.04437e-75	7.17232e-91
											1.28433	2.44848e-44	3.25259e-75	3.41544e-91
											1.28624	1.68528e-44	1.74835e-75	1.6243e-91
											1.28814	1.15919e-44	9.38753e-76	7.71477e-92
											1.29004	7.96793e-45	5.03496e-76	3.65943e-92
											1.29194	5.47325e-45	2.69752e-76	1.73356e-92
											1.29384	3.75711e-45	1.44362e-76	8.20158e-93
											1.29575	2.57733e-45	7.71733e-77	3.87518e-93
											1.29765	1.76683e-45	4.121e-77	1.82861e-93
											1.29955	1.2104e-45	2.19817e-77	8.61756e-94
											1.30145	8.2865e-46	1.17123e-77	4.05586e-94
											1.30335	5.6692e-46	6.23368e-78	1.9064e-94
											1.30526	3.87597e-46	3.31413e-78	8.94917e-95
											1.30716	2.64819e-46	1.76002e-78	4.19551e-95
											1.30906	1.80811e-46	9.33661e-79	1.96436e-95
											1.31096	1.2337e-46	4.94746e-79	9.18528e-96
											1.31286	8.41204e-47	2.61878e-79	4.28942e-96
											1.31476	5.73196e-47	1.38464e-79	2.0005e-96
											1.31667	3.90313e-47	7.31304e-80	9.31781e-97
											1.31857	2.65602e-47	3.85817e-80	4.33435e-97
											1.32047	1.80616e-47	2.03324e-80	2.01358e-97
											1.32237	1.22742e-47	1.07033e-80	9.34215e-98
											1.32427	8.33558e-48	5.62819e-81	4.32873e-98
											1.32618	5.65702e-48	2.95626e-81	2.00313e-98
											1.32808	3.83662e-48	1.5511e-81	9.25746e-99
											1.32998	2.60026e-48	8.12939e-82	4.27277e-99
											1.33188	1.76114e-48	4.25598e-82	1.96952e-99
											1.33378	1.19201e-48	2.22569e-82	9.06668e-100
											1.33569	8.0626e-49	1.16265e-82	4.1684e-100
											1.33759	5.44977e-49	6.06681e-83	1.91393e-100
											1.33949	3.6812e-49	3.16222e-83	8.77639e-101
											1.34139	2.4849e-49	1.64644e-83	4.01922e-101
											1.34329	1.67624e-49	8.56296e-84	1.83824e-101
											1.3452	1.12999e-49	4.4486e-84	8.39645e-102
											1.3471	7.61235e-50	2.30858e-84	3.83023e-102
											1.349	5.12474e-50	1.19671e-84	1.74497e-102
											1.3509	3.44774e-50	6.19667e-85	7.93939e-103
											1.3528	2.31795e-50	3.20515e-85	3.60762e-103
											1.3547	1.55734e-50	1.656e-85	1.63715e-103
											1.35661	1.04561e-50	8.54664e-86	7.41976e-104
											1.35851	7.01563e-51	4.40609e-86	3.35836e-104
											1.36041	4.70404e-51	2.269e-86	1.51809e-104
											1.36231	3.15198e-51	1.16718e-86	6.85338e-105
											1.36421	2.11059e-51	5.99738e-87	3.08991e-105
											1.36612	1.41232e-51	3.07829e-87	1.3913e-105
											1.36802	9.44435e-52	1.57827e-87	6.25649e-106
											1.36992	6.3113e-52	8.08302e-88	2.8098e-106
											1.37182	4.21477e-52	4.13513e-88	1.26024e-106
											1.37372	2.81279e-52	2.11314e-88	5.64506e-107
											1.37563	1.8759e-52	1.07867e-88	2.52533e-107
											1.37753	1.25023e-52	5.50011e-89	1.12824e-107
											1.37943	8.3268e-53	2.80142e-89	5.03406e-108
											1.38133	5.54212e-53	1.4253e-89	2.24321e-108
											1.38323	3.68622e-53	7.24365e-90	9.98293e-109
											1.38514	2.45017e-53	3.67732e-90	4.4369e-109
											1.38704	1.62749e-53	1.86478e-90	1.96941e-109
											1.38894	1.08031e-53	9.44596e-91	8.73025e-110
											1.39084	7.1662e-54	4.77955e-91	3.86503e-110
											1.39274	4.75047e-54	2.41575e-91	1.70888e-110
											1.39464	3.14698e-54	1.21966e-91	7.54584e-111
											1.39655	2.08333e-54	6.15102e-92	3.32764e-111
											1.39845	1.37826e-54	3.09869e-92	1.46555e-111
											1.40035	9.112e-55	1.55931e-92	6.44614e-112
											1.40225	6.0201e-55	7.83808e-93	2.83161e-112
											1.40415	3.97468e-55	3.93558e-93	1.24223e-112
											1.40606	2.62247e-55	1.97393e-93	5.44256e-113
											1.40796	1.72912e-55	9.88953e-94	2.38145e-113
											1.40986	1.13933e-55	4.94929e-94	1.04067e-113
											1.41176	7.50209e-56	2.47419e-94	4.54171e-114
											1.41366	4.93655e-56	1.23551e-94	1.97952e-114
											1.41557	3.24618e-56	6.16282e-95	8.6166e-115
											1.41747	2.1332e-56	3.0707e-95	3.74581e-115
											1.41937	1.40087e-56	1.52833e-95	1.62626e-115
											1.42127	9.19331e-57	7.59835e-96	7.05133e-116
											1.42317	6.02914e-57	3.7735e-96	3.05341e-116
											1.42508	3.95136e-57	1.87194e-96	1.32049e-116
											1.42698	2.5879e-57	9.27603e-97	5.70318e-117
											1.42888	1.69378e-57	4.59151e-97	2.46e-117
											1.43078	1.10783e-57	2.27023e-97	1.05971e-117
											1.43268	7.241e-58	1.12127e-97	4.55906e-118
											1.43458	4.72969e-58	5.53183e-98	1.95883e-118
											1.43649	3.08728e-58	2.72617e-98	8.40532e-119
											1.43839	2.01385e-58	1.34202e-98	3.60201e-119
											1.44029	1.31276e-58	6.59912e-99	1.5416e-119
											1.44219	8.55172e-59	3.24143e-99	6.58919e-120
											1.44409	5.56711e-59	1.59041e-99	2.81272e-120
											1.446	3.62172e-59	7.79482e-100	1.1991e-120
											1.4479	2.35455e-59	3.81614e-100	5.1053e-121
											1.4498	1.52971e-59	1.86623e-100	2.1708e-121
											1.4517	9.93162e-60	9.11653e-101	9.21836e-122
											1.4536	6.44375e-60	4.44852e-101	3.90951e-122
											1.45551	4.17797e-60	2.16833e-101	1.65586e-122
											1.45741	2.70708e-60	1.05574e-101	7.00426e-123
											1.45931	1.75285e-60	5.13464e-102	2.95893e-123
											1.46121	1.13422e-60	2.49452e-102	1.24836e-123
											1.46311	7.3343e-61	1.21056e-102	5.25996e-124
											1.46502	4.73945e-61	5.86823e-103	2.21339e-124
											1.46692	3.06059e-61	2.84152e-103	9.30185e-125
											1.46882	1.97511e-61	1.37442e-103	3.90404e-125
											1.47072	1.27376e-61	6.6406e-104	1.63642e-125
											1.47262	8.209e-62	3.20494e-104	6.85029e-126
											1.47452	5.28691e-62	1.54509e-104	2.8639e-126
											1.47643	3.40269e-62	7.44065e-105	1.19575e-126
											1.47833	2.18852e-62	3.57924e-105	4.98609e-127
											1.48023	1.40665e-62	1.71986e-105	2.07641e-127
											1.48213	9.0351e-63	8.25501e-106	8.63577e-128
											1.48403	5.79945e-63	3.9579e-106	3.58693e-128
											1.48594	3.72005e-63	1.89555e-106	1.48792e-128
											1.48784	2.38463e-63	9.06834e-107	6.16413e-129
											1.48974	1.52756e-63	4.33354e-107	2.55034e-129
											1.49164	9.77884e-64	2.06862e-107	1.0538e-129
											1.49354	6.25581e-64	9.86372e-108	4.34865e-130
											1.49545	3.99934e-64	4.69811e-108	1.79219e-130
											1.49735	2.55506e-64	2.23526e-108	7.37647e-131
											1.49925	1.63126e-64	1.06232e-108	3.03213e-131
											1.50115	1.04077e-64	5.04321e-109	1.24475e-131
											1.50305	6.63577e-65	2.39156e-109	5.10329e-132
											1.50495	4.22803e-65	1.13286e-109	2.08956e-132
											1.50686	2.69212e-65	5.36036e-110	8.5446e-133
											1.50876	1.713e-65	2.53358e-110	3.48951e-133
											1.51066	1.08926e-65	1.19619e-110	1.42322e-133
											1.51256	6.92167e-66	5.64137e-111	5.79713e-134
											1.51446	4.39542e-66	2.65762e-111	2.35825e-134
											1.51637	2.78932e-66	1.25062e-111	9.58076e-135
											1.51827	1.7689e-66	5.87865e-112	3.88728e-135
											1.52017	1.12103e-66	2.76028e-112	1.57516e-135
											1.52207	7.09973e-67	1.29465e-112	6.37442e-136
											1.52397	4.49338e-67	6.0656e-113	2.57626e-136
											1.52588	2.84193e-67	2.83869e-113	1.03986e-136
											1.52778	1.79623e-67	1.32704e-113	4.19173e-137
											1.52968	1.13454e-67	6.19689e-114	1.68751e-137
											1.53158	7.16117e-68	2.89058e-114	6.78476e-138
											1.53348	4.51708e-68	1.34685e-114	2.72431e-138
											1.53539	2.84734e-68	6.26868e-115	1.09248e-138
											1.53729	1.79362e-68	2.91444e-115	4.37528e-139
											1.53919	1.12909e-68	1.3535e-115	1.74998e-139
											1.54109	7.10293e-69	6.27888e-116	6.99026e-140
											1.54299	4.46533e-69	2.90957e-116	2.78862e-140
											1.54489	2.80529e-69	1.34679e-116	1.11101e-140
											1.5468	1.76121e-69	6.22717e-117	4.42063e-141
											1.5487	1.10498e-69	2.87611e-117	1.75665e-141
											1.5506	6.92792e-70	1.32692e-117	6.97137e-142
											1.5525	4.34071e-70	6.11509e-118	2.76304e-142
											1.5544	2.71787e-70	2.81505e-118	1.09368e-142
											1.55631	1.7006e-70	1.29447e-118	4.32343e-143
											1.55821	1.06338e-70	5.94591e-119	1.70687e-143
											1.56011	6.64476e-71	2.72815e-119	6.7299e-144
											1.56201	4.14935e-71	1.25038e-119	2.65003e-144
											1.56391	2.58934e-71	5.72449e-120	1.04214e-144
											1.56582	1.61476e-71	2.61791e-120	4.09297e-145
											1.56772	1.00631e-71	1.1959e-120	1.6054e-145
											1.56962	6.26711e-72	5.45705e-121	6.28876e-146
											1.57152	3.90041e-72	2.48739e-121	2.46026e-146
											1.57342	2.42584e-72	1.13254e-121	9.61236e-147
											1.57533	1.50772e-72	5.1509e-122	3.75072e-147
											1.57723	9.36461e-73	2.34011e-122	1.46162e-147
											1.57913	5.81255e-73	1.06197e-122	5.68836e-148
											1.58103	3.60539e-73	4.81405e-123	2.21093e-148
											1.58293	2.23484e-73	2.17988e-123	8.58219e-149
											1.58483	1.38436e-73	9.85996e-124	3.32702e-149
											1.58674	8.56956e-74	4.45494e-124	1.28809e-149
											1.58864	5.30124e-74	2.01062e-124	4.98052e-150
											1.59054	3.27721e-74	9.06446e-125	1.92325e-150
											1.59244	2.02461e-74	4.08202e-125	7.41706e-151
											1.59434	1.24993e-74	1.83625e-125	2.85669e-151
											1.59625	7.71149e-75	8.25109e-126	1.09882e-151
											1.59815	4.75444e-75	3.7035e-126	4.22112e-152
											1.60005	2.92934e-75	1.66049e-126	1.61943e-152
											1.60195	1.80363e-75	7.43676e-127	6.20485e-153
											1.60385	1.10977e-75	3.327e-127	2.3743e-153
											1.60576	6.82385e-76	1.48677e-127	9.07348e-154
											1.60766	4.19308e-76	6.63681e-128	3.46295e-154
											1.60956	2.57481e-76	2.95935e-128	1.31994e-154
											1.61146	1.58003e-76	1.31812e-128	5.02454e-155
											1.61336	9.68935e-77	5.8646e-129	1.91018e-155
											1.61527	5.93789e-77	2.60641e-129	7.25246e-156
											1.61717	3.63646e-77	1.1571e-129	2.74999e-156
											1.61907	2.22553e-77	5.13122e-130	1.04139e-156
											1.62097	1.36112e-77	2.27297e-130	3.93847e-157
											1.62287	8.31892e-78	1.00575e-130	1.48757e-157
											1.62477	5.08097e-78	4.44535e-131	5.61128e-158
											1.62668	3.10124e-78	1.96266e-131	2.11389e-158
											1.62858	1.89161e-78	8.65583e-132	7.95308e-159
											1.63048	1.15302e-78	3.81324e-132	2.9883e-159
											1.63238	7.02344e-79	1.67804e-132	1.12137e-159
											1.63428	4.27535e-79	7.3762e-133	4.20247e-160
											1.63619	2.60077e-79	3.23881e-133	1.57289e-160
											1.63809	1.58104e-79	1.42057e-133	5.87929e-161
											1.63999	9.60481e-80	6.22385e-134	2.19476e-161
											1.64189	5.83102e-80	2.72383e-134	8.18244e-162
											1.64379	3.5376e-80	1.19076e-134	3.04659e-162
											1.6457	2.14478e-80	5.19983e-135	1.13287e-162
											1.6476	1.29946e-80	2.26818e-135	4.20707e-163
											1.6495	7.86779e-81	9.883e-136	1.56032e-163
											1.6514	4.76048e-81	4.30153e-136	5.77941e-164
											1.6533	2.87844e-81	1.87016e-136	2.1379e-164
											1.65521	1.73929e-81	8.1219e-137	7.89817e-165
											1.65711	1.05026e-81	3.52338e-137	2.91407e-165
											1.65901	6.33765e-82	1.5268e-137	1.07376e-165
											1.66091	3.82181e-82	6.6089e-138	3.95139e-166
											1.66281	2.30312e-82	2.85758e-138	1.4522e-166
											1.66471	1.38699e-82	1.23421e-138	5.33015e-167
											1.66662	8.3472e-83	5.32481e-139	1.95383e-167
											1.66852	5.02013e-83	2.29478e-139	7.15265e-168
											1.67042	3.01715e-83	9.87871e-140	2.61507e-168
											1.67232	1.81213e-83	4.24798e-140	9.54845e-169
											1.67422	1.08765e-83	1.82468e-140	3.48191e-169
											1.67613	6.52374e-84	7.82913e-141	1.26805e-169
											1.67803	3.91033e-84	3.35555e-141	4.61203e-170
											1.67993	2.34228e-84	1.4366e-141	1.67525e-170
											1.68183	1.40208e-84	6.1437e-142	6.07721e-171
											1.68373	8.38713e-85	2.62451e-142	2.20172e-171
											1.68564	5.01376e-85	1.11992e-142	7.96627e-172
											1.68754	2.99518e-85	4.77364e-143	2.87861e-172
											1.68944	1.78809e-85	2.03252e-143	1.03883e-172
											1.69134	1.06676e-85	8.64456e-144	3.74404e-173
											1.69324	6.35989e-86	3.67259e-144	1.34763e-173
											1.69515	3.78916e-86	1.55857e-144	4.84438e-174
											1.69705	2.25602e-86	6.60695e-145	1.73916e-174
											1.69895	1.34231e-86	2.79769e-145	6.23554e-175
											1.70085	7.98125e-87	1.18337e-145	2.23277e-175
											1.70275	4.74239e-87	4.99991e-146	7.9845e-176
											1.70465	2.816e-87	2.11022e-146	2.85159e-176
											1.70656	1.671e-87	8.89644e-147	1.01709e-176
											1.70846	9.90895e-88	3.74651e-147	3.623e-177
											1.71036	5.87203e-88	1.57602e-147	1.28888e-177
											1.71226	3.47742e-88	6.62241e-148	4.5792e-178
											1.71416	2.05795e-88	2.77968e-148	1.62481e-178
											1.71607	1.21708e-88	1.16546e-148	5.75769e-179
											1.71797	7.19306e-89	4.88112e-149	2.03765e-179
											1.71987	4.24831e-89	2.04205e-149	7.20188e-180
											1.72177	2.50742e-89	8.53364e-150	2.54212e-180
											1.72367	1.47893e-89	3.56226e-150	8.96152e-181
											1.72558	8.71716e-90	1.48539e-150	3.15501e-181
											1.72748	5.13466e-90	6.18694e-151	1.10932e-181
											1.72938	3.02243e-90	2.57416e-151	3.89534e-182
											1.73128	1.77791e-90	1.06983e-151	1.36606e-182
											1.73318	1.04513e-90	4.44141e-152	4.7844e-183
											1.73509	6.13962e-91	1.84182e-152	1.67348e-183
											1.73699	3.6043e-91	7.62952e-153	5.84585e-184
											1.73889	2.1145e-91	3.15696e-153	2.03944e-184
											1.74079	1.23966e-91	1.30486e-153	7.10571e-185
											1.74269	7.26285e-92	5.38741e-154	2.47251e-185
											1.74459	4.25226e-92	2.22188e-154	8.59221e-186
											1.7465	2.48794e-92	9.15339e-155	2.98199e-186
											1.7484	1.45469e-92	3.76675e-155	1.03357e-186
											1.7503	8.49979e-93	1.54837e-155	3.57776e-187
											1.7522	4.96312e-93	6.35776e-156	1.23685e-187
											1.7541	2.89607e-93	2.60769e-156	4.27027e-188
											1.75601	1.68878e-93	1.06839e-156	1.47241e-188
											1.75791	9.84111e-94	4.37249e-157	5.07035e-189
											1.75981	5.73092e-94	1.78751e-157	1.74374e-189
											1.76171	3.33513e-94	7.29948e-158	5.98906e-190
											1.76361	1.93959e-94	2.97754e-158	2.05433e-190
											1.76552	1.12724e-94	1.21324e-158	7.0375e-191
											1.76742	6.54681e-95	4.93805e-159	2.40769e-191
											1.76932	3.79973e-95	2.00765e-159	8.22652e-192
											1.77122	2.20386e-95	8.15351e-160	2.80716e-192
											1.77312	1.27739e-95	3.30767e-160	9.56649e-193
											1.77503	7.39896e-96	1.34037e-160	3.25591e-193
											1.77693	4.28279e-96	5.42559e-161	1.10669e-193
											1.77883	2.47737e-96	2.19378e-161	3.75679e-194
											1.78073	1.43207e-96	8.86056e-162	1.27362e-194
											1.78263	8.27268e-97	3.5748e-162	4.31221e-195
											1.78453	4.77569e-97	1.44067e-162	1.45812e-195
											1.78644	2.75509e-97	5.79965e-163	4.92404e-196
											1.78834	1.58833e-97	2.33217e-163	1.66067e-196
											1.79024	9.15077e-98	9.36789e-164	5.59347e-197
											1.79214	5.26843e-98	3.75877e-164	1.88154e-197
											1.79404	3.0312e-98	1.50651e-164	6.32091e-198
											1.79595	1.74283e-98	6.03145e-165	2.12071e-198
											1.79785	1.00139e-98	2.41209e-165	7.10586e-199
											1.79975	5.74992e-99	9.63579e-166	2.37786e-199
											1.80165	3.29935e-99	3.84507e-166	7.94679e-200
											1.80355	1.89192e-99	1.53265e-166	2.65235e-200
											1.80546	1.08414e-99	6.10246e-167	8.84109e-201
											1.80736	6.20837e-100	2.42711e-167	2.94316e-201
											1.80926	3.55286e-100	9.64265e-168	9.78494e-202
											1.81116	2.03182e-100	3.82672e-168	3.2489e-202
											1.81306	1.16119e-100	1.51697e-168	1.07733e-202
											1.81496	6.63176e-101	6.00694e-169	3.56776e-203
											1.81687	3.78497e-101	2.37602e-169	1.17999e-203
											1.81877	2.15876e-101	9.38794e-170	3.89758e-204
											1.82067	1.23043e-101	3.70521e-170	1.28572e-204
											1.82257	7.00834e-102	1.46076e-170	4.23577e-205
											1.82447	3.98917e-102	5.75262e-171	1.39365e-205
											1.82638	2.26913e-102	2.26295e-171	4.57939e-206
											1.82828	1.28986e-102	8.89218e-172	1.50279e-206
											1.83018	7.32717e-103	3.49031e-172	4.92518e-207
											1.83208	4.15947e-103	1.36849e-172	1.61206e-207
											1.83398	2.35965e-103	5.35972e-173	5.26956e-208
											1.83589	1.33772e-103	2.09684e-173	1.72029e-208
											1.83779	7.57868e-104	8.19427e-174	5.60874e-209
											1.83969	4.29071e-104	3.19874e-174	1.82626e-209
											1.84159	2.42757e-104	1.2473e-174	5.93875e-210
											1.84349	1.37254e-104	4.85828e-175	1.92869e-210
											1.8454	7.75507e-105	1.89025e-175	6.25552e-211
											1.8473	4.3788e-105	7.34644e-176	2.02628e-211
											1.8492	2.47077e-105	2.85206e-176	6.55496e-212
											1.8511	1.39322e-105	1.10602e-176	2.11775e-212
											1.853	7.85079e-106	4.28438e-177	6.83306e-213
											1.8549	4.42096e-106	1.65782e-177	2.20186e-213
											1.85681	2.48787e-106	6.40778e-178	7.08597e-214
											1.85871	1.3991e-106	2.47401e-178	2.27742e-214
											1.86061	7.86278e-107	9.54153e-179	7.31006e-215
											1.86251	4.41584e-107	3.67585e-179	2.34333e-215
											1.86441	2.47832e-107	1.41455e-179	7.50208e-216
											1.86632	1.38999e-107	5.43755e-180	2.39864e-216
											1.86822	7.79066e-108	2.0879e-180	7.65916e-217
											1.87012	4.3636e-108	8.00828e-181	2.44249e-217
											1.87202	2.44244e-108	3.06825e-181	7.77891e-218
											1.87392	1.36619e-108	1.17426e-181	2.47423e-218
											1.87583	7.63673e-109	4.48913e-182	7.8595e-219
											1.87773	4.26591e-109	1.71428e-182	2.49336e-219
											1.87963	2.38136e-109	6.53919e-183	7.89969e-220
											1.88153	1.32845e-109	2.49166e-183	2.49959e-220
											1.88343	7.40588e-110	9.48366e-184	7.89884e-221
											1.88534	4.12586e-110	3.60567e-184	2.49282e-221
											1.88724	2.297e-110	1.36936e-184	7.85697e-222
											1.88914	1.27796e-110	5.19485e-185	2.47316e-222
											1.89104	7.10527e-111	1.96857e-185	7.77473e-223
											1.89294	3.94778e-111	7.45163e-186	2.44091e-223
											1.89484	2.19196e-111	2.81756e-186	7.65339e-224
											1.89675	1.21625e-111	1.06419e-186	2.39657e-224
											1.89865	6.74404e-112	4.01501e-187	7.49482e-225
											1.90055	3.73702e-112	1.51313e-187	2.34081e-225
											1.90245	2.06938e-112	5.69627e-188	7.30142e-226
											1.90435	1.14515e-112	2.14203e-188	2.27448e-226
											1.90626	6.33278e-113	8.04608e-189	7.07606e-227
											1.90816	3.49973e-113	3.01901e-189	2.19855e-227
											1.91006	1.93278e-113	1.13154e-189	6.82204e-228
											1.91196	1.06669e-113	4.23637e-190	2.11411e-228
											1.91386	5.88308e-114	1.58432e-190	6.54298e-229
											1.91577	3.24249e-114	5.91853e-191	2.02236e-229
											1.91767	1.78591e-114	2.20855e-191	6.24274e-230
											1.91957	9.82994e-115	8.23234e-192	1.92454e-230
											1.92147	5.40692e-115	3.06522e-192	5.92534e-231
											1.92337	2.97206e-115	1.14005e-192	1.82194e-231
											1.92528	1.63258e-115	4.23552e-193	5.59488e-232
											1.92718	8.96185e-116	1.57186e-193	1.71586e-232
											1.92908	4.91621e-116	5.82697e-194	5.2554e-233
											1.93098	2.69508e-116	2.15772e-194	1.60755e-233
											1.93288	1.47646e-116	7.9812e-195	4.91088e-234
											1.93478	8.08314e-117	2.94893e-195	1.49826e-234
											1.93669	4.42228e-117	1.08839e-195	4.56512e-235
											1.93859	2.41781e-117	4.0126e-196	1.38915e-235
											1.94049	1.32101e-117	1.47771e-196	4.22166e-236
											1.94239	7.21269e-118	5.43598e-197	1.2813e-236
											1.94429	3.93548e-118	1.9975e-197	3.88376e-237
											1.9462	2.14589e-118	7.33195e-198	1.17568e-237
											1.9481	1.1693e-118	2.68828e-198	3.55435e-238
											1.95	6.36722e-119	9.84581e-199	1.07316e-238
