# Supplementary material for: Molecular condensation of the CO/NF-YB/NF-YC/FT complex gates floral transition in Arabidopsis
Source: EMBO J. 2024 Nov 20;44(1):225–50. doi: 10.1038/s44318-024-00293-0 (PMC11696179; doi:10.1038/s44318-024-00293-0)
Supplement: Supplementary file 6 — Source data Fig. 4 [file 44318_2024_293_MOESM6_ESM.zip › SD Figure 4/4D/Quantification of the distribution ratios of CO spherical condensates.xls]

## Sheet: Sheet1
	round 1
	Number of liquid CO spherical condensates	Number of Slow-diffusive CO spherical condensates	Total	Percentage
GFP-CO+YB2-BFP+YC9-mCherry	25	1	26	96.1538	3.84615
GFP-CO+YB2-BFP+YC9-0Q-mCherry	15	4	19	78.9474	21.0526
GFP-CO+YB2-BFP+YC9-37Q-mCherry	18	5	23	78.2609	21.7391
	round 2
	Number of liquid CO spherical condensates	Number of Slow-diffusive CO spherical condensates	Total	Percentage
GFP-CO+YB2-BFP+YC9-mCherry	22	2	24	91.6667	8.33333
GFP-CO+YB2-BFP+YC9-0Q-mCherry	16	6	22	72.7273	27.2727
GFP-CO+YB2-BFP+YC9-37Q-mCherry	19	5	24	79.1667	20.8333
