# Supplementary material for: Molecular condensation of the CO/NF-YB/NF-YC/FT complex gates floral transition in Arabidopsis
Source: EMBO J. 2024 Nov 20;44(1):225–50. doi: 10.1038/s44318-024-00293-0 (PMC11696179; doi:10.1038/s44318-024-00293-0)
Supplement: Supplementary file 6 — Source data Fig. 4 [file 44318_2024_293_MOESM6_ESM.zip › SD Figure 4/4E/Transient expression assay of FT expression synergistically promoted by CO.xlsx]

## Sheet: Sheet1
Reporter control	CO	CO+YC9+YB2	CO+YC9-0Q+YB2	CO+YC9-37Q+YB2
0.9	2.98	39.64	15.5	13.68
1.1	3.14	39.28	16.18	14.08
1	3.2	39.74	16.3	15.62
One-way ANOVA
SUMMARY
Groups	Count	Sum	Average	Variance
Reporter control	3	3	1	0.01
CO	3	9.32	3.10667	0.0129333
CO+YC9+YB2	3	118.66	39.5533	0.0585333
CO+YC9-0Q+YB2	3	47.98	15.9933	0.186133
CO+YC9-37Q+YB2	3	43.38	14.46	1.0492
ANOVA
Source of Variation	SS	df	MS	F	P-value	F crit
Betwwen Groups	2824.32	4	706.079	2681.04	4.207e-15	3.47805
Within Groups	2.6336	10	0.26336
Total	2826.95	14
Tukey-Kramer post
						s2pooled = Pooled variance across all groups
comparison	Abs. Mean Diff	Q critical value		significant?	Q = Value from Studentized Range Q Table	average Variance	n. = Sample size for a given group
Reporter control vs. CO	2.10667	1.37893	0.727742	Yes	4.654	0.26336	3
Reporter control vs. CO+YC9+YB2	38.5533	1.37893	37.1744	Yes
Reporter control vs. CO+YC9-0Q+YB2	14.9933	1.37893	13.6144	Yes	Q critical value = Q*√(s2pooled / n.)
Reporter control vs. CO+YC9-37Q+YB2	13.46	1.37893	12.0811	Yes	1.37893
CO vs.CO+YC9+YB2	36.4467	1.37893	35.0677	Yes
CO vs.CO+YC9-0Q+YB2	12.8867	1.37893	11.5077	Yes
CO vs.CO+YC9-37Q+YB2	11.3533	1.37893	9.97441	Yes
CO+YC9+YB2 vs.CO+YC9-0Q+YB2	23.56	1.37893	22.1811	Yes
CO+YC9+YB2 vs.CO+YC9-37Q+YB2	25.0933	1.37893	23.7144	Yes
CO+YC9-0Q+YB2 vs.CO+YC9-37Q+YB2	1.53333	1.37893	0.154408	Yes
			If the absolute mean difference is larger than the Q critical value, then the difference between the group means is statistically significant
