# Supplementary material for: Molecular condensation of the CO/NF-YB/NF-YC/FT complex gates floral transition in Arabidopsis
Source: EMBO J. 2024 Nov 20;44(1):225–50. doi: 10.1038/s44318-024-00293-0 (PMC11696179; doi:10.1038/s44318-024-00293-0)
Supplement: Supplementary file 6 — Source data Fig. 4 [file 44318_2024_293_MOESM6_ESM.zip › SD Figure 4/4F/qRT-PCR analysis of the FT expression (normalized to UBQ10) in 5-day-old transgenic seedlings of representative plant lines.xlsx]

## Sheet: Sheet1
Col	ycT	YC9-GFP ycT	YC9-0Q-GFP ycT	YC9-37Q-GFP ycT
0.034594	0.00140035	0.022328	0.00168465	0.00110123
0.0365665	0.00205023	0.0224833	0.00201734	0.00113219
0.0373349	0.00232267	0.0189062	0.00136836	0.00097206
One-way ANOVA
SUMMARY
Groups	Count	Sum	Average	Variance
Col	3	0.108495	0.0361651	1.99885e-06
ycT	3	0.00577324	0.00192442	2.24542e-07
YC9-GFP ycT	3	0.0637175	0.0212392	4.08826e-06
YC9-0Q-GFP ycT	3	0.00507035	0.00169012	1.05314e-07
YC9-37Q-GFP ycT	3	0.00320548	0.00106849	7.21427e-09
ANOVA
Source of Variation	SS	df	MS	F	P-value	F crit
Betwwen Groups	0.00298726	4	0.000746815	581.253	8.61294e-12	3.47805
Within Groups	1.28484e-05	10	1.28484e-06
Total	0.00300011	14
Tukey-Kramer post
						s2pooled = Pooled variance across all groups
comparison	Abs. Mean Diff	Q critical value		significant?	Q = Value from Studentized Range Q Table	average Variance	n. = Sample size for a given group
Col vs. ycT	0.0342407	0.00304572	0.031195	Yes	4.654	1.28484e-06	3
Col vs. YC9-GFP ycT	0.014926	0.00304572	0.0118802	Yes
Col vs. YC9-0Q-GFP ycT	0.034475	0.00304572	0.0314293	Yes	Q critical value = Q*√(s2pooled / n.)
Col vs. YC9-37Q-GFP ycT	0.0350966	0.00304572	0.0320509	Yes	0.00304572
ycT vs. YC9-GFP ycT	0.0193148	0.00304572	0.016269	Yes
ycT vs. YC9-0Q-GFP ycT	0.000234298	0.00304572	-0.00281142	No
ycT vs. YC9-37Q-GFP ycT	0.000855921	0.00304572	-0.0021898	No
YC9-GFP ycT vs. YC9-0Q-GFP ycT	0.0195491	0.00304572	0.0165033	Yes
YC9-GFP ycT vs. YC9-37Q-GFP ycT	0.0201707	0.00304572	0.017125	Yes
YC9-0Q-GFP ycT ycT vs. YC9-37Q-GFP ycT	0.000621623	0.00304572	-0.00242409	No
			If the absolute mean difference is larger than the Q critical value, then the difference between the group means is statistically significant
