# Supplementary material for: Molecular condensation of the CO/NF-YB/NF-YC/FT complex gates floral transition in Arabidopsis
Source: EMBO J. 2024 Nov 20;44(1):225–50. doi: 10.1038/s44318-024-00293-0 (PMC11696179; doi:10.1038/s44318-024-00293-0)
Supplement: Supplementary file 7 — EV Figures Source Data [file 44318_2024_293_MOESM7_ESM.zip]

Archive with 300 entries (239 files):
- SD Figure EV1/
- SD Figure EV1/EV1 A/
- SD Figure EV1/EV1 A/mcherry-CO ycT light 0h_RGB.tif
- SD Figure EV1/EV1 A/mcherry-CO ycT light 1h_RGB.tif
- SD Figure EV1/EV1 A/mcherry-CO ycT light 2h_RGB.tif
- SD Figure EV1/EV1 A/mcherry-CO ycT YC9-GFP  light 0h_RGB.tif
- SD Figure EV1/EV1 A/mcherry-CO ycT YC9-GFP  light 1h_RGB.tif
- SD Figure EV1/EV1 A/mcherry-CO ycT YC9-GFP  light 2h_RGB.tif
- SD Figure EV1/EV1 A/mcherry-CO_light 0h_RGB.tif
- SD Figure EV1/EV1 A/mcherry-CO_light 1h_RGB.tif
- SD Figure EV1/EV1 A/mcherry-CO_light 2h_RGB.tif
- SD Figure EV1/EV1 B/
- SD Figure EV1/EV1 B/mCherry-CO signal clustering index.xlsx
- SD Figure EV1/EV1 C/
- SD Figure EV1/EV1 C/YC9-GFP relative intensity histogram.xlsx
- SD Figure EV1/EV1 C/YC9-GFP ycT.tif
- SD Figure EV1/EV1 D/
- SD Figure EV1/EV1 D/monomer_DNA_equ.png
- SD Figure EV1/EV1 D/Monomeric CO–NF–Y.pse
- SD Figure EV1/EV1 D/pentamer_DNA_equ.png
- SD Figure EV1/EV1 D/Pentameric CO–NF–Y.pse
- SD Figure EV1/EV1 D/tetramer_DNA_equ.png
- SD Figure EV1/EV1 D/Tetrameric CO–NF–Y.pse
- SD Figure EV1/EV1 D/trimer_DNA_equ.png
- SD Figure EV1/EV1 D/Trimeric CO–NF–Y.pse
- SD Figure EV1/EV1 E/
- SD Figure EV1/EV1 E/Frequency distribution of the number of  bound CO-NF-Y complex on different CO binding site.xlsx
- SD Figure EV2/
- SD Figure EV2/EV2 A/
- SD Figure EV2/EV2 A/Representative intensity distribution of three populations of CO assembly.xlsx
- SD Figure EV2/EV2 B/
- SD Figure EV2/EV2 B/CO signal variance distribution subjected to multi-peak fiitting.xlsx
- SD Figure EV2/EV2 C/
- SD Figure EV2/EV2 C/FRAP of GFP-CO irreversible aggregate in CO expression alone/
- SD Figure EV2/EV2 C/FRAP of GFP-CO irreversible aggregate in CO expression alone/GFP-CO_FRAP_Postbleach 0s.tif
- SD Figure EV2/EV2 C/FRAP of GFP-CO irreversible aggregate in CO expression alone/GFP-CO_FRAP_Postbleach 10s.tif
- SD Figure EV2/EV2 C/FRAP of GFP-CO irreversible aggregate in CO expression alone/GFP-CO_FRAP_Postbleach 20s.tif
- SD Figure EV2/EV2 C/FRAP of GFP-CO irreversible aggregate in CO expression alone/GFP-CO_FRAP_Postbleach 30s.tif
- SD Figure EV2/EV2 C/FRAP of GFP-CO irreversible aggregate in CO expression alone/GFP-CO_FRAP_Postbleach 60s.tif
- SD Figure EV2/EV2 C/FRAP of GFP-CO irreversible aggregate in CO expression alone/GFP-CO_FRAP_Prebleach 0s.tif
- SD Figure EV2/EV2 C/FRAP of GFP-CO spherical condensates (Liquid) in CO+YC9+YB2 co-expression/
- SD Figure EV2/EV2 C/FRAP of GFP-CO spherical condensates (Liquid) in CO+YC9+YB2 co-expression/GFP-CO_FRAP_Postbleach 0s.tif
- SD Figure EV2/EV2 C/FRAP of GFP-CO spherical condensates (Liquid) in CO+YC9+YB2 co-expression/GFP-CO_FRAP_Postbleach 10s.tif
- SD Figure EV2/EV2 C/FRAP of GFP-CO spherical condensates (Liquid) in CO+YC9+YB2 co-expression/GFP-CO_FRAP_Postbleach 20s.tif
- SD Figure EV2/EV2 C/FRAP of GFP-CO spherical condensates (Liquid) in CO+YC9+YB2 co-expression/GFP-CO_FRAP_Postbleach 30s.tif
- SD Figure EV2/EV2 C/FRAP of GFP-CO spherical condensates (Liquid) in CO+YC9+YB2 co-expression/GFP-CO_FRAP_Postbleach 60s.tif
- SD Figure EV2/EV2 C/FRAP of GFP-CO spherical condensates (Liquid) in CO+YC9+YB2 co-expression/GFP-CO_FRAP_Prebleach 0s.tif
- SD Figure EV2/EV2 C/FRAP of GFP-CO spherical condensates (Slow-diffusive) in CO+YC9+YB2 co-expression/
- SD Figure EV2/EV2 C/FRAP of GFP-CO spherical condensates (Slow-diffusive) in CO+YC9+YB2 co-expression/GFP-CO_FRAP_Postbleach 0s.tif
- SD Figure EV2/EV2 C/FRAP of GFP-CO spherical condensates (Slow-diffusive) in CO+YC9+YB2 co-expression/GFP-CO_FRAP_Postbleach 10s.tif
- SD Figure EV2/EV2 C/FRAP of GFP-CO spherical condensates (Slow-diffusive) in CO+YC9+YB2 co-expression/GFP-CO_FRAP_Postbleach 20s.tif
- SD Figure EV2/EV2 C/FRAP of GFP-CO spherical condensates (Slow-diffusive) in CO+YC9+YB2 co-expression/GFP-CO_FRAP_Postbleach 30s.tif
- SD Figure EV2/EV2 C/FRAP of GFP-CO spherical condensates (Slow-diffusive) in CO+YC9+YB2 co-expression/GFP-CO_FRAP_Postbleach 60s.tif
- SD Figure EV2/EV2 C/FRAP of GFP-CO spherical condensates (Slow-diffusive) in CO+YC9+YB2 co-expression/GFP-CO_FRAP_Prebleach 0s.tif
- SD Figure EV2/EV2 C/FRAP plot of GFP-CO spherical condensates or Irreversible aggregates .xlsx
- SD Figure EV2/EV2 D/
- SD Figure EV2/EV2 D/Subcellular localization of YB2-BFP alone.tif
- SD Figure EV2/EV2 D/Subcellular localization of YC9-mCherry alone.tif
- SD Figure EV2/EV2 E/
- SD Figure EV2/EV2 E/Co-expression of YC9-mCherry and YB2-BFP in BFP channel.tif
- SD Figure EV2/EV2 E/Co-expression of YC9-mCherry and YB2-BFP in mCherry channel.tif
- SD Figure EV2/EV2 E/Co-expression of YC9-mCherry and YB2-BFP in Merge.tif
- SD Figure EV2/EV2 F/
- SD Figure EV2/EV2 F/Co-expression of GFP-CO+YB2-BFP_1 in BFP channel.tif
- SD Figure EV2/EV2 F/Co-expression of GFP-CO+YB2-BFP_1 in GFP channel.tif
- SD Figure EV2/EV2 F/Co-expression of GFP-CO+YB2-BFP_1 in Merge.tif
- SD Figure EV2/EV2 F/Co-expression of GFP-CO+YB2-BFP_2 in BFP channel.tif
- SD Figure EV2/EV2 F/Co-expression of GFP-CO+YB2-BFP_2 in GFP channel.tif
- SD Figure EV2/EV2 F/Co-expression of GFP-CO+YB2-BFP_2 in Merge.tif
- SD Figure EV2/EV2 F/Co-expression of GFP-CO+YC9-mCherry+YB2-BFP in BFP channel.tif
- SD Figure EV2/EV2 F/Co-expression of GFP-CO+YC9-mCherry+YB2-BFP in GFP channel.tif
- SD Figure EV2/EV2 F/Co-expression of GFP-CO+YC9-mCherry+YB2-BFP in mCherry channel.tif
- SD Figure EV2/EV2 F/Co-expression of GFP-CO+YC9-mCherry+YB2-BFP in Merge.tif
- SD Figure EV2/EV2 F/Co-expression of GFP-CO+YC9-mCherry_1 in GFP channel.tif
- SD Figure EV2/EV2 F/Co-expression of GFP-CO+YC9-mCherry_1 in mCherry channel.tif
- SD Figure EV2/EV2 F/Co-expression of GFP-CO+YC9-mCherry_1 in Merge.tif
- SD Figure EV2/EV2 F/Co-expression of GFP-CO+YC9-mCherry_2 in GFP channel.tif
- SD Figure EV2/EV2 F/Co-expression of GFP-CO+YC9-mCherry_2 in mCherry channel.tif
- SD Figure EV2/EV2 F/Co-expression of GFP-CO+YC9-mCherry_2 in Merge.tif
- SD Figure EV2/EV2 G/
- SD Figure EV2/EV2 G/Schematic of CO and CO-∆B-boxes.pptx
- SD Figure EV2/EV2 G/Subcellular localization of GFP-CO-∆B-boxes.tif
- SD Figure EV2/EV2 H/
- SD Figure EV2/EV2 H/Co-expression of GFP-CO-∆B-box+YC9-mCherry in GFP channel.tif
- SD Figure EV2/EV2 H/Co-expression of GFP-CO-∆B-box+YC9-mCherry in mCherry channel.tif
- SD Figure EV2/EV2 H/Co-expression of GFP-CO-∆B-box+YC9-mCherry in Merge.tif
- SD Figure EV2/EV2 H/Co-expression of GFP-CO-∆B-box+YC9-mCherry+YB2-BFP in BFP channel.tif
- SD Figure EV2/EV2 H/Co-expression of GFP-CO-∆B-box+YC9-mCherry+YB2-BFP in GFP channel.tif
- SD Figure EV2/EV2 H/Co-expression of GFP-CO-∆B-box+YC9-mCherry+YB2-BFP in mCherry channel.tif
- SD Figure EV2/EV2 H/Co-expression of GFP-CO-∆B-box+YC9-mCherry+YB2-BFP in Merge.tif
- SD Figure EV3/
- SD Figure EV3/EV3 A/
- SD Figure EV3/EV3 A/mCherry-CO.tif
- SD Figure EV3/EV3 A/YB2-Alexa 647.jpg
- SD Figure EV3/EV3 A/YC9-GFP.tif
- SD Figure EV3/EV3 B/
- SD Figure EV3/EV3 B/FRAP of CO YC9 or YB2 single-component condesates.xlsx
- SD Figure EV3/EV3 C&D/
- SD Figure EV3/EV3 C&D/0.25uM YB2 in 100mM NaCl-zoom in.tif
- SD Figure EV3/EV3 C&D/0.25uM YB2 in 100mM NaCl.tif
- SD Figure EV3/EV3 C&D/0.25uM YB2 in 150mM NaCl-zoom in.tif
- SD Figure EV3/EV3 C&D/0.25uM YB2 in 150mM NaCl.tif
- SD Figure EV3/EV3 C&D/0.25uM YB2 in 300mM NaCl-zoom in.tif
- SD Figure EV3/EV3 C&D/0.25uM YB2 in 300mM NaCl.tif
- SD Figure EV3/EV3 C&D/0.25uM YB2 in 450mM NaCl.tif
- SD Figure EV3/EV3 C&D/0.25uM YB2 in 450mM NaCl_zoom in.tif
- SD Figure EV3/EV3 C&D/0.5uM YB2 in 100mM Nacl-zoom in.tif
- SD Figure EV3/EV3 C&D/0.5uM YB2 in 100mM Nacl.tif
- SD Figure EV3/EV3 C&D/0.5uM YB2 in 150mM Nacl-zoom in.tif
- SD Figure EV3/EV3 C&D/0.5uM YB2 in 150mM Nacl.tif
- SD Figure EV3/EV3 C&D/0.5uM YB2 in 300mM NaCl.tif
- SD Figure EV3/EV3 C&D/0.5uM YB2 in 300mM NaCl_zoom in.tif
- SD Figure EV3/EV3 C&D/0.5uM YB2 in 450mM NaCl.tif
- SD Figure EV3/EV3 C&D/0.5uM YB2 in 450mM NaCl_zoom in.tif
- SD Figure EV3/EV3 C&D/1uM YB2 in 100mM NaCl.tif
- SD Figure EV3/EV3 C&D/1uM YB2 in 100mM NaCl_zoom in.tif
- SD Figure EV3/EV3 C&D/1uM YB2 in 150mM NaCl.tif
- SD Figure EV3/EV3 C&D/1uM YB2 in 150mM NaCl_zoom in.tif
- SD Figure EV3/EV3 C&D/1uM YB2 in 300mM NaCl-zoom in.tif
- SD Figure EV3/EV3 C&D/1uM YB2 in 300mM NaCl.tif
- SD Figure EV3/EV3 C&D/1uM YB2 in 450mM NaCl.tif
- SD Figure EV3/EV3 C&D/1uM YB2 in 450mM NaCl_zoom in.tif
- SD Figure EV3/EV3 C&D/20uM YB2 in 100mM NaCl-zoom in.tif
- SD Figure EV3/EV3 C&D/20uM YB2 in 100mM NaCl.tif
- SD Figure EV3/EV3 C&D/20uM YB2 in 150mM NaCl-zoom in.tif
- SD Figure EV3/EV3 C&D/20uM YB2 in 150mM NaCl.tif
- SD Figure EV3/EV3 C&D/20uM YB2 in 300mM NaCl-zoom in.tif
- SD Figure EV3/EV3 C&D/20uM YB2 in 300mM NaCl.tif
- SD Figure EV3/EV3 C&D/20uM YB2 in 450mM NaCl.tif
- SD Figure EV3/EV3 C&D/20uM YB2 in 450mM NaCl_zoom in.tif
- SD Figure EV3/EV3 C&D/5uM YB2 in 100mM NaCl-zoom in.tif
- SD Figure EV3/EV3 C&D/5uM YB2 in 100mM NaCl.tif
- SD Figure EV3/EV3 C&D/5uM YB2 in 150mM NaCl-zoom in.tif
- SD Figure EV3/EV3 C&D/5uM YB2 in 150mM NaCl.tif
- SD Figure EV3/EV3 C&D/5uM YB2 in 300mM NaCl-zoom in.tif
- SD Figure EV3/EV3 C&D/5uM YB2 in 300mM NaCl.tif
- SD Figure EV3/EV3 C&D/5uM YB2 in 450mM NaCl.tif
- SD Figure EV3/EV3 C&D/5uM YB2 in 450mM NaCl_zoom in.tif
- SD Figure EV3/EV3 E/
- SD Figure EV3/EV3 E/mcherry-CO+YB2-Alexa647_mcherry-CO.tif
- SD Figure EV3/EV3 E/mcherry-CO+YB2-Alexa647_merged.tif
- SD Figure EV3/EV3 E/mcherry-CO+YB2-Alexa647_YB2-Alexa647.tif
- SD Figure EV3/EV3 E/mcherry-CO+YC9-GFP_mcherry-CO.tif
- SD Figure EV3/EV3 E/mcherry-CO+YC9-GFP_merged.tif
- SD Figure EV3/EV3 E/mcherry-CO+YC9-GFP_YC9-GFP.tif
- SD Figure EV3/EV3 E/YB2-Alexa647+YC9-GFP_merged.tif
- SD Figure EV3/EV3 E/YB2-Alexa647+YC9-GFP_YB2-Alexa647.tif
- SD Figure EV3/EV3 E/YB2-Alexa647+YC9-GFP_YC9-GFP.tif
- SD Figure EV3/EV3 F/
- SD Figure EV3/EV3 F/10nM mcherry-CO alone.tif
- SD Figure EV3/EV3 F/10nM mcherry-CO+10 nM YB2.tif
- SD Figure EV3/EV3 F/10nM mcherry-CO+100 nM YB2.tif
- SD Figure EV3/EV3 F/10nM mcherry-CO+100nM YC9-GFP.tif
- SD Figure EV3/EV3 F/10nM mcherry-CO+10nM YC9-GFP.tif
- SD Figure EV3/EV3 F/10nM mcherry-CO+600 nM YB2.tif
- SD Figure EV3/EV3 F/10nM mcherry-CO+600nM YC9-GFP.tif
- SD Figure EV3/EV3 G/
- SD Figure EV3/EV3 G/Single particle intensity of mCherry-CO_titrate YC9 or YB2.xlsx
- SD Figure EV3/EV3 H/
- SD Figure EV3/EV3 H/mCherry-CO+YB2 (mCherry-CO images).tif
- SD Figure EV3/EV3 H/mCherry-CO+YC9-GFP (mCherry-CO images).tif
- SD Figure EV3/EV3 H/mCherry-CO+YC9-GFP (YC9-GFP images).tif
- SD Figure EV3/EV3 H/mCherry-CO+YC9-GFP+YB2 (mCherry-CO images).tif
- SD Figure EV3/EV3 H/mCherry-CO+YC9-GFP+YB2 (YC9-GFP images).tif
- SD Figure EV3/EV3 H/YC9-GFP+YB2 (YC9-GFP images).tif
- SD Figure EV3/EV3 I/
- SD Figure EV3/EV3 I/FRAP of mCherry-CO in CO-YC9-YB2 multi-component condesates.xlsx
- SD Figure EV3/EV3 J/
- SD Figure EV3/EV3 J/FRAP of YC9-GFP in CO-YC9-YB2 multi-component condesates.xlsx
- SD Figure EV3/EV3 K/
- SD Figure EV3/EV3 K/mCherry-CO+FT.tif
- SD Figure EV3/EV3 K/YC9-GFP+FT.tif
- SD Figure EV3/EV3 L/
- SD Figure EV3/EV3 L/FRAP of mCherry-CO and  YC9-GFP in the presence of FT promotor DNA.xlsx
- SD Figure EV3/EV3 M/
- SD Figure EV3/EV3 M/Quantification of the  total intensity of mCherry-CO condensate .xlsx
- SD Figure EV4/
- SD Figure EV4/EV4 A/
- SD Figure EV4/EV4 A/READ ME.txt
- SD Figure EV4/EV4 A/Schematic of NF-YC9 and NF-YC9-∆IDR mutants.tif
- SD Figure EV4/EV4 A/Sequence analysis of NF-YC9 containing two IDR domains.tif
- SD Figure EV4/EV4 B/
- SD Figure EV4/EV4 B/Yeast two-hybrid assays of CO and NF-YC9 (or NF-YC9-∆IDR mutants) on Trp-Leu- medium.tif
- SD Figure EV4/EV4 B/Yeast two-hybrid assays of CO and NF-YC9 (or NF-YC9-∆IDR mutants) on Trp-Leu-His- medium.tif
- SD Figure EV4/EV4 C/
- SD Figure EV4/EV4 C/Co-expression of GFP-CO+YC9-∆IDR1&2-mCherry+YB2-BFP in BFP channel.tif
- SD Figure EV4/EV4 C/Co-expression of GFP-CO+YC9-∆IDR1&2-mCherry+YB2-BFP in GFP channel.tif
- SD Figure EV4/EV4 C/Co-expression of GFP-CO+YC9-∆IDR1&2-mCherry+YB2-BFP in mCherry channel.tif
- SD Figure EV4/EV4 C/Co-expression of GFP-CO+YC9-∆IDR1&2-mCherry+YB2-BFP in Merge.tif
- SD Figure EV4/EV4 C/Co-expression of GFP-CO+YC9-∆IDR1-mCherry+YB2-BFP in BFP channel.tif
- SD Figure EV4/EV4 C/Co-expression of GFP-CO+YC9-∆IDR1-mCherry+YB2-BFP in GFP channel.tif
- SD Figure EV4/EV4 C/Co-expression of GFP-CO+YC9-∆IDR1-mCherry+YB2-BFP in mCherry channel.tif
- SD Figure EV4/EV4 C/Co-expression of GFP-CO+YC9-∆IDR1-mCherry+YB2-BFP in Merge.tif
- SD Figure EV4/EV4 C/Co-expression of GFP-CO+YC9-∆IDR2-mCherry+YB2-BFP in BFP channel.tif
- SD Figure EV4/EV4 C/Co-expression of GFP-CO+YC9-∆IDR2-mCherry+YB2-BFP in GFP channel.tif
- SD Figure EV4/EV4 C/Co-expression of GFP-CO+YC9-∆IDR2-mCherry+YB2-BFP in mCherry channel.tif
- SD Figure EV4/EV4 C/Co-expression of GFP-CO+YC9-∆IDR2-mCherry+YB2-BFP in Merge.tif
- SD Figure EV4/EV4 D/
- SD Figure EV4/EV4 D/Relative distribution of GFP-CO signal variance in CO IDR truncations.xlsx
- SD Figure EV4/EV4 E/
- SD Figure EV4/EV4 E/FRAP of GFP-CO spherical condensates (Liquid) in CO+YC9-∆IDR1&2+YB2 co-expression/
- SD Figure EV4/EV4 E/FRAP of GFP-CO spherical condensates (Liquid) in CO+YC9-∆IDR1&2+YB2 co-expression/GFP-CO_FRAP_Postbleach 0s.tif
- SD Figure EV4/EV4 E/FRAP of GFP-CO spherical condensates (Liquid) in CO+YC9-∆IDR1&2+YB2 co-expression/GFP-CO_FRAP_Postbleach 10s.tif
- SD Figure EV4/EV4 E/FRAP of GFP-CO spherical condensates (Liquid) in CO+YC9-∆IDR1&2+YB2 co-expression/GFP-CO_FRAP_Postbleach 20s.tif
- SD Figure EV4/EV4 E/FRAP of GFP-CO spherical condensates (Liquid) in CO+YC9-∆IDR1&2+YB2 co-expression/GFP-CO_FRAP_Postbleach 30s.tif
- SD Figure EV4/EV4 E/FRAP of GFP-CO spherical condensates (Liquid) in CO+YC9-∆IDR1&2+YB2 co-expression/GFP-CO_FRAP_Postbleach 60s.tif
- SD Figure EV4/EV4 E/FRAP of GFP-CO spherical condensates (Liquid) in CO+YC9-∆IDR1&2+YB2 co-expression/GFP-CO_FRAP_Prebleach 0s.tif
- SD Figure EV4/EV4 E/FRAP of GFP-CO spherical condensates (Liquid) in CO+YC9-∆IDR1+YB2 co-expression/
- SD Figure EV4/EV4 E/FRAP of GFP-CO spherical condensates (Liquid) in CO+YC9-∆IDR1+YB2 co-expression/GFP-CO_FRAP_Postbleach 0s.tif
- SD Figure EV4/EV4 E/FRAP of GFP-CO spherical condensates (Liquid) in CO+YC9-∆IDR1+YB2 co-expression/GFP-CO_FRAP_Postbleach 10s.tif
- SD Figure EV4/EV4 E/FRAP of GFP-CO spherical condensates (Liquid) in CO+YC9-∆IDR1+YB2 co-expression/GFP-CO_FRAP_Postbleach 20s.tif
- SD Figure EV4/EV4 E/FRAP of GFP-CO spherical condensates (Liquid) in CO+YC9-∆IDR1+YB2 co-expression/GFP-CO_FRAP_Postbleach 30s.tif
- SD Figure EV4/EV4 E/FRAP of GFP-CO spherical condensates (Liquid) in CO+YC9-∆IDR1+YB2 co-expression/GFP-CO_FRAP_Postbleach 60s.tif
- SD Figure EV4/EV4 E/FRAP of GFP-CO spherical condensates (Liquid) in CO+YC9-∆IDR1+YB2 co-expression/GFP-CO_FRAP_Prebleach 0s.tif
- SD Figure EV4/EV4 E/FRAP of GFP-CO spherical condensates (Liquid) in CO+YC9-∆IDR2+YB2 co-expression/
- SD Figure EV4/EV4 E/FRAP of GFP-CO spherical condensates (Liquid) in CO+YC9-∆IDR2+YB2 co-expression/GFP-CO_FRAP_Postbleach 0s.tif
- SD Figure EV4/EV4 E/FRAP of GFP-CO spherical condensates (Liquid) in CO+YC9-∆IDR2+YB2 co-expression/GFP-CO_FRAP_Postbleach 10s.tif
- SD Figure EV4/EV4 E/FRAP of GFP-CO spherical condensates (Liquid) in CO+YC9-∆IDR2+YB2 co-expression/GFP-CO_FRAP_Postbleach 20s.tif
- SD Figure EV4/EV4 E/FRAP of GFP-CO spherical condensates (Liquid) in CO+YC9-∆IDR2+YB2 co-expression/GFP-CO_FRAP_Postbleach 30s.tif
- SD Figure EV4/EV4 E/FRAP of GFP-CO spherical condensates (Liquid) in CO+YC9-∆IDR2+YB2 co-expression/GFP-CO_FRAP_Postbleach 60s.tif
- SD Figure EV4/EV4 E/FRAP of GFP-CO spherical condensates (Liquid) in CO+YC9-∆IDR2+YB2 co-expression/GFP-CO_FRAP_Prebleach 0s.tif
- SD Figure EV4/EV4 E/FRAP of GFP-CO spherical condensates (Slow-diffusive) in CO+YC9-∆IDR1&2+YB2 co-expression/
- SD Figure EV4/EV4 E/FRAP of GFP-CO spherical condensates (Slow-diffusive) in CO+YC9-∆IDR1&2+YB2 co-expression/GFP-CO_FRAP_Postbleach 0s.tif
- SD Figure EV4/EV4 E/FRAP of GFP-CO spherical condensates (Slow-diffusive) in CO+YC9-∆IDR1&2+YB2 co-expression/GFP-CO_FRAP_Postbleach 10s.tif
- SD Figure EV4/EV4 E/FRAP of GFP-CO spherical condensates (Slow-diffusive) in CO+YC9-∆IDR1&2+YB2 co-expression/GFP-CO_FRAP_Postbleach 20s.tif
- SD Figure EV4/EV4 E/FRAP of GFP-CO spherical condensates (Slow-diffusive) in CO+YC9-∆IDR1&2+YB2 co-expression/GFP-CO_FRAP_Postbleach 30s.tif
- SD Figure EV4/EV4 E/FRAP of GFP-CO spherical condensates (Slow-diffusive) in CO+YC9-∆IDR1&2+YB2 co-expression/GFP-CO_FRAP_Postbleach 60s.tif
- SD Figure EV4/EV4 E/FRAP of GFP-CO spherical condensates (Slow-diffusive) in CO+YC9-∆IDR1&2+YB2 co-expression/GFP-CO_FRAP_Prebleach 0s.tif
- SD Figure EV4/EV4 E/FRAP of GFP-CO spherical condensates (Slow-diffusive) in CO+YC9-∆IDR1+YB2 co-expression/
- SD Figure EV4/EV4 E/FRAP of GFP-CO spherical condensates (Slow-diffusive) in CO+YC9-∆IDR1+YB2 co-expression/GFP-CO_FRAP_Postbleach 0s.tif
- SD Figure EV4/EV4 E/FRAP of GFP-CO spherical condensates (Slow-diffusive) in CO+YC9-∆IDR1+YB2 co-expression/GFP-CO_FRAP_Postbleach 10s.tif
- SD Figure EV4/EV4 E/FRAP of GFP-CO spherical condensates (Slow-diffusive) in CO+YC9-∆IDR1+YB2 co-expression/GFP-CO_FRAP_Postbleach 20s.tif
- SD Figure EV4/EV4 E/FRAP of GFP-CO spherical condensates (Slow-diffusive) in CO+YC9-∆IDR1+YB2 co-expression/GFP-CO_FRAP_Postbleach 30s.tif
- SD Figure EV4/EV4 E/FRAP of GFP-CO spherical condensates (Slow-diffusive) in CO+YC9-∆IDR1+YB2 co-expression/GFP-CO_FRAP_Postbleach 60s.tif
- SD Figure EV4/EV4 E/FRAP of GFP-CO spherical condensates (Slow-diffusive) in CO+YC9-∆IDR1+YB2 co-expression/GFP-CO_FRAP_Prebleach 0s.tif
- SD Figure EV4/EV4 E/FRAP of GFP-CO spherical condensates (Slow-diffusive) in CO+YC9-∆IDR2+YB2 co-expression/
- SD Figure EV4/EV4 E/FRAP of GFP-CO spherical condensates (Slow-diffusive) in CO+YC9-∆IDR2+YB2 co-expression/GFP-CO_FRAP_Postbleach 0s.tif
- SD Figure EV4/EV4 E/FRAP of GFP-CO spherical condensates (Slow-diffusive) in CO+YC9-∆IDR2+YB2 co-expression/GFP-CO_FRAP_Postbleach 10s.tif
- SD Figure EV4/EV4 E/FRAP of GFP-CO spherical condensates (Slow-diffusive) in CO+YC9-∆IDR2+YB2 co-expression/GFP-CO_FRAP_Postbleach 20s.tif
- SD Figure EV4/EV4 E/FRAP of GFP-CO spherical condensates (Slow-diffusive) in CO+YC9-∆IDR2+YB2 co-expression/GFP-CO_FRAP_Postbleach 30s.tif
- SD Figure EV4/EV4 E/FRAP of GFP-CO spherical condensates (Slow-diffusive) in CO+YC9-∆IDR2+YB2 co-expression/GFP-CO_FRAP_Postbleach 60s.tif
- SD Figure EV4/EV4 E/FRAP of GFP-CO spherical condensates (Slow-diffusive) in CO+YC9-∆IDR2+YB2 co-expression/GFP-CO_FRAP_Prebleach 0s.tif
- SD Figure EV4/EV4 F/
- SD Figure EV4/EV4 F/FRAP plot of GFP-CO spherical condensates_in YC9 IDR truncations.xlsx
- SD Figure EV4/EV4 G/
- SD Figure EV4/EV4 G/Quantification of the distribution ratios of CO spherical condensates.xls
- SD Figure EV4/EV4 H/
- SD Figure EV4/EV4 H/qRT-PCR analysis of the FT expression (normalized to UBQ10) in 5-day-old transgenic seedlings of representative plant lines.xlsx
- SD Figure EV4/EV4 I/
- SD Figure EV4/EV4 I/Flowering phenotype of representative plant lines.tif
- SD Figure EV4/EV4 J/
- SD Figure EV4/EV4 J/Number of rosette leaves in representative plant lines.xlsx
- SD Figure EV4/EV4 K/
- SD Figure EV4/EV4 K/Western blot analysis of YC9-GFP and YC9-∆IDR-GFP-mutants in the representative transgenic plants.tif
- SD Figure EV5/
- SD Figure EV5/EV5 A/
- SD Figure EV5/EV5 A/AtNF-YC family members sequences.txt
- SD Figure EV5/EV5 A/Sequence analysis of NF-YC family members in Arabidopsis revealed a conserved polyQ repeat.tif
- SD Figure EV5/EV5 B/
- SD Figure EV5/EV5 B/fold_CO_YB2_YC9(0Q)_core2.pdb
- SD Figure EV5/EV5 B/fold_CO_YB2_YC9(37Q)_core2.pse
- SD Figure EV5/EV5 B/fold_CO_YB2_YC9_core2.pse
- SD Figure EV5/EV5 C/
- SD Figure EV5/EV5 C/Yeast two-hybrid assays of CO and NF-YC9 (or NF-YC9-polyQ mutants) on Trp-Leu- medium.tif
- SD Figure EV5/EV5 C/Yeast two-hybrid assays of CO and NF-YC9 (or NF-YC9-polyQ mutants) on Trp-Leu-His- medium.tif
- SD Figure EV5/EV5 D/
- SD Figure EV5/EV5 D/FRAP of GFP-CO spherical condensates (Liquid) in CO+YC9-0Q+YB2 co-expression/
- SD Figure EV5/EV5 D/FRAP of GFP-CO spherical condensates (Liquid) in CO+YC9-0Q+YB2 co-expression/GFP-CO_FRAP_Postbleach 0s.tif
- SD Figure EV5/EV5 D/FRAP of GFP-CO spherical condensates (Liquid) in CO+YC9-0Q+YB2 co-expression/GFP-CO_FRAP_Postbleach 10s.tif
- SD Figure EV5/EV5 D/FRAP of GFP-CO spherical condensates (Liquid) in CO+YC9-0Q+YB2 co-expression/GFP-CO_FRAP_Postbleach 20s.tif
- SD Figure EV5/EV5 D/FRAP of GFP-CO spherical condensates (Liquid) in CO+YC9-0Q+YB2 co-expression/GFP-CO_FRAP_Postbleach 30s.tif
- SD Figure EV5/EV5 D/FRAP of GFP-CO spherical condensates (Liquid) in CO+YC9-0Q+YB2 co-expression/GFP-CO_FRAP_Postbleach 60s.tif
- SD Figure EV5/EV5 D/FRAP of GFP-CO spherical condensates (Liquid) in CO+YC9-0Q+YB2 co-expression/GFP-CO_FRAP_Prebleach 0s.tif
- SD Figure EV5/EV5 D/FRAP of GFP-CO spherical condensates (Liquid) in CO+YC9-37Q+YB2 co-expression/
- SD Figure EV5/EV5 D/FRAP of GFP-CO spherical condensates (Liquid) in CO+YC9-37Q+YB2 co-expression/GFP-CO_FRAP_Postbleach 0s.tif
- SD Figure EV5/EV5 D/FRAP of GFP-CO spherical condensates (Liquid) in CO+YC9-37Q+YB2 co-expression/GFP-CO_FRAP_Postbleach 10s.tif
- SD Figure EV5/EV5 D/FRAP of GFP-CO spherical condensates (Liquid) in CO+YC9-37Q+YB2 co-expression/GFP-CO_FRAP_Postbleach 20s.tif
- SD Figure EV5/EV5 D/FRAP of GFP-CO spherical condensates (Liquid) in CO+YC9-37Q+YB2 co-expression/GFP-CO_FRAP_Postbleach 30s.tif
- SD Figure EV5/EV5 D/FRAP of GFP-CO spherical condensates (Liquid) in CO+YC9-37Q+YB2 co-expression/GFP-CO_FRAP_Postbleach 60s.tif
- SD Figure EV5/EV5 D/FRAP of GFP-CO spherical condensates (Liquid) in CO+YC9-37Q+YB2 co-expression/GFP-CO_FRAP_Prebleach 0s.tif
- SD Figure EV5/EV5 D/FRAP of GFP-CO spherical condensates (Slow-diffusive) in CO+YC9-0Q+YB2 co-expression/
- SD Figure EV5/EV5 D/FRAP of GFP-CO spherical condensates (Slow-diffusive) in CO+YC9-0Q+YB2 co-expression/GFP-CO_FRAP_Postbleach 0s.tif
- SD Figure EV5/EV5 D/FRAP of GFP-CO spherical condensates (Slow-diffusive) in CO+YC9-0Q+YB2 co-expression/GFP-CO_FRAP_Postbleach 10s.tif
- SD Figure EV5/EV5 D/FRAP of GFP-CO spherical condensates (Slow-diffusive) in CO+YC9-0Q+YB2 co-expression/GFP-CO_FRAP_Postbleach 20s.tif
- SD Figure EV5/EV5 D/FRAP of GFP-CO spherical condensates (Slow-diffusive) in CO+YC9-0Q+YB2 co-expression/GFP-CO_FRAP_Postbleach 30s.tif
- SD Figure EV5/EV5 D/FRAP of GFP-CO spherical condensates (Slow-diffusive) in CO+YC9-0Q+YB2 co-expression/GFP-CO_FRAP_Postbleach 60s.tif
- SD Figure EV5/EV5 D/FRAP of GFP-CO spherical condensates (Slow-diffusive) in CO+YC9-0Q+YB2 co-expression/GFP-CO_FRAP_Prebleach 0s.tif
- SD Figure EV5/EV5 D/FRAP of GFP-CO spherical condensates (Slow-diffusive) in CO+YC9-37Q+YB2 co-expression/
- SD Figure EV5/EV5 D/FRAP of GFP-CO spherical condensates (Slow-diffusive) in CO+YC9-37Q+YB2 co-expression/GFP-CO_FRAP_Postbleach 0s.tif
- SD Figure EV5/EV5 D/FRAP of GFP-CO spherical condensates (Slow-diffusive) in CO+YC9-37Q+YB2 co-expression/GFP-CO_FRAP_Postbleach 10s.tif
- SD Figure EV5/EV5 D/FRAP of GFP-CO spherical condensates (Slow-diffusive) in CO+YC9-37Q+YB2 co-expression/GFP-CO_FRAP_Postbleach 20s.tif
- SD Figure EV5/EV5 D/FRAP of GFP-CO spherical condensates (Slow-diffusive) in CO+YC9-37Q+YB2 co-expression/GFP-CO_FRAP_Postbleach 30s.tif
- SD Figure EV5/EV5 D/FRAP of GFP-CO spherical condensates (Slow-diffusive) in CO+YC9-37Q+YB2 co-expression/GFP-CO_FRAP_Postbleach 60s.tif
- SD Figure EV5/EV5 D/FRAP of GFP-CO spherical condensates (Slow-diffusive) in CO+YC9-37Q+YB2 co-expression/GFP-CO_FRAP_Prebleach 0s.tif
- SD Figure EV5/EV5 E/
- SD Figure EV5/EV5 E/FRAP plot of GFP-CO spherical condensates_in YC9 polyQ mutations.xlsx
- SD Figure EV5/EV5 F/
- SD Figure EV5/EV5 F/Western blot analysis of YC9-GFP and YC9-polyQ-GFP mutants in the representative transgenic plants.tif
- SD Figure EV5/EV5 G/
- SD Figure EV5/EV5 G/Number of rosette leaves in representative plant lines.xlsx
