# Supplementary material for: Molecular condensation of the CO/NF-YB/NF-YC/FT complex gates floral transition in Arabidopsis
Source: EMBO J. 2024 Nov 20;44(1):225–50. doi: 10.1038/s44318-024-00293-0 (PMC11696179; doi:10.1038/s44318-024-00293-0)
Supplement: Supplementary file 7 — EV Figures Source Data [file 44318_2024_293_MOESM7_ESM.zip › SD Figure EV1/EV1 B/mCherry-CO signal clustering index.xlsx]

## Sheet: Sheet1
mCherry-CO 0h	mCherry-CO ycT 0h	mCherry-CO YC9-GFP ycT 0h	mCherry-CO 1h	mCherry-CO ycT 1h	mCherry-CO YC9-GFP ycT 1h	mCherry-CO 2h	mCherry-CO ycT 2h	mCherry-CO YC9-GFP ycT 2h
no signal	no signal	no signal	1.83353	1.57421	1.69767	1.66134	2.90946	1.99443
			1.64762	1.86644	1.61484	1.74621	2.02864	2.54659
			1.60758	1.74644	1.64377	2.3058	4.06991	2.82376
			2.02059	1.53995	1.93632	2.63968	3.338	2.54426
			1.73837	1.59106	1.62033	3.28906	1.84376	1.66386
			2.225	1.59106	1.54773	2.10951	2.60911	2.57092
			1.89064	1.59106	1.73232	2.3595	2.26915	2.23595
			1.95662	1.59106	1.69817	2.10504	3.10609	1.72756
			1.75206	1.60823	1.83026	2.13695	12.5031	2.07579
			2.97676	1.71512	2.07248	2.41328	4.39529	3.6009
			2.09966	1.7556	1.79731	1.73493	2.88712	1.98836
			1.93126	1.83603	1.39274	1.87434	3.30204	2.50469
			1.67773	1.77872	1.76419	1.80594	3.77563	1.99484
			1.7323	1.68354	1.69814	2.26292	4.69515	1.82449
			1.7666	2.04169	1.83371	2.09946	3.0898	1.98391
			1.91041	1.88394	1.58536	1.99138	8.70415	2.48297
			2.10579	1.76027	1.79731	2.06745	4.28723	3.12668
			1.876	1.61054	2.20753	2.97768	4.86859	2.17644
			2.09373	1.56859	1.78443	2.44979	5.5843	2.20157
			2.36276	1.8815	2.00333	3.76627	3.88167	2.14529
			2.01426	1.747	1.66813	1.9045	7.63028	3.45529
			2.4352	1.74661	1.68921	2.23854	2.03798	1.99902
			1.85991	1.66767	1.7275	3.32822	3.31392	3.66077
			2.4305	2.00724	1.94807	2.33216	4.76159	1.96524
			1.72261	1.97184	1.64841	2.48311	12.9247	3.18157
			1.89021	1.75726	2.01434	1.94389	4.6417	4.96534
			1.61208	2.68972	1.73391	2.98636	2.20012	2.35609
			1.66626	1.65437	1.9215	2.31907	2.19644	2.97091
			1.64996	1.718	1.76558	2.85681	4.43789	3.68293
			1.61603	1.76797	1.45831	1.87037	11.2225	2.23718
			2.33816	1.99369	1.71141	1.7408	8.5482	5.65707
			1.71037	2.05316	1.71141	1.79737	8.52151	4.77575
			2.11279	1.69977	1.71141	1.98849	5.37336	3.69534
			1.49615	1.75405	1.71141	2.94951	2.77581	2.51153
			1.73529	2.02643	1.59652	2.75903	5.61314	2.88063
			1.6028	1.84873	1.79677	1.94155	7.41767	2.46285
			1.82256	1.63714	1.79677	2.42093	3.43397	3.73194
			1.80101		1.52072	2.41597	3.24554	2.20196
			1.85021		1.57494	2.26956	2.85179	5.94172
			1.81393		1.57494	1.62916	5.80376	4.78272
			1.77607		1.57494	1.74388	2.23799	5.46165
			1.68207		1.57494	2.52358	1.79694	2.16066
					1.57494	2.08859	1.64913	2.86316
						1.91281	8.38935	6.09145
						1.68619	19.0573	3.02305
						3.03259	2.19734
						2.12445	2.88289
						3.01606	14.1957
						2.0211
						2.49542
						2.30855
						2.90606
						2.80364
						1.94123
						2.88735
						2.77508
						3.50655
						4.18881
						4.45627
