# Supplementary material for: Molecular condensation of the CO/NF-YB/NF-YC/FT complex gates floral transition in Arabidopsis
Source: EMBO J. 2024 Nov 20;44(1):225–50. doi: 10.1038/s44318-024-00293-0 (PMC11696179; doi:10.1038/s44318-024-00293-0)
Supplement: Supplementary file 7 — EV Figures Source Data [file 44318_2024_293_MOESM7_ESM.zip › SD Figure EV1/EV1 C/YC9-GFP relative intensity histogram.xlsx]

## Sheet: Sheet1
Distance (mm)	Relative intensity
0	0.879656
0.065	1.22202
0.13	1.03367
0.195	0.652925
0.26	2.36376
0.325	4.49624
0.39	7.16652
0.455	5.92985
0.52	8.87937
0.585	11.4209
0.65	13.2044
0.715	17.1836
0.78	29.6806
0.845	37.548
0.91	45.3472
0.975	51.0983
1.04	56.864
1.105	64.0649
1.17	66.3504
1.235	67.9865
1.3	69.4206
1.365	72.4529
1.43	77.6657
1.495	78.6449
1.56	81.6181
1.625	90.9525
1.69	93.0738
1.755	82.6099
1.82	87.3268
1.885	92.7663
1.95	93.239
2.015	95.4654
2.08	97.4817
2.145	96.1254
2.21	94.0399
2.275	94.817
2.34	97.2545
2.405	98.4785
2.47	91.8917
2.535	93.0491
2.6	92.5845
2.665	92.7279
2.73	99.4026
2.795	100
2.86	96.5061
2.925	92.3689
2.99	92.0265
3.055	89.5391
3.12	87.9706
3.185	86.4002
3.25	88.3408
3.315	89.5825
3.38	92.125
3.445	93.6147
3.51	91.9296
3.575	88.8266
3.64	81.3025
3.705	83.229
3.77	79.5341
3.835	76.6876
3.9	79.9866
3.965	63.8452
4.03	65.7626
4.095	61.6355
4.16	49.8334
4.225	44.9715
4.29	43.2243
4.355	31.7949
4.42	22.0883
4.485	14.2457
4.55	9.01268
4.615	9.29698
4.68	8.32037
4.745	7.47455
4.81	7.68664
4.875	6.27323
4.94	2.06987
5.005	3.55801
5.07	6.12376
5.135	6.4833
5.2	5.12089
5.265	2.30619
5.33	6.00812
5.395	6.12729
5.46	3.56862
5.525	4.7457
5.59	5.56627
5.655	2.64604
5.72	2.59907
