# Supplementary material for: Molecular condensation of the CO/NF-YB/NF-YC/FT complex gates floral transition in Arabidopsis
Source: EMBO J. 2024 Nov 20;44(1):225–50. doi: 10.1038/s44318-024-00293-0 (PMC11696179; doi:10.1038/s44318-024-00293-0)
Supplement: Supplementary file 7 — EV Figures Source Data [file 44318_2024_293_MOESM7_ESM.zip › SD Figure EV1/EV1 E/Frequency distribution of the number of bound CO-NF-Y complex on different CO binding site.xlsx]

## Sheet: Sheet1
Frequency distribution of the number of bound CO-NF-Y complex on different CO binding site
	CO binding sites
Number of bound CO-NF-Y complex	P1	P2	CORE1	CORE2
0	0.00625	0.00625	0	0.175
1	0.08125	0.0313	0.0188	0.675
2	0.44375	0.3938	0.1313	2.1063
3	1.475	1.9063	0.45	4.8688
4	3.625	5.4438	2.0313	10.1125
5	7.10625	10.1813	4.575	14.95
6	11.3938	14.7688	9.4875	18.6313
7	14.4875	17.6063	14.4625	18.3313
8	16.6562	17.0125	17.8188	13.75
9	15.5813	13.8063	17.0125	8.95
10	12.275	8.7688	13.6313	4.4625
11	8.4375	5.3438	9.5125	1.9375
12	4.8625	2.8375	5.2313	0.8125
13	2.1875	1.2375	2.8938	0.1813
14	0.86875	0.4625	1.5688	0.0438
15	0.3375	0.1125	0.7	0.0125
16	0.11875	0.075	0.3563	0
17	0.04375	0	0.0938	0
18	0.00625	0.00625	0.025	0
19	0.00625	0	0	0
20	0	0	0	0
