# Supplementary material for: Molecular condensation of the CO/NF-YB/NF-YC/FT complex gates floral transition in Arabidopsis
Source: EMBO J. 2024 Nov 20;44(1):225–50. doi: 10.1038/s44318-024-00293-0 (PMC11696179; doi:10.1038/s44318-024-00293-0)
Supplement: Supplementary file 7 — EV Figures Source Data [file 44318_2024_293_MOESM7_ESM.zip › SD Figure EV2/EV2 A/Representative intensity distribution of three populations of CO assembly.xlsx]

## Sheet: Sheet1
Representative intensity distribution of three populations of CO assembly
Diffuse		Spherical condensate		Irreversible aggregate
Intensity	Frequency (%)	Intensity	Frequency (%)	Intensity	Frequency (%)
0	0.012793	0	0.029882	0	0.009238
1	0.079192	1	0.171066	1	0.04434
2	0.275346	2	0.605877	2	0.162581
3	0.694457	3	1.35337	3	0.466803
4	1.44922	4	2.34166	4	0.963167
5	2.33374	5	3.49451	5	1.66337
6	2.8759	6	4.91198	6	2.16466
7	2.24846	7	3.28793	7	1.89185
8	3.86947	8	3.53695	8	1.95281
9	6.67836	9	6.46413	9	4.55718
10	7.09138	10	6.64689	10	4.73516
11	8.71909	11	7.37706	11	6.13742
12	5.96015	12	5.46892	12	3.19311
13	7.48613	13	6.04578	13	4.41123
14	7.30642	14	5.54903	14	4.14704
15	6.92386	15	5.0497	15	3.89578
16	6.35977	16	4.53823	16	3.58355
17	5.8243	17	4.00771	17	3.34953
18	4.8813	18	3.32085	18	3.06194
19	3.87068	19	2.70414	19	2.67581
20	3.25116	20	2.24248	20	2.28598
21	2.59812	21	1.88649	21	1.91525
22	2.44217	22	1.91551	22	2.1622
23	1.72579	23	1.70157	23	2.0224
24	1.44496	24	1.58074	24	2.21516
25	1.18362	25	1.469	25	2.16343
26	0.853451	26	1.25073	26	2.11971
27	0.521452	27	1.07404	27	1.98361
28	0.348447	28	0.932418	28	1.73912
29	0.251588	29	0.782573	29	1.59809
30	0.158385	30	0.674736	30	1.45953
31	0.109042	31	0.596349	31	1.33944
32	0.063354	32	0.564734	32	1.2249
33	0.046906	33	0.562136	33	1.3068
34	0.033505	34	0.495875	34	1.16886
35	0.012183	35	0.46989	35	1.12513
36	0.009747	36	0.463827	36	0.969325
37	0.003046	37	0.422252	37	0.914516
38	0.001218	38	0.365085	38	0.808592
39	0.001218	39	0.31658	39	0.742082
40	0	40	0.286265	40	0.645396
41	0	41	0.281068	41	0.604751
42	0.000609	42	0.243823	42	0.556715
43	0	43	0.223469	43	0.524076
44	0	44	0.246855	44	0.559179
45	0	45	0.198783	45	0.491437
46	0	46	0.197051	46	0.439707
47	0	47	0.162404	47	0.446481
48	0	48	0.145514	48	0.415073
49	0	49	0.125593	49	0.417537
50	0	50	0.110868	50	0.379355
51	0	51	0.103939	51	0.385513
52	0	52	0.107403	52	0.357185
53	0	53	0.09701	53	0.336246
54	0	54	0.071025	54	0.315308
55	0	55	0.07449	55	0.319619
56	0	56	0.069726	56	0.34302
57	0	57	0.059332	57	0.288211
58	0	58	0.061497	58	0.296833
59	0	59	0.05067	59	0.288211
60	0	60	0.044607	60	0.285748
61	0	61	0.042875	61	0.27651
62	0	62	0.041576	62	0.272815
63	0	63	0.041142	63	0.26173
64	0	64	0.034646	64	0.266657
65	0	65	0.025552	65	0.247566
66	0	66	0.024252	66	0.226627
67	0	67	0.021654	67	0.226012
68	0	68	0.018622	68	0.242023
69	0	69	0.018189	69	0.213079
70	0	70	0.015158	70	0.192141
71	0	71	0.012126	71	0.193988
72	0	72	0.007795	72	0.179824
73	0	73	0.009961	73	0.175513
74	0	74	0.009528	74	0.177361
75	0	75	0.006496	75	0.189062
76	0	76	0.007362	76	0.165044
77	0	77	0.008228	77	0.177361
78	0	78	0.003032	78	0.155191
79	0	79	0.004764	79	0.163812
80	0	80	0.002598	80	0.149032
81	0	81	0.000866	81	0.15088
82	0	82	0.002165	82	0.144721
83	0	83	0.001299	83	0.140411
84	0	84	0.000866	84	0.118856
85	0	85	0.004764	85	0
86	0	86	0	86	0
87	0	87	0	87	0
88	0	88	0	88	0
89	0	89	0	89	0
90	0	90	0	90	0
91	0	91	0	91	0
92	0	92	0	92	0
93	0	93	0	93	0
94	0	94	0	94	0
95	0	95	0	95	0
96	0	96	0	96	0
97	0	97	0	97	0
98	0	98	0	98	0
99	0	99	0	99	0
100	0	100	0	100	0
101	0	101	0	101	0
102	0	102	0	102	0
103	0	103	0	103	0
104	0	104	0	104	0
105	0	105	0	105	0
106	0	106	0	106	0
107	0	107	0	107	0
108	0	108	0	108	0
109	0	109	0	109	0
110	0	110	0	110	0
111	0	111	0	111	0
112	0	112	0	112	0
113	0	113	0	113	0
114	0	114	0	114	0
115	0	115	0	115	0
116	0	116	0	116	0
117	0	117	0	117	0
118	0	118	0	118	0
119	0	119	0	119	0
120	0	120	0	120	0
121	0	121	0	121	0
122	0	122	0	122	0
123	0	123	0	123	0
124	0	124	0	124	0
125	0	125	0	125	0
126	0	126	0	126	0
127	0	127	0	127	0
128	0	128	0	128	0
129	0	129	0	129	0
130	0	130	0	130	0
131	0	131	0	131	0
132	0	132	0	132	0
133	0	133	0	133	0
134	0	134	0	134	0
135	0	135	0	135	0
136	0	136	0	136	0
137	0	137	0	137	0
138	0	138	0	138	0
139	0	139	0	139	0
140	0	140	0	140	0
141	0	141	0	141	0
142	0	142	0	142	0
143	0	143	0	143	0
144	0	144	0	144	0
145	0	145	0	145	0
146	0	146	0	146	0
147	0	147	0	147	0
148	0	148	0	148	0
149	0	149	0	149	0
150	0	150	0	150	0
151	0	151	0	151	0
152	0	152	0	152	0
153	0	153	0	153	0
154	0	154	0	154	0
155	0	155	0	155	0
156	0	156	0	156	0
157	0	157	0	157	0
158	0	158	0	158	0
159	0	159	0	159	0
160	0	160	0	160	0
161	0	161	0	161	0
162	0	162	0	162	0
163	0	163	0	163	0
164	0	164	0	164	0
165	0	165	0	165	0
166	0	166	0	166	0
167	0	167	0	167	0
168	0	168	0	168	0
169	0	169	0	169	0
170	0	170	0	170	0
171	0	171	0	171	0
172	0	172	0	172	0
173	0	173	0	173	0
174	0	174	0	174	0
175	0	175	0	175	0
176	0	176	0	176	0
177	0	177	0	177	0
178	0	178	0	178	0
179	0	179	0	179	0
180	0	180	0	180	0
181	0	181	0	181	0
182	0	182	0	182	0
183	0	183	0	183	0
184	0	184	0	184	0
185	0	185	0	185	0
186	0	186	0	186	0
187	0	187	0	187	0
188	0	188	0	188	0
189	0	189	0	189	0
190	0	190	0	190	0
191	0	191	0	191	0
192	0	192	0	192	0
193	0	193	0	193	0
194	0	194	0	194	0
195	0	195	0	195	0
196	0	196	0	196	0
197	0	197	0	197	0
198	0	198	0	198	0
199	0	199	0	199	0
200	0	200	0	200	0
201	0	201	0	201	0
202	0	202	0	202	0
203	0	203	0	203	0
204	0	204	0	204	0
205	0	205	0	205	0
206	0	206	0	206	0
207	0	207	0	207	0
208	0	208	0	208	0
209	0	209	0	209	0
210	0	210	0	210	0
211	0	211	0	211	0
212	0	212	0	212	0
213	0	213	0	213	0
214	0	214	0	214	0
215	0	215	0	215	0
216	0	216	0	216	0
217	0	217	0	217	0
218	0	218	0	218	0
219	0	219	0	219	0
220	0	220	0	220	0
221	0	221	0	221	0
222	0	222	0	222	0
223	0	223	0	223	0
224	0	224	0	224	0
225	0	225	0	225	0
226	0	226	0	226	0
227	0	227	0	227	0
228	0	228	0	228	0
229	0	229	0	229	0
230	0	230	0	230	0
231	0	231	0	231	0
232	0	232	0	232	0
233	0	233	0	233	0
234	0	234	0	234	0
235	0	235	0	235	0
236	0	236	0	236	0
237	0	237	0	237	0
238	0	238	0	238	0
239	0	239	0	239	0
240	0	240	0	240	0
241	0	241	0	241	0
242	0	242	0	242	0
243	0	243	0	243	0
244	0	244	0	244	0
245	0	245	0	245	0
246	0	246	0	246	0
247	0	247	0	247	0
248	0	248	0	248	0
249	0	249	0	249	0
250	0	250	0	250	0
251	0	251	0	251	0
252	0	252	0	252	0
253	0	253	0	253	0
254	0	254	0	254	0
255	0	255	0	255	0
