# Supplementary material for: Molecular condensation of the CO/NF-YB/NF-YC/FT complex gates floral transition in Arabidopsis
Source: EMBO J. 2024 Nov 20;44(1):225–50. doi: 10.1038/s44318-024-00293-0 (PMC11696179; doi:10.1038/s44318-024-00293-0)
Supplement: Supplementary file 7 — EV Figures Source Data [file 44318_2024_293_MOESM7_ESM.zip › SD Figure EV2/EV2 B/CO signal variance distribution subjected to multi-peak fiitting.xlsx]

## Sheet: Sheet1
summary of CO-mCherry signal variacne		Frequency distribution of CO-mCherry signal variacne			Multi-peak fit for the Frequency distribution of CO-mCherry signal variacne
0.147292		Bin center	relative frequency (%)		Bin center	relative frequency (%)
0.462807		0.1	0		0.1	1.15513
1.03089		0.125	3.33333		0.1011	1.22305
0.880746		0.15	7.33333		0.1022	1.29482
1.17407		0.175	10		0.1033	1.37056
0.235752		0.2	6		0.1044	1.45039
0.396283		0.225	8.66667		0.10551	1.53441
0.154533		0.25	12		0.10661	1.62275
0.359053		0.275	8		0.10771	1.71548
0.128156		0.3	7.33333		0.10881	1.81272
0.614515		0.325	4.66667		0.10991	1.91454
0.192955		0.35	3.33333		0.11101	2.02101
0.167846		0.375	2.66667		0.11211	2.13221
0.154809		0.4	1.33333		0.11321	2.24818
0.734881		0.425	0.666667		0.11431	2.36897
1.05185		0.45	0.666667		0.11542	2.49461
0.435643		0.475	0.666667		0.11652	2.62511
0.585094		0.5	2		0.11762	2.76047
0.651997		0.525	0		0.11872	2.90069
0.565662		0.55	1.33333		0.11982	3.04572
0.150254		0.575	4		0.12092	3.19553
0.256013		0.6	0		0.12202	3.35005
0.375044		0.625	2		0.12312	3.5092
0.163806		0.65	1.33333		0.12422	3.67289
0.357508		0.675	0		0.125	3.79087
0.49611		0.7	0		0.12533	3.84099
0.376126		0.725	0.666667		0.12643	4.01336
0.248471		0.75	0.666667		0.12753	4.18987
1.22881		0.775	0		0.12863	4.37032
0.389941		0.8	0		0.12973	4.55452
1.23672		0.825	0.666667		0.13083	4.74228
0.200398		0.85	0.666667		0.13193	4.93334
0.342773		0.875	1.33333		0.13303	5.12747
0.323038		0.9	0		0.13413	5.32439
0.208364		0.925	0.666667		0.13524	5.52383
0.85708		0.95	0		0.13634	5.72548
0.936717		0.975	0.666667		0.13744	5.92902
0.655278		1	0		0.13854	6.13412
1.86361		1.025	0.666667		0.13964	6.34044
0.367518		1.05	2		0.14074	6.54761
1.05563		1.075	0		0.14184	6.75528
0.223766		1.1	0		0.14294	6.96306
0.294248		1.125	0.666667		0.14404	7.17057
0.292504		1.15	0		0.14515	7.37742
0.263368		1.175	0.666667		0.14625	7.5832
0.262803		1.2	0.666667		0.14735	7.78752
0.878474					0.14845	7.98997
0.331584					0.14955	8.19017
0.440816					0.15	8.27133
0.201676					0.15065	8.38772
0.97381					0.15175	8.58222
0.579097					0.15285	8.7733
0.238659					0.15395	8.96058
0.507964					0.15506	9.1437
0.26073					0.15616	9.32232
0.509606					0.15726	9.49611
0.581389					0.15836	9.66476
0.226372					0.15946	9.82798
0.364868					0.16056	9.98549
0.54257					0.16166	10.1371
0.300067					0.16276	10.2825
0.574853					0.16386	10.4215
0.820292					0.16496	10.554
1.04154					0.16607	10.6799
0.621571					0.16717	10.7989
0.25					0.16827	10.9112
0.302659					0.16937	11.0166
0.613546					0.17047	11.1151
0.307649					0.17157	11.2067
0.287672					0.17267	11.2916
0.540332					0.17377	11.3697
1.48568					0.17487	11.4413
1.19853					0.175	11.449
0.75948					0.17598	11.5064
1.13279					0.17708	11.5654
0.332652					0.17818	11.6182
0.152843					0.17928	11.6654
0.2522					0.18038	11.707
0.304764					0.18148	11.7434
0.14652					0.18258	11.7749
0.187266					0.18368	11.8019
0.263912					0.18478	11.8248
0.256207					0.18589	11.8438
0.233904					0.18699	11.8595
0.226219					0.18809	11.8721
0.174699					0.18919	11.8822
0.270766					0.19029	11.8902
0.351469					0.19139	11.8964
0.154337					0.19249	11.9013
0.22051					0.19359	11.9053
0.11339					0.19469	11.9088
0.239508					0.1958	11.9123
0.26901					0.1969	11.9161
0.131027					0.198	11.9206
0.197805					0.1991	11.9261
0.193352					0.2	11.9317
0.180743					0.2002	11.9331
0.17258					0.2013	11.9418
0.118079					0.2024	11.9524
0.300555					0.2035	11.9654
0.188018					0.2046	11.9808
0.240729					0.20571	11.9989
0.562796					0.20681	12.0198
0.254313					0.20791	12.0438
0.291283					0.20901	12.0708
0.120448					0.21011	12.1009
0.238514					0.21121	12.1342
0.265915					0.21231	12.1706
0.260903					0.21341	12.2101
0.176835					0.21451	12.2525
0.143847					0.21562	12.2978
0.253829					0.21672	12.3456
0.327881					0.21782	12.396
0.230718					0.21892	12.4485
0.334226					0.22002	12.5029
0.272972					0.22112	12.5589
0.255634					0.22222	12.6161
0.173946					0.22332	12.6742
0.161744					0.22442	12.7328
0.235199					0.225	12.7635
0.216971					0.22553	12.7914
0.297893					0.22663	12.8497
0.234611					0.22773	12.907
0.331758					0.22883	12.9631
0.277764					0.22993	13.0173
0.285942					0.23103	13.0692
0.285811					0.23213	13.1182
0.280773					0.23323	13.164
0.212665					0.23433	13.2059
0.244717					0.23544	13.2435
0.298525					0.23654	13.2763
0.174043					0.23764	13.3038
0.196869					0.23874	13.3255
0.166099					0.23984	13.341
0.257025					0.24094	13.3499
0.164784					0.24204	13.3517
0.320559					0.24314	13.3462
0.357001					0.24424	13.3328
0.215828					0.24535	13.3114
0.204157					0.24645	13.2816
0.176186					0.24755	13.2431
0.15755					0.24865	13.1958
0.173449					0.24975	13.1394
0.217135					0.25	13.1253
0.176349					0.25085	13.0739
0.164688					0.25195	12.999
0.152052					0.25305	12.9148
0.280652					0.25415	12.8211
0.246323					0.25526	12.7181
0.252839					0.25636	12.6057
					0.25746	12.484
					0.25856	12.3532
					0.25966	12.2134
					0.26076	12.0649
					0.26186	11.9078
					0.26296	11.7424
					0.26406	11.569
					0.26517	11.3879
					0.26627	11.1996
					0.26737	11.0043
					0.26847	10.8024
					0.26957	10.5945
					0.27067	10.3809
					0.27177	10.1621
					0.27287	9.9386
					0.27397	9.71082
					0.275	9.49518
					0.27508	9.47928
					0.27618	9.24448
					0.27728	9.00691
					0.27838	8.76708
					0.27948	8.52549
					0.28058	8.28264
					0.28168	8.039
					0.28278	7.79508
					0.28388	7.55133
					0.28498	7.30823
					0.28609	7.06621
					0.28719	6.82572
					0.28829	6.58715
					0.28939	6.35092
					0.29049	6.1174
					0.29159	5.88695
					0.29269	5.65989
					0.29379	5.43656
					0.29489	5.21723
					0.296	5.00219
					0.2971	4.79166
					0.2982	4.58589
					0.2993	4.38506
					0.3	4.25992
					0.3004	4.18935
					0.3015	3.99892
					0.3026	3.8139
					0.3037	3.63439
					0.3048	3.46049
					0.30591	3.29225
					0.30701	3.12973
					0.30811	2.97294
					0.30921	2.82191
					0.31031	2.67661
					0.31141	2.53702
					0.31251	2.40311
					0.31361	2.27481
					0.31471	2.15205
					0.31582	2.03474
					0.31692	1.92281
					0.31802	1.81613
					0.31912	1.71461
					0.32022	1.6181
					0.32132	1.52649
					0.32242	1.43963
					0.32352	1.3574
					0.32462	1.27963
					0.325	1.25411
					0.32573	1.20618
					0.32683	1.1369
					0.32793	1.07163
					0.32903	1.01022
					0.33013	0.95251
					0.33123	0.89835
					0.33233	0.84757
					0.33343	0.80004
					0.33453	0.75559
					0.33564	0.71407
					0.33674	0.67535
					0.33784	0.63927
					0.33894	0.6057
					0.34004	0.57449
					0.34114	0.54553
					0.34224	0.51867
					0.34334	0.4938
					0.34444	0.47079
					0.34555	0.44953
					0.34665	0.42992
					0.34775	0.41184
					0.34885	0.3952
					0.34995	0.3799
					0.35	0.37923
					0.35105	0.36584
					0.35215	0.35295
					0.35325	0.34113
					0.35435	0.33032
					0.35546	0.32044
					0.35656	0.31141
					0.35766	0.30318
					0.35876	0.29568
					0.35986	0.28886
					0.36096	0.28266
					0.36206	0.27703
					0.36316	0.27193
					0.36426	0.26731
					0.36537	0.26312
					0.36647	0.25934
					0.36757	0.25593
					0.36867	0.25286
					0.36977	0.25009
					0.37087	0.2476
					0.37197	0.24536
					0.37307	0.24335
					0.37417	0.24155
					0.375	0.24032
					0.37528	0.23994
					0.37638	0.2385
					0.37748	0.23721
					0.37858	0.23606
					0.37968	0.23503
					0.38078	0.23412
					0.38188	0.23331
					0.38298	0.23259
					0.38408	0.23195
					0.38519	0.23138
					0.38629	0.23088
					0.38739	0.23043
					0.38849	0.23004
					0.38959	0.2297
					0.39069	0.22939
					0.39179	0.22912
					0.39289	0.22889
					0.39399	0.22868
					0.3951	0.2285
					0.3962	0.22834
					0.3973	0.2282
					0.3984	0.22808
					0.3995	0.22797
					0.4	0.22793
					0.4006	0.22788
					0.4017	0.2278
					0.4028	0.22773
					0.4039	0.22767
					0.40501	0.22762
					0.40611	0.22758
					0.40721	0.22754
					0.40831	0.22751
					0.40941	0.22748
					0.41051	0.22746
					0.41161	0.22744
					0.41271	0.22743
					0.41381	0.22742
					0.41491	0.22741
					0.41602	0.22741
					0.41712	0.22741
					0.41822	0.22741
					0.41932	0.22742
					0.42042	0.22743
					0.42152	0.22744
					0.42262	0.22746
					0.42372	0.22748
					0.42482	0.2275
					0.425	0.2275
					0.42593	0.22753
					0.42703	0.22756
					0.42813	0.2276
					0.42923	0.22765
					0.43033	0.2277
					0.43143	0.22777
					0.43253	0.22784
					0.43363	0.22792
					0.43473	0.22801
					0.43584	0.22811
					0.43694	0.22823
					0.43804	0.22837
					0.43914	0.22852
					0.44024	0.22869
					0.44134	0.22889
					0.44244	0.22911
					0.44354	0.22936
					0.44464	0.22963
					0.44575	0.22995
					0.44685	0.2303
					0.44795	0.2307
					0.44905	0.23114
					0.45	0.23157
					0.45015	0.23164
					0.45125	0.23219
					0.45235	0.23281
					0.45345	0.2335
					0.45455	0.23427
					0.45566	0.23513
					0.45676	0.23608
					0.45786	0.23714
					0.45896	0.23831
					0.46006	0.23961
					0.46116	0.24105
					0.46226	0.24263
					0.46336	0.24439
					0.46446	0.24632
					0.46557	0.24845
					0.46667	0.25079
					0.46777	0.25337
					0.46887	0.25619
					0.46997	0.25929
					0.47107	0.26268
					0.47217	0.26639
					0.47327	0.27044
					0.47437	0.27486
					0.475	0.27755
					0.47548	0.27968
					0.47658	0.28493
					0.47768	0.29063
					0.47878	0.29683
					0.47988	0.30355
					0.48098	0.31083
					0.48208	0.31871
					0.48318	0.32723
					0.48428	0.33642
					0.48539	0.34634
					0.48649	0.35702
					0.48759	0.36851
					0.48869	0.38085
					0.48979	0.3941
					0.49089	0.40829
					0.49199	0.42349
					0.49309	0.43974
					0.49419	0.45709
					0.4953	0.4756
					0.4964	0.49532
					0.4975	0.51629
					0.4986	0.53857
					0.4997	0.56223
					0.5	0.56892
					0.5008	0.58729
					0.5019	0.61383
					0.503	0.64188
					0.5041	0.6715
					0.50521	0.70273
					0.50631	0.73562
					0.50741	0.77021
					0.50851	0.80655
					0.50961	0.84466
					0.51071	0.88459
					0.51181	0.92636
					0.51291	0.97
					0.51401	1.01553
					0.51512	1.06297
					0.51622	1.11233
					0.51732	1.16361
					0.51842	1.21682
					0.51952	1.27196
					0.52062	1.329
					0.52172	1.38792
					0.52282	1.44871
					0.52392	1.51133
					0.525	1.57425
					0.52503	1.57573
					0.52613	1.64187
					0.52723	1.70968
					0.52833	1.77911
					0.52943	1.85007
					0.53053	1.92248
					0.53163	1.99626
					0.53273	2.0713
					0.53383	2.1475
					0.53493	2.22473
					0.53604	2.30288
					0.53714	2.38181
					0.53824	2.46138
					0.53934	2.54144
					0.54044	2.62184
					0.54154	2.70242
					0.54264	2.78301
					0.54374	2.86344
					0.54484	2.94353
					0.54595	3.0231
					0.54705	3.10197
					0.54815	3.17994
					0.54925	3.25682
					0.55	3.30852
					0.55035	3.33243
					0.55145	3.40656
					0.55255	3.47902
					0.55365	3.54963
					0.55475	3.61819
					0.55586	3.68451
					0.55696	3.74841
					0.55806	3.8097
					0.55916	3.86821
					0.56026	3.92377
					0.56136	3.97622
					0.56246	4.0254
					0.56356	4.07117
					0.56466	4.11338
					0.56577	4.15191
					0.56687	4.18663
					0.56797	4.21745
					0.56907	4.24426
					0.57017	4.26699
					0.57127	4.28555
					0.57237	4.2999
					0.57347	4.30999
					0.57457	4.31578
					0.575	4.31686
					0.57568	4.31725
					0.57678	4.31441
					0.57788	4.30726
					0.57898	4.29583
					0.58008	4.28014
					0.58118	4.26026
					0.58228	4.23623
					0.58338	4.20815
					0.58448	4.17608
					0.58559	4.14015
					0.58669	4.10044
					0.58779	4.05709
					0.58889	4.01024
					0.58999	3.96001
					0.59109	3.90656
					0.59219	3.85004
					0.59329	3.79063
					0.59439	3.7285
					0.5955	3.66382
					0.5966	3.59677
					0.5977	3.52755
					0.5988	3.45633
					0.5999	3.38332
					0.6	3.3766
					0.601	3.3087
					0.6021	3.23267
					0.6032	3.15543
					0.6043	3.07715
					0.60541	2.99805
					0.60651	2.91829
					0.60761	2.83807
					0.60871	2.75757
					0.60981	2.67697
					0.61091	2.59643
					0.61201	2.51611
					0.61311	2.43619
					0.61421	2.35681
					0.61532	2.27811
					0.61642	2.20024
					0.61752	2.12332
					0.61862	2.04748
					0.61972	1.97282
					0.62082	1.89947
					0.62192	1.8275
					0.62302	1.75701
					0.62412	1.68809
					0.625	1.63443
					0.62523	1.6208
					0.62633	1.5552
					0.62743	1.49136
					0.62853	1.42932
					0.62963	1.36911
					0.63073	1.31078
					0.63183	1.25434
					0.63293	1.19981
					0.63403	1.14721
					0.63514	1.09653
					0.63624	1.04778
					0.63734	1.00095
					0.63844	0.95601
					0.63954	0.91297
					0.64064	0.87178
					0.64174	0.83243
					0.64284	0.79488
					0.64394	0.7591
					0.64505	0.72505
					0.64615	0.69269
					0.64725	0.66197
					0.64835	0.63285
					0.64945	0.60529
					0.65	0.59207
					0.65055	0.57922
					0.65165	0.55461
					0.65275	0.53139
					0.65385	0.50953
					0.65495	0.48896
					0.65606	0.46963
					0.65716	0.45149
					0.65826	0.43449
					0.65936	0.41858
					0.66046	0.40371
					0.66156	0.38981
					0.66266	0.37686
					0.66376	0.36479
					0.66486	0.35356
					0.66597	0.34313
					0.66707	0.33344
					0.66817	0.32447
					0.66927	0.31616
					0.67037	0.30847
					0.67147	0.30137
					0.67257	0.29482
					0.67367	0.28878
					0.67477	0.28322
					0.675	0.28214
					0.67588	0.27812
					0.67698	0.27343
					0.67808	0.26912
					0.67918	0.26518
					0.68028	0.26158
					0.68138	0.25828
					0.68248	0.25527
					0.68358	0.25253
					0.68468	0.25003
					0.68579	0.24776
					0.68689	0.24569
					0.68799	0.24382
					0.68909	0.24212
					0.69019	0.24058
					0.69129	0.23919
					0.69239	0.23793
					0.69349	0.23679
					0.69459	0.23577
					0.6957	0.23485
					0.6968	0.23402
					0.6979	0.23328
					0.699	0.23261
					0.7	0.23206
					0.7001	0.23201
					0.7012	0.23147
					0.7023	0.23099
					0.7034	0.23057
					0.7045	0.23019
					0.70561	0.22984
					0.70671	0.22954
					0.70781	0.22927
					0.70891	0.22903
					0.71001	0.22882
					0.71111	0.22863
					0.71221	0.22847
					0.71331	0.22832
					0.71441	0.22819
					0.71552	0.22807
					0.71662	0.22797
					0.71772	0.22788
					0.71882	0.22781
					0.71992	0.22774
					0.72102	0.22768
					0.72212	0.22762
					0.72322	0.22758
					0.72432	0.22754
					0.725	0.22752
					0.72543	0.2275
					0.72653	0.22747
					0.72763	0.22744
					0.72873	0.22742
					0.72983	0.2274
					0.73093	0.22738
					0.73203	0.22737
					0.73313	0.22735
					0.73423	0.22734
					0.73534	0.22733
					0.73644	0.22732
					0.73754	0.22732
					0.73864	0.22731
					0.73974	0.22731
					0.74084	0.2273
					0.74194	0.2273
					0.74304	0.22729
					0.74414	0.22729
					0.74525	0.22729
					0.74635	0.22729
					0.74745	0.22728
					0.74855	0.22728
					0.74965	0.22728
					0.75	0.22728
					0.75075	0.22728
					0.75185	0.22728
					0.75295	0.22728
					0.75405	0.22728
					0.75516	0.22728
					0.75626	0.22728
					0.75736	0.22728
					0.75846	0.22727
					0.75956	0.22727
					0.76066	0.22727
					0.76176	0.22727
					0.76286	0.22727
					0.76396	0.22727
					0.76507	0.22727
					0.76617	0.22727
					0.76727	0.22727
					0.76837	0.22727
					0.76947	0.22727
					0.77057	0.22727
					0.77167	0.22727
					0.77277	0.22727
					0.77387	0.22727
					0.77497	0.22727
					0.775	0.22727
					0.77608	0.22727
					0.77718	0.22727
					0.77828	0.22727
					0.77938	0.22727
					0.78048	0.22727
					0.78158	0.22727
					0.78268	0.22727
					0.78378	0.22727
					0.78488	0.22727
					0.78599	0.22727
					0.78709	0.22727
					0.78819	0.22727
					0.78929	0.22727
					0.79039	0.22727
					0.79149	0.22727
					0.79259	0.22727
					0.79369	0.22727
					0.79479	0.22727
					0.7959	0.22727
					0.797	0.22727
					0.7981	0.22727
					0.7992	0.22727
					0.8	0.22727
					0.8003	0.22727
					0.8014	0.22727
					0.8025	0.22727
					0.8036	0.22727
					0.8047	0.22727
					0.80581	0.22727
					0.80691	0.22727
					0.80801	0.22727
					0.80911	0.22727
					0.81021	0.22727
					0.81131	0.22727
					0.81241	0.22727
					0.81351	0.22727
					0.81461	0.22727
					0.81572	0.22727
					0.81682	0.22727
					0.81792	0.22727
					0.81902	0.22727
					0.82012	0.22727
					0.82122	0.22727
					0.82232	0.22727
					0.82342	0.22727
					0.82452	0.22727
					0.825	0.22727
					0.82563	0.22727
					0.82673	0.22727
					0.82783	0.22727
					0.82893	0.22727
					0.83003	0.22727
					0.83113	0.22727
					0.83223	0.22727
					0.83333	0.22727
					0.83443	0.22727
					0.83554	0.22727
					0.83664	0.22727
					0.83774	0.22727
					0.83884	0.22727
					0.83994	0.22727
					0.84104	0.22727
					0.84214	0.22727
					0.84324	0.22727
					0.84434	0.22727
					0.84545	0.22727
					0.84655	0.22727
					0.84765	0.22727
					0.84875	0.22727
					0.84985	0.22727
					0.85	0.22727
					0.85095	0.22727
					0.85205	0.22727
					0.85315	0.22727
					0.85425	0.22727
					0.85536	0.22727
					0.85646	0.22727
					0.85756	0.22727
					0.85866	0.22727
					0.85976	0.22727
					0.86086	0.22727
					0.86196	0.22727
					0.86306	0.22727
					0.86416	0.22727
					0.86527	0.22727
					0.86637	0.22727
					0.86747	0.22727
					0.86857	0.22727
					0.86967	0.22727
					0.87077	0.22727
					0.87187	0.22727
					0.87297	0.22727
					0.87407	0.22727
					0.875	0.22727
					0.87518	0.22727
					0.87628	0.22727
					0.87738	0.22727
					0.87848	0.22727
					0.87958	0.22727
					0.88068	0.22727
					0.88178	0.22727
					0.88288	0.22727
					0.88398	0.22727
					0.88509	0.22727
					0.88619	0.22727
					0.88729	0.22727
					0.88839	0.22727
					0.88949	0.22727
					0.89059	0.22727
					0.89169	0.22727
					0.89279	0.22727
					0.89389	0.22727
					0.89499	0.22727
					0.8961	0.22727
					0.8972	0.22727
					0.8983	0.22727
					0.8994	0.22727
					0.9	0.22727
					0.9005	0.22727
					0.9016	0.22727
					0.9027	0.22727
					0.9038	0.22727
					0.9049	0.22727
					0.90601	0.22727
					0.90711	0.22727
					0.90821	0.22727
					0.90931	0.22727
					0.91041	0.22727
					0.91151	0.22727
					0.91261	0.22727
					0.91371	0.22727
					0.91481	0.22727
					0.91592	0.22727
					0.91702	0.22727
					0.91812	0.22727
					0.91922	0.22727
					0.92032	0.22727
					0.92142	0.22727
					0.92252	0.22727
					0.92472	0.22727
					0.925	0.22727
					0.92583	0.22727
					0.92693	0.22727
					0.92803	0.22727
					0.92913	0.22727
					0.93023	0.22727
					0.93133	0.22727
					0.93243	0.22727
					0.93353	0.22727
					0.93463	0.22727
					0.93574	0.22727
					0.93684	0.22727
					0.93794	0.22727
					0.93904	0.22727
					0.94014	0.22727
					0.94124	0.22727
					0.94234	0.22727
					0.94344	0.22727
					0.94454	0.22727
					0.94565	0.22727
					0.94675	0.22727
					0.94785	0.22727
					0.94895	0.22727
					0.95	0.22727
					0.95005	0.22727
					0.95115	0.22727
					0.95225	0.22727
					0.95335	0.22727
					0.95445	0.22727
					0.95556	0.22727
					0.95666	0.22727
					0.95776	0.22727
					0.95886	0.22727
					0.95996	0.22727
					0.96106	0.22727
					0.96216	0.22727
					0.96326	0.22727
					0.96436	0.22727
					0.96547	0.22727
					0.96657	0.22727
					0.96767	0.22727
					0.96877	0.22727
					0.96987	0.22727
					0.97097	0.22727
					0.97207	0.22727
					0.97317	0.22727
					0.97427	0.22727
					0.975	0.22727
					0.97538	0.22727
					0.97648	0.22727
					0.97758	0.22727
					0.97868	0.22727
					0.97978	0.22727
					0.98088	0.22727
					0.98198	0.22727
					0.98308	0.22727
					0.98418	0.22727
					0.98529	0.22727
					0.98639	0.22727
					0.98749	0.22727
					0.98859	0.22727
					0.98969	0.22727
					0.99079	0.22727
					0.99189	0.22727
					0.99299	0.22727
					0.99409	0.22727
					0.9952	0.22727
					0.9963	0.22727
					0.9974	0.22727
					0.9985	0.22727
					0.9996	0.22727
					1	0.22727
					1.0007	0.22727
					1.0018	0.22727
					1.0029	0.22727
					1.004	0.22727
					1.00511	0.22727
					1.00621	0.22727
					1.00731	0.22727
					1.00841	0.22727
					1.00951	0.22727
					1.01061	0.22727
					1.01171	0.22727
					1.01281	0.22727
					1.01391	0.22727
					1.01502	0.22727
					1.01612	0.22727
					1.01722	0.22727
					1.01832	0.22727
					1.01942	0.22727
					1.02052	0.22727
					1.02162	0.22727
					1.02272	0.22727
					1.02382	0.22727
					1.02492	0.22727
					1.025	0.22727
					1.02603	0.22727
					1.02713	0.22727
					1.02823	0.22727
					1.02933	0.22727
					1.03043	0.22727
					1.03153	0.22727
					1.03263	0.22727
					1.03373	0.22727
					1.03483	0.22727
					1.03594	0.22727
					1.03704	0.22727
					1.03814	0.22727
					1.03924	0.22727
					1.04034	0.22727
					1.04144	0.22727
					1.04254	0.22727
					1.04364	0.22727
					1.04474	0.22727
					1.04585	0.22727
					1.04695	0.22727
					1.04805	0.22727
					1.04915	0.22727
					1.05	0.22727
					1.05025	0.22727
					1.05135	0.22727
					1.05245	0.22727
					1.05355	0.22727
					1.05465	0.22727
					1.05576	0.22727
					1.05686	0.22727
					1.05796	0.22727
					1.05906	0.22727
					1.06016	0.22727
					1.06126	0.22727
					1.06236	0.22727
					1.06346	0.22727
					1.06456	0.22727
					1.06567	0.22727
					1.06677	0.22727
					1.06787	0.22727
					1.06897	0.22727
					1.07007	0.22727
					1.07117	0.22727
					1.07227	0.22727
					1.07337	0.22727
					1.07447	0.22727
					1.075	0.22727
					1.07558	0.22727
					1.07668	0.22727
					1.07778	0.22727
					1.07888	0.22727
					1.07998	0.22727
					1.08108	0.22727
					1.08218	0.22727
					1.08328	0.22727
					1.08438	0.22727
					1.08549	0.22727
					1.08659	0.22727
					1.08769	0.22727
					1.08879	0.22727
					1.08989	0.22727
					1.09099	0.22727
					1.09209	0.22727
					1.09319	0.22727
					1.09429	0.22727
					1.0954	0.22727
					1.0965	0.22727
					1.0976	0.22727
					1.0987	0.22727
					1.0998	0.22727
					1.1	0.22727
					1.1009	0.22727
					1.102	0.22727
					1.1031	0.22727
					1.1042	0.22727
					1.10531	0.22727
					1.10641	0.22727
					1.10751	0.22727
					1.10861	0.22727
					1.10971	0.22727
					1.11081	0.22727
					1.11191	0.22727
					1.11301	0.22727
					1.11411	0.22727
					1.11522	0.22727
					1.11632	0.22727
					1.11742	0.22727
					1.11852	0.22727
					1.11962	0.22727
					1.12072	0.22727
					1.12182	0.22727
					1.12292	0.22727
					1.12402	0.22727
					1.125	0.22727
					1.12513	0.22727
					1.12623	0.22727
					1.12733	0.22727
					1.12843	0.22727
					1.12953	0.22727
					1.13063	0.22727
					1.13173	0.22727
					1.13283	0.22727
					1.13393	0.22727
					1.13504	0.22727
					1.13614	0.22727
					1.13724	0.22727
					1.13834	0.22727
					1.13944	0.22727
					1.14054	0.22727
					1.14164	0.22727
					1.14274	0.22727
					1.14384	0.22727
					1.14494	0.22727
					1.14605	0.22727
					1.14715	0.22727
					1.14825	0.22727
					1.14935	0.22727
					1.15	0.22727
					1.15045	0.22727
					1.15155	0.22727
					1.15265	0.22727
					1.175	0.22727
					1.2	0.22727
