# Supplementary material for: Molecular condensation of the CO/NF-YB/NF-YC/FT complex gates floral transition in Arabidopsis
Source: EMBO J. 2024 Nov 20;44(1):225–50. doi: 10.1038/s44318-024-00293-0 (PMC11696179; doi:10.1038/s44318-024-00293-0)
Supplement: Supplementary file 7 — EV Figures Source Data [file 44318_2024_293_MOESM7_ESM.zip › SD Figure EV2/EV2 C/FRAP plot of GFP-CO spherical condensates or Irreversible aggregates .xlsx]

## Sheet: Sheet1
	Irreversible aggregates in CO expression alone							Spherical condensates in CO/YC9/YB2 co-expression showing liquid property									Spherical condensates in CO/YC9/YB2 co-expression showing slow-diffusive property
	nucleus 1	nucleus 2	nucleus 3	nucleus 4	nucleus 5			nucleus 1	nucleus 2	nucleus 3	nucleus 4	nucleus 5	nucleus 6	nucleus 7	nucleus 8		nucleus 1	nucleus 2	nucleus 3
Time (s)	Relative intensity of GFP-CO in bleach area						Time (s)	Relative intensity of GFP-CO in bleach area									Relative intensity of GFP-CO in bleach area
-5	100	100	100	100	100		-5	100	100	100	100	100	100	100	100		100	100	100
0	0	0	0	0	0		0	0	0	0	0	0	0	0	0		0	0	0
5.172	2.32384	2.00072	0.428021	4.85028	0.751942		5.172	5.90272	6.993	12.8898	10.029	4.89102	11.0963	10.5009	6.47875		1.69719	3.76637	3.76637
10.344	3.22562	0.96802	0.744053	3.63728	1.20315		10.344	10.7738	14.1012	23.7036	14.1162	9.12407	20.8124	18.7705	11.5743		3.27771	7.07869	7.07869
15.516	4.08948	1.15926	1.11761	3.83704	2.29162		15.516	16.0377	21.0729	30.6351	21.113	12.6852	32.9231	25.7743	17.9194		4.08441	9.55941	9.55941
20.688	5.05228	1.52451	1.14397	2.97359	3.63663		20.688	19.9745	26.5355	33.3177	28.3006	16.3322	44.2889	34.7087	23.0106		4.77667	11.9933	11.9933
25.86	5.83537	2.29312	1.62406	4.83596	3.80136		25.86	23.7496	31.9086	40.4023	30.7654	20.7594	49.1078	41.6048	28.1694		7.00905	15.3965	15.3965
31.032	5.90152	3.06839	1.50379	4.52881	4.43442		31.032	28.4259	35.5	46.4567	39.1446	22.9256	53.7311	48.7688	32.3426		6.97191	16.9732	16.9732
36.204	8.08023	4.18288	2.05208	5.2474	4.52115		36.204	32.5348	39.5268	52.9618	39.3588	25.4277	57.3109	51.3624	35.6343		7.63855	19.1977	19.1977
41.376	8.22168	4.17115	2.23216	5.47695	4.57606		41.376	32.5503	42.9137	62.11	43.1321	28.4705	60.7015	57.198	39.0585		7.77693	21.0195	21.0195
46.548	9.51601	3.42504	2.0157	3.89045	4.22528		46.548	38.3424	46.1324	67.1444	45.8464	32.5659	70.1061	61.828	43.0153		9.60647	22.1386	22.1386
51.72	9.65255	2.51976	2.43762	5.66548	4.51508		51.72	41.0188	48.995	67.3239	46.0667	34.7853	74.426	61.8982	44.4768		10.4879	22.937	22.937
56.892	10.0753	2.26772	2.60103	4.98071	4.51585		56.892	47.5339	52.5967	69.4723	47.6517	37.5368	78.3509	65.0317	46.304		9.81836	24.3876	24.3876
62.064	10.3804	3.22261	3.09899	5.66021	5.11787		62.064	46.0554	54.6796	73.9896	54.0529	39.8454	83.2812	69.0034	48.6489		9.7528	25.1654	25.1654
67.236	10.0904	4.14855	3.52265	5.58789	5.87445		67.236	51.5348	57.9393	76.9169	51.7872	40.3848	83.9521	72.6676	50.8796		11.1655	26.1259	26.1259
72.408	10.4426	5.82749	3.63126	6.0579	5.58963		72.408	53.3663	60.0612	79.2195	52.1404	43.0992	88.6403	72.1402	53.1445		10.1541	28.1235	28.1235
77.58	12.5977	5.58309	3.24802	5.13118	5.97598		77.58	55.2881	62.9125	85.3363	56.9661	44.9391	87.2336	72.6686	56.3673		10.986	29.5337	29.5337
82.752	11.5111	4.76778	3.13853	4.48285	6.70594		82.752	55.0114	65.384	89.8884	60.0174	46.6797	82.0329	71.7607	58.6437		11.6212	30.814	30.814
87.924	11.2932	4.53899	3.70774	3.66972	8.07028		87.924	60.8068	65.7408	89.8296	60.0883	48.9513	87.3222	74.1137	61.4633		10.5277	30.8203	30.8203
93.096	10.8836	5.57395	2.90693	3.92644	7.89252		93.096	62.5184	67.9586	93.9562	58.0369	52.901	91.721	77.3623	66.0116		11.8259	32.5406	32.5406
98.268	11.8637	6.12635	3.11653	3.10516	6.52884		98.268	63.5397	68.6683	95.2861	63.4577	53.7611	91.8132	80.4631	70.4983		11.7976	33.6961	33.6961
103.44	11.5934	7.06908	3.43746	2.71034	5.7664		103.44	64.0857	71.2658	97.1154	65.3252	56.4526	89.8429	78.3294	72.8579		11.0311	34.2052	34.2052
108.612	12.3453	7.31832	3.17753	3.23673	5.68453		108.612	64.384	75.0489	95.9062	67.6918	58.9921	89.1491	76.3893	75.6593		11.223	35.0143	35.0143
113.784	12.4535	8.72273	3.27721	3.45723	5.13842		113.784	65.8699	83.9442	97.3686	65.2427	60.9142	87.7959	80.4684	76.5126		11.287	36.6366	36.6366
118.956	12.2547	7.47824	3.37351	4.79413	5.25829		118.956	66.0681	86.0426	97.4277	66.7929	62.1292	87.9208	80.0307	76.5251		12.714	37.6275	37.6275
124.128	13.6878	7.26322	3.2722	7.04673	5.49063		124.128	71.6193	89.8421	100	71.5192	64.4819	88.3032	82.6932	79.6953		11.1663	38.2916	38.2916
