# Supplementary material for: Molecular condensation of the CO/NF-YB/NF-YC/FT complex gates floral transition in Arabidopsis
Source: EMBO J. 2024 Nov 20;44(1):225–50. doi: 10.1038/s44318-024-00293-0 (PMC11696179; doi:10.1038/s44318-024-00293-0)
Supplement: Supplementary file 7 — EV Figures Source Data [file 44318_2024_293_MOESM7_ESM.zip › SD Figure EV3/EV3 B/FRAP of CO YC9 or YB2 single-component condesates.xlsx]

## Sheet: Sheet1
	YB2 condensates																mCherry-CO condensates							YC9-GFP condensates
	Relative intensity of YB2-Alexa 647 in the bleached area																Relative intensity of mCherry-CO in the bleached area							Relative intensity of YC9-GFP in the bleached area
Time (min)	replicate 1	replicate 2	replicate 3	replicate 4	replicate 5	replicate 6	replicate 7	replicate 8	replicate 9	replicate 10	replicate 11	replicate 12	replicate 13	replicate 14		Time (min)	replicate 1	replicate 2	replicate 3	replicate 4	replicate 5		Time (min)	replicate 1	replicate 2	replicate 3	replicate 4	replicate 5	replicate 6
-0.0666	1.00493	1.01452	0.980879	0.992095	1.01455	0.957809	1.04959	1.04399	1.05511	0.94044	0.971255	0.985766	0.997575	1.01488		-0.0666	1.00975	0.995847	1.01129	1.0173	0.993322		-0.0666	1.01196	1.0077	1.01804	1.04463	0.988564	1.01289
-0.05	0.994147	0.995336	1.02547	0.998557	1.04574	0.915943	1.01516	0.956453	0.98824	0.980718	1.02777	0.997568	1.0009	0.985371		-0.05	1.01074	0.992203	1.07719	0.995535	0.976694		-0.05	0.961509	1.00336	0.985126	1.01385	1.00702	0.991403
-0.0333	1.0125	0.9977	0.970307	1.00042	0.941836	1.07635	0.963614	0.9729	0.930206	1.06879	1.00985	0.992878	1.00555	0.993664		-0.0333	0.988743	1.01262	0.928124	1.01646	1.01784		-0.0333	1.02175	0.984238	0.999172	0.980158	0.997545	0.9814
-0.0166	0.988421	0.992439	1.02334	1.00893	0.997882	1.04989	0.971636	1.02666	1.02645	1.01005	0.991131	1.02379	0.995977	1.00609		-0.0166	0.990771	0.999331	0.983397	0.97071	1.01215		-0.0166	1.00478	1.0047	0.997663	0.961365	1.00687	1.01431
0	0	0	0	0	0	0	0	0	0	0	0	0	0	0		0	0	0	0	0	0		0	0	0	0	0	0	0
0.17	0.025355	0.055552	0.013756	0.04287	0.155602	0.083382	0.024336	-0.12866	0.100851	0.004113	0.02887	0.063957	0.051521	0.029715		0.17	0.018333	0.027338	-0.02119	0.105498	0.007005		0.17	0.021332	0.034732	0.008696	0.155047	0.081915	0.023498
0.33	0.039329	0.055554	0.033985	0.032932	0.147026	0.124787	0.129364	0.018908	0.007185	0.004356	0.049321	0.069398	0.067269	0.0357		0.33	0.01639	0.025764	0.043498	0.049543	0.026639		0.33	-0.00064	0.02837	0.012741	0.155426	0.056779	0.01889
0.5	0.052329	0.067922	0.052868	0.042713	0.082494	0.026056	0.097298	0.085721	-0.01193	0.036921	0.055217	0.045852	0.071327	0.046294		0.5	0.038218	0.032292	0.043001	0.063723	0.02133		0.5	0.017747	0.035772	0.015813	0.132095	0.08349	0.024878
0.67	0.052814	0.087617	0.047348	0.046757	0.162855	0.009597	0.090655	0.093282	0.077973	0.060792	0.054162	0.060705	0.079113	0.063881		0.67	0.049836	0.033316	0.044621	0.149202	0.025028		0.67	0.042886	0.036488	0.015425	0.152288	0.070907	0.017736
0.83	0.059036	0.108095	0.066279	0.058272	0.106809	0.163588	0.153238	0.239174	0.052226	0.031934	0.061006	0.049261	0.08706	0.079253		0.83	0.041867	0.040663	-0.00929	0.058912	0.03138		0.83	0.036834	0.0421	0.014564	0.144003	0.095191	0.044923
1	0.057212	0.106382	0.08131	0.062714	0.174874	0.00503	0.191758	0.372057	0.050386	0.030637	0.073007	0.037532	0.093636	0.071911		1	0.03011	0.033576	-6.4e-06	0.133271	0.041295		1	0.033836	0.041525	0.015536	0.148461	0.0729	0.024276
1.17	0.078156	0.14996	0.084546	0.057943	0.258322	0.173319	0.27507	0.385517	0.04747	0.023446	0.08794	0.078726	0.093787	0.084254		1.17	0.052136	0.031773	0.023636	0.036738	0.032971		1.17	0.039398	0.045382	0.01572	0.154879	0.074567	0.033099
1.33	0.075074	0.137812	0.080534	0.065283	0.234468	0.278264	0.194448	0.459833	0.08253	-0.01074	0.081354	0.060106	0.104642	0.103178		1.33	0.016105	0.028987	0.028381	0.075183	0.022036		1.33	0.024141	0.054113	0.023628	0.143056	0.079366	0.03889
1.5	0.082586	0.150348	0.109242	0.095478	0.291626	0.256232	0.279911	0.416674	0.156821	0.062071	0.125607	0.053049	0.086301	0.097319		1.5	0.029183	0.042046	0.053659	-0.03223	0.043884		1.5	0.0098	0.045105	0.019104	0.153059	0.078453	0.029456
1.67	0.093426	0.164652	0.137179	0.094065	0.290751	0.215444	0.231781	0.672397	0.098348	0.065074	0.106394	0.075328	0.113578	0.101345		1.67	0.02965	0.030193	0.023327	0.032992	0.03411		1.67	0.009668	0.043049	0.025249	0.135371	0.088782	0.032021
1.83	0.095463	0.169374	0.138913	0.08788	0.270596	0.301482	0.252721	0.615829	0.111946	0.056261	0.114994	0.09464	0.108863	0.143439		1.83	0.050565	0.04211	0.047002	0.025016	0.046795		1.83	0.027039	0.05105	0.024074	0.147	0.077242	0.026302
2	0.106448	0.193761	0.146286	0.096119	0.314659	0.218053	0.244086	0.767322	0.097365	0.039878	0.143952	0.093922	0.147364	0.131024		2	0.065732	0.038235	0.028048	-0.02336	0.042713		2	0.030831	0.045613	0.026584	0.150226	0.07556	0.036688
2.17	0.115527	0.214183	0.162218	0.124	0.330287	0.2351	0.308607	0.747752	0.247425	0.074461	0.17708	0.111338	0.122018	0.152243		2.17	0.042907	0.02366	-0.03043	-0.07703	0.043401		2.17	0.036187	0.04666	0.01858	0.140257	0.083561	0.032927
2.33	0.117131	0.227142	0.180659	0.104169	0.327956	0.349403	0.289118	1.10647	0.179752	0.100642	0.178116	0.077061	0.147253	0.172092		2.33	0.040856	0.03017	0.043533	-0.14077	0.043133		2.33	0.041723	0.05394	0.02514	0.129671	0.079492	0.033313
2.5	0.122263	0.216705	0.173783	0.122631	0.40041	0.494967	0.47144	1.03353	0.123998	0.07617	0.203705	0.106207	0.15827	0.175975		2.5	0.034583	0.028727	-0.01269	-0.05176	0.036794		2.5	0.068401	0.053814	0.032311	0.144124	0.062603	0.032735
2.67	0.143334	0.245154	0.195344	0.116482	0.390462	0.344971	0.410562	1.09207	0.218698	0.035089	0.19685	0.066534	0.160102	0.177871		2.67	0.063982	0.040569	-0.01531	0.064225	0.035969		2.67	0.054284	0.070343	0.042156	0.138649	0.084768	0.042781
2.83	0.14037	0.270431	0.189156	0.137117	0.4642	0.361039	0.432111	1.16533	0.241612	0.057488	0.210189	0.116379	0.198745	0.198345		2.83	0.032616	0.033472	-0.07479	-0.02142	0.035149		2.83	0.054135	0.064813	0.03609	0.160043	0.059833	0.039527
3	0.161846	0.298756	0.217918	0.130106	0.429945	0.450418	0.357599	1.15018	0.236942	0.122813	0.255568	0.159007	0.178226	0.217063		3	0.048877	0.036427	0.024245	0.071504	0.041931		3	0.027258	0.054752	0.033798	0.142816	0.083828	0.033779
3.17	0.175885	0.269784	0.230356	0.134166	0.478141	0.596577	0.437012	1.36483	0.136548	0.106383	0.25397	0.131285	0.192336	0.209554		3.17	0.065674	0.040294	0.005732	0.121754	0.040807		3.17	0.063756	0.072099	0.03264	0.159933	0.08485	0.042099
3.33	0.185853	0.2933	0.237821	0.149454	0.572707	0.42936	0.540248	1.22954	0.177774	0.113895	0.256568	0.165315	0.188825	0.241275		3.33	0.063835	0.038156	0.03608	0.048135	0.034636		3.33	0.065536	0.065766	0.038367	0.15327	0.098409	0.045065
3.5	0.192346	0.318883	0.25928	0.156688	0.610663	0.609796	0.487763	1.40916	0.262806	0.075441	0.267276	0.109285	0.202174	0.228125		3.5	0.054414	0.040832	0.062671	0.033889	0.034435		3.5	0.056073	0.055622	0.034005	0.154836	0.08779	0.041006
3.67	0.178242	0.320577	0.270601	0.164155	0.621924	0.638887	0.472523	1.47665	0.261147	0.124513	0.276057	0.135681	0.196532	0.267863		3.67	0.060342	0.039839	0.00872	0.178015	0.039603		3.67	0.053396	0.06628	0.048554	0.165023	0.096555	0.037759
3.83	0.20321	0.332807	0.305618	0.168663	0.639417	0.825164	0.426903	1.57192	0.195568	0.148154	0.292091	0.172994	0.195875	0.26958		3.83	0.051379	0.03362	0.026586	0.172154	0.033068		3.83	0.051934	0.060201	0.026807	0.169382	0.0919	0.048706
4	0.221514	0.342579	0.279946	0.18908	0.649208	0.819573	0.526325	1.55081	0.198684	0.178203	0.311112	0.144126	0.233031	0.296034		4	0.03836	0.048069	0.011812	0.048244	0.044664		4	0.033938	0.055471	0.02668	0.175729	0.10752	0.061801
4.17	0.211546	0.36288	0.30797	0.156194	0.761249	0.78718	0.533219	1.66583	0.196828	0.175345	0.310173	0.12729	0.270729	0.301977		4.17	0.05942	0.04634	0.025098	-0.1073	0.048568		4.17	0.047334	0.06183	0.042555	0.17808	0.103981	0.065439
4.33	0.24725	0.378689	0.30252	0.192879	0.697107	0.805497	0.672578	1.69542	0.388904	0.124591	0.348412	0.17613	0.239185	0.32756		4.33	0.031451	0.043243	0.037863	0.028606	0.048244		4.33	0.059252	0.063269	0.042619	0.173118	0.103928	0.048531
4.5	0.248578	0.368068	0.341767	0.181873	0.689228	0.776106	0.590318	2.13724	0.282966	0.157088	0.367711	0.160186	0.285569	0.341519		4.5	0.049842	0.046207	-0.03589	-0.1344	0.051446		4.5	0.041576	0.060466	0.041796	0.197968	0.119199	0.069681
4.67	0.248232	0.41108	0.365625	0.1951	0.746996	0.708104	0.546308	2.0149	0.396412	0.165275	0.37528	0.111991	0.304173	0.367724		4.67	0.043094	0.039292	-0.01188	-0.18127	0.043605		4.67	0.052882	0.060762	0.042989	0.168028	0.135801	0.064311
4.83	0.250237	0.402856	0.358973	0.226064	0.721235	0.661981	0.553114	2.06387	0.357314	0.145602	0.368351	0.163778	0.270574	0.384971		4.83	0.0199	0.036973	0.052805	-0.12943	0.048554		4.83	0.05082	0.06402	0.043231	0.191779	0.122208	0.072573
5	0.255397	0.455503	0.397389	0.211271	0.708354	0.784589	0.637831	2.23492	0.24964	0.198077	0.367551	0.15713	0.323326	0.390104		5	0.034339	0.034707	-0.00363	-0.06019	0.044773		5	0.046268	0.052002	0.032347	0.183232	0.101807	0.060274
