# Supplementary material for: Molecular condensation of the CO/NF-YB/NF-YC/FT complex gates floral transition in Arabidopsis
Source: EMBO J. 2024 Nov 20;44(1):225–50. doi: 10.1038/s44318-024-00293-0 (PMC11696179; doi:10.1038/s44318-024-00293-0)
Supplement: Supplementary file 7 — EV Figures Source Data [file 44318_2024_293_MOESM7_ESM.zip › SD Figure EV3/EV3 G/Single particle intensity of mCherry-CO_titrate YC9 or YB2.xlsx]

## Sheet: Sheet1
mCherry-CO alone	mCherry-CO +10nM YC9	mCherry-CO +100nM YC9	mCherry-CO +600nM YC9	mCherry-CO +10nM YB2	mCherry-CO +100nM YB2	mCherry-CO +600nM YB2
182	435	167	185	115	168	172
181	666	228	178	174	320	201
204	1032	200	293	592	199	166
886	269	217	441	155	175	364
145	362	211	161	409	138	189
477	209	314	143	189	203	203
132	182	222	172	235	805	213
306	765	252	967	255	2103	299
210	660	618	243	198	159	209
295	205	466	198	364	166	174
307	1896	201	387	174	589	202
161	196	622	642	212	178	188
206	229	814	397	169	524	186
310	210	499	233	417	156	225
500	342	224	244	368	182	234
226	188	205	1896	173	187	171
208	312	760	224	476	163	284
164	207	489	278	196	186	197
7009	283	1744	252	167	245	300
196	736	295	221	203	165	253
247	226	303	269	202	185	184
205	322	216	1021	221	192	394
194	298	162	219	200	171	176
250	4712	507	183	204	286	186
200	196	409	208	213	136	215
160	277	163	158	304	185	195
251	261	177	713	484	477	264
557	235	202	231	174	167	178
196	391	1059	186	417	247	194
273	244	1821	283	145	177	194
436	282	233	359	204	374	372
323	322	272	908	155	141	173
228	1056	186	290	194	259	215
137	210	296	326	145	176	183
196	364	681	552	164	351	150
175	621	354	215	227	153	290
236	184	234	158	259	195	193
285	337	405	221	211	481	161
207	198	599	341	363	167	248
152	217	519	221	345	2788	232
169	494	358	141	624	163	184
155	253	169	206	162	188	256
205	239	1230	202	435	234	243
177	244	153	183	258	914	315
185	654	481	217	142	433	220
340	208	211	172	521	259	259
157	217	719	528	170	584	170
268	248	456	890	170	277	266
161	496	178	378	520	172	175
214	447	203	367	218	212	173
190	421	222	180	205	216	222
264	639	320	184	169	1035	294
209	488	215	235	338	175	147
159	1210	199	1042	209	403	231
181	232	231	255	213	222	232
258	261	184	423	214	307	4008
201	226	434	401	361	189	517
248	495	1060	196	418	192	299
216	218	225	225	260	215	610
737	249	201	177	238	163	201
164	208	253	267	172	272	473
194	497	420	369	188	250	447
147	230	2580	1545	450	226	1221
482	214	335	156	154	200	334
261	369	240	635	170	235	197
235	218	1024	390	162	431	265
606	198	797	175	195	478	192
179	202	197	718	272	483	219
171	169	608	159	129	612	250
157	218	198	280	180	204	629
256	390	185	194	918	277	283
394	451	315	407	196	304	172
4708	221	257	313	160	227	247
331	394	360	314	270	141	195
161	266	233	188	207	378	1821
364	278	1211	217	211	879	216
137	284	183	198	235	478	169
365	299	536	176	396	192	184
239	192	317	362	199	194	425
344	264	357	357	201	194	171
934	267	177	377	626	156	271
174	1563	237	211	449	218	182
569	197	425	192	240	275	263
417	219	556	235	150	304	192
1497	236	348	378	5432	181	215
150	230	372	238	142	821	195
212	205	225	235	330	305	218
228	417	4127	242	154	186	287
220	1126	514	293	320	234	235
173	809	182	191	422	575	197
448	586	183	370	250	214	222
181	195	296	190	139	2262	367
145	240	199	214	203	550	174
164	327	1838	316	351	201	264
204	213	229	928	231	261	232
185	194	336	321	203	195	213
454	390	288	166	438	194	256
168	361	428	159	150	216	244
695	227	160	394	203	147	215
786	275	278	207	185	159	254
281	297	2836	147	2852	175	170
288	378	181	200	264	207	228
223	328	245	143	243	177	191
154	249	369	215	145	182	376
215	197	301	209	222	254	304
124	520	159	423	171	215	273
168	251	169	201	163	183	349
321	444	4893	227	281	235	1158
392	261	412	212	211	284	161
558	234	850	223	146	151	234
193	234	408	219	193	258	193
277	1934	202	212	142	146	164
179	231	191	275	217	265	194
599	164	195	438	268	161	223
233	262	203	221	147	181	198
183	214	288	527	162	277	215
156	204	228	168	182	252	202
151	260	257	221	283	1237	211
681	163	191	207	202	165	248
138	342	177	199	650	215	184
152	336	168	248	468	171	235
304	494	339	271	268	203	189
152	160	251	474	154	407	291
223	498	248	221	164	161	335
234	238	335	333	239	160	180
312	147	193	393	166	301	180
276	275	455	206	271	301	164
659	1103	413	274	142	197	198
181	201	311	215	265	494	182
169	325	556	319	357	175	251
289	185	336	738	417	191	162
210	279	267	591	213	499	184
307	1002	182	173	432	1911	226
179	232	239	206	963	187	218
216	496	242	221	418	460	203
158	311	342	343	247	235	2476
145	266	562	278	245	164	206
408	628	804	195	500	237	309
150	321	276	209	862	160	386
342	200	197	354	165	742	201
224	254	236	511	438	278	245
436	208	203	205	160	779	177
197	316	181	395	182	179	368
198	312	316	307	629	395	156
187	176	178	206	1088	624	539
230	339	1571	189	287	471	214
188	268	178	206	742	168	207
1105	302	1215	321	699	205	184
378	224	239	373	249	161	200
257	229	439	283	162	232	273
685	224	317	173	204	186	245
228	224	589	153	310	1155	295
477	177	214	531	590	181	284
203	203	158	5377	216	180	366
292	299	367	214	178	650	392
143	180	282	157	302	165	232
890	350	256	319	214	552	238
139	376	274	394	534	276	219
221	279	244	501	171	282	211
213	261	161	225	1096	386	248
171	338	210	209	236	237	229
141	227	912	957	212	228	202
178	264	280	619	178	246	200
204	245	165	300	186	154	273
155	298	805	393	228	645	198
191	1283	192	637	259	395	170
244	348	258	259	258	249	193
638	205	223	196	184	196	235
230	514	681	171	311	220	352
221	260	194	283	435	160	263
187	298	424	188	190	282	665
180	239	201	257	158	194	254
157	343	365	804	162	212	265
169	207	178	211	1106	429	154
464	445	307	193	237	216	243
282	419	299	200	226	244	216
519	238	356	213	203	244	353
221	826	698	257	465	331	137
173	300	242	166	184	182	170
635	290	221	382	225	500	250
144	208	191	185	7160	305	416
2641	535	182	226	286	283	232
1216	316	307	180	163	910	341
230	1085	607	361	212	203	218
914	325	267	328	278	194	196
180	211	432	181	217	620	185
287	1334	185	466	242	206	172
831	387	289	287	201	185	184
299	307	193	264	172	349	200
3349	277	2376	327	436	202	276
459	265	495	314	185	156	524
245	232	374	199	182	255	231
232	216	313	258	177	186	560
241	260	255	170	233	239	231
125	222	2863	298	176	245	172
361	256	406	282	246	233	219
159	254	258	162	286	492	192
459	2596	217	228	1864	254	308
164	342	276	242	365	226	552
176	255	341	185	262	368	363
475	168	157	462	228	1899	281
1012	457	156	141	208	219	232
158	549	160	186	247	403	208
555	448	357	303	233	347	199
322	279	170	203	212	154	534
679	251	383	143	229	266	219
320	270	365	441	203	200	252
218	254	1683	348	259	539	195
216	573	353	273	277	156	158
217	586	1403	361	245	215	229
679	512	679	267	170	177	207
162	257	220	203	213	271	208
194	310	583	249	179	292	234
356	229	2246	200	498	694	228
1162	447	162	188	249	301	189
658	536	417	337	515	228	174
346	239	188	1405	223	237	427
478	643	212	221	244	215	459
307	194	149	186	183	202	305
158	330	172	211	782	183	151
135	311	348	224	204	219	258
154	472	210	219	306	192	157
200	225	219	225	300	185	343
178	290	224	162	227	146	293
573	337	2805	212	202	201	215
182	476	186	282	210	1918	193
199	509	166	729	272	159	276
214	481	1889	749	187	340	184
223	690	961	264	200	161	318
631	238	281	3216	303	153	417
252	253	208	204	779	1611	174
173	358	222	169	208	170	208
202	228	189	275	185	176	199
139	325	275	170	378	235	178
172	223	1269	226	214	175	145
196	454	263	366	195	491	257
446	289	252	338	191	3021	156
371	1513	227	378	186	414	160
175	1094	195	311	515	293	208
157	275	214	301	223	193	193
276	335	2683	211	244	167	165
198	207	935	410	183	193	193
549	178	160	876	782	367	161
435	337	177	1257	204	378	913
236	309	582	383	306	177	194
262	638	234	510	300	220	189
418	201	452	585	227	166	153
149	491	417	416	202	347	262
201	858	164	1482	210	796	305
189	402	196	212	272	196	180
234	243	195	346	187	362	260
325	220	223	298	200	1518	198
152	185	189	344	779	522	430
251	233	180	462	303	198	261
166	1642	332	401	185	230	227
1033	2137	161	299	208	1596	179
516	183	292	333	378	132	321
221	237	342	266	214	154	259
209	168	322	198	195	158	190
638	242	240	243	186	234	177
184	241	441	178	191	221	206
202	221	286	283	162	298	181
722	572	173	283	204	174	348
131	283	1141	350	310	190	199
179	415	996	162	590	160	220
330	448	571	231	216	299	250
170	218	227	227	178	205	220
273	284	143	774	302	425	235
435	255	467	174	214	157	851
175	258	178	207	534	700	223
223	583	889	227	171	211	303
292	190	554	1358	236	338	942
194	338	157	207	1096	159	244
178	501	173	181	212	144	200
144	203	324	194	186	1043	185
3396	319	233	475	178	253	230
475	724	217	352	228	154	1564
265	206	197	203	259	221	233
168	193	180	215	184	233	171
172	268	186	263	258	243	234
297	192	907	215	311	200	198
155	176	348	170	435	253	990
252	259	230	221	190	231	266
3208	208	220	263	158	395	202
176	299	2136	242	162	170	169
314	355	187	268	1106	816	235
204	196	292	226	237	327	1751
160	178	1811	405	226	302	210
239	280	175	158	203	201	176
525	260	197	204	184	427	309
389	365	163	460	465	224	191
293	494	242	1965	225	304	215
311	197	405	193	7160	305	186
170	164	341	158	286	311	215
215	268	595	370	163	222	292
336	204	223	180	212	293	370
873	355	217	373	278	230	183
152	235	252	340	242	209	159
350	374	274	217	217	325	181
232	181	190	3001	201	182	3679
210	178	232	431	172	211	165
788	290	382	280	436	169	207
191	173	155	293	182	262	168
180	324	307	307	185	215	216
171	234	186	222	177	223	144
232	461	388	165	233	189	282
316	294	287	261	176	230	242
228	221	370	229	246	170	239
300	858	245	348	286	330	323
505	293	234	214	1864	246	331
171	180	806	185	262	358	192
252	387	218	291	365	161	192
211	182	217	213	208	159	210
260	394	158	405	228	410	189
2370	318	745	272	247	277	182
163	373	171	243	233	514	203
137	259	255	133	212	196	175
515	270	225	178	229	235	339
472	237	153	1586	203	191	288
580	1513	381	174	259	156	206
223	185	140	286	277	161	181
375	201	199	265	245	185	265
166	242	208	372	170	329	257
261	244	166	226	213	376	164
328	228	172	271	179	251	748
152	554	769	182	498	179	270
585	225	2541	194	249	403	228
1566	312	571	208	685	865	227
366	273	159	233	257	186	205
303	173	135	246	182	566	191
379	293	292	154	375	210	201
250	208	204	253	773	249	187
204	175	268	286	173	373	221
206	228	167	306	218	388	169
224	216	300	913	214	189	258
158	183	157	215	165	176	207
208	212	199	234	467	216	274
160	394	394	210	1306	160	268
189	340	1517	169	402	163	203
210	482	169	236	237	245	258
339	3607	155	461	582	162	220
705	190	249	179	159	221	220
156	201	248	262	188	267	236
133	318	149	313	852	193	337
147	148	531	181	4154	167	182
264	242	425	164	386	279	215
283	415	379	188	189	464	183
228	172	304	200	292	172	1624
362	172	641	180	243	340	185
357	359	153	232	302	402	248
803	168	2078	156	390	677	166
236	3073	207	1083	497	178	190
172	820	357	208	366	353	204
224	442	266	172	283	218	227
162	259	314	441	184	185	214
165	314	180	183	234	269	264
391	157	332	759	953	148	205
307	193	192	323	255	258	700
152	491	166	1609	181	173	202
309	738	383	197	254	225	185
198	365	238	263	181	185	226
250	231	165	191	305	161	198
157	257	2403	364	560	276	341
309	215	2462	343	185	255	510
240	828	337	197	162	161	214
193	257	128	195	206	184	299
418	803	364	270	194	264	188
258	219	1081	308	313	267	219
179	178	132	278	150	250	355
252	270	493	503	213	180	10193
156	278	230	221	215	180	325
413	251	176	243	200	196	164
794	192	211	254	286	506	556
159	182	403	341	337	557	218
324	189	212	241	262	208	179
213	157	197	218	394	172	508
154	194	313	236	158	267	4745
188	378	175	316	219	188	234
221	174	167	241	524	822	225
282	191	4650	264	323	235	193
150	297	441	272	303	149	218
405	194	170	330	156	894	243
242	672	211	472	184	161	134
132	381	249	229	250	293	281
164	292	261	266	172	224	194
216	434	147	590	172	226	280
762	244	470	447	511	453	228
168	224	202	224	275	155	425
255	224	580	163	263	188	178
144	188	180	311	229	157	862
235	220	177	181	246	181	238
297	1028	281	153	188	509	155
349	174	282	279	3683	162	189
239	1065	913	223	180	233	303
189	2704	203	194	427	394	224
331	301	408	175	352	172	146
344	182	262	374	500	206	553
262	350	128	211	285	158	2110
160	213	131	175	208	158	212
348	181	152	422	163	302	325
213	185	172	301	268	346	227
2435	207	409	289	266	212	188
157	234	180	215	541	367	204
220	219	229	273	170	313	252
181	213	245	240	269	302	165
612	1590	157	293	211	201	224
261	216	353	174	634	604	223
1534	180	189	185	199	307	253
184	910	178	162	333	153	171
203	240	264	181	201	200	344
173	171	283	212	366	301	204
249	284	207	191	309	284	291
270	440	223	204	420	579	210
157	220	647	245	333	189	275
167	683	163	195	168	200	248
324	189	238	182	317	165	538
191	166	177	250	170	189	337
278	324	324	258	343	1879	198
164	208	239	325	276	532	376
267	202	1236	476	227	190	450
204	245	186	186	219	229	195
244	237	221	467	266	461	1192
170	193	234	188	282	300	190
346	285	232	409	166	334	166
134	385	191	185	177	175	445
394	229	510	226	236	228	524
208	181	539	175	436	155	369
206	239	176	354	190	216	177
173	245	150	278	228	294	228
221	188	150	252	187	161	304
251	197	158	179	422	193	196
557	265	1803	580	186	153	206
296	618	161	153	222	257	303
155	897	477	389	206	245	186
1478	283	531	991	298	482	423
175	1309	150	138	251	168	799
195	329	219	190	197	189	256
368	291	172	191	376	172	207
184	179	242	250	375	426	162
708	280	228	251	193	231	162
275	839	512	181	689	1079	285
161	715	119	507	190	251	193
201	350	141	216	199	226	464
156	497	132	368	233	305	536
737	1026	216	199	243	447	207
200	185	155	206	222	263	209
186	192	126	455	395	138	189
329	247	444	223	190	174	170
355	356	464	169	254	1207	184
250	202	762	332	262	172	223
164	180	196	283	237	161	211
453	169	264	931	198	173	191
334	181	388	181	422	157	214
156	171	173	1140	264	184	237
160	601	370	189	241	155	279
213	204	2002	214	189	530	163
255	275	179	399	209	293	207
221	215	1473	199	368	839	506
168	169	296	186	429	166	219
306	1881	130	253	166	5490	205
341	200	252	355	455	260	256
306	186	1726	572	182	801	176
184	407	178	198	289	217	207
278	191	1545	210	171	166	185
193	260	148	289	419	155	181
186	280	198	216	208	274	236
185	583	195	367	193	227	149
311	169	715	269	175	323	216
864	180	130	339	319	211	225
254	216	184	608	559	369	223
767	607	1331	353	168	299	188
444	221	181	241	204	222	566
369	218	293	226	293	176	429
163	180	185	420	518	1680	155
167	246	168	254	548	159	187
364	183	203	284	226	442	226
635	173	255	220	265	480	261
189	205	334	319	214	355	209
204	222	143	199	218	458	196
201	235	324	238	222	235	269
175	208	525	237	233	575	179
708	220	938	299	231	332	282
224	301	159	219	465	139	249
201	353	855	345	219	4490	3780
433	195	289	426	257	622	574
284	215	245	219	253	158	238
2314	192	187	468	198	1086	316
193	790	328	576	291	165	179
171	560	859	218	202	424	339
125	414	150	244	6043	204	659
180	208	129	257	247	230	172
271	151	219	797	234	143	281
183	347	200	164	238	171	160
392	309	162	236	349	184	168
450	175	767	330	1205	210	281
438	217	298	3112	177	196	162
150	221	198	277	178	353	215
249	243	325	273	541	250	308
354	175	248	256	182	552	187
160	222	211	189	196	177	268
154	736	210	442	247	177	240
142	194	217	220	339	153	197
194	207	152	1947	193	196	277
179	283	210	814	171	268	169
191	394	529	503	191	149	304
158	227	286	209	376	216	751
195	212	179	214	315	176	173
158	294	174	234	360	258	184
141	407	196	352	193	227	210
161	375	433	332	245	901	175
187	189	1143	291	221	1234	458
296	304	190	231	351	537	466
500	214	264	333	7291	160	182
261	750	193	543	273	189	258
366	208	129	213	237	383	256
149	977	371	226	162	176	245
265	808	208	194	245	235	492
206	351	311	200	169	181	338
169	218	212	183	363	173	397
200	381	251	236	180	199	1458
193	325	140	445	528	159	197
353	247	533	259	382	238	268
185	391	148	223	697	242	174
215	300	257	326	374	207	231
341	221	957	192	480	238	240
230	257	163	189	409	407	170
178	218	140	176	509	494	299
236	239	377	183	1172	374	272
141	211	405	1969	189	310	216
272	174	685	834	171	160	198
152	251	1417	361	328	236	178
198	226	264	705	264	350	286
202	240	167	244	474	154	160
227	444	559	369	168	187	297
414	887	155	220	221	175	226
178	171	134	322	203	194	202
215	822	121	4703	274	1218	293
1774	216	1028	300	382	323	2884
140	249	161	248	277	286	261
197	537	1309	221	422	134	280
181	456	153	337	210	492	617
249	196	285	287	173	371	231
566	292	229	209	343	129	146
195	639	140	230	197	207	195
232	309	222	412	2145	144	199
1377	210	637	227	282	306	196
188	294	383	674	229	163	241
253	239	186	294	231	193	202
140	248	124	324	190	557	324
156	270	195	223	302	273	194
522	443	173	440	368	260	318
165	458	350	251	429	256	488
162	277	225	1230	166	160	153
273	376	521	249	455	208	697
279	200	166	241	182	246	270
637	189	137	1866	289	293	222
188	173	781	225	171	229	586
208	210	523	180	419	358	175
178	380	169	288	208	267	166
239	572	227	219	193	180	219
156	603	281	514	175	147	331
162	185	165	222	319	172	207
166	171	428	203	559	270	203
152	445	226	250	168	472	228
633	547	178	377	204	239	1090
1330	211	131	173	293	493	242
163	636	250	207	518	174	197
261	256	165	194	548	176	364
2534	248	146	221	226	160	195
616	182	213	184	265	226	209
153	225	361	241	214	127	194
274	580	375	461	218	453	629
141	246	199	312	222	154	198
227	948	193	409	233	176	190
136	366	371	180	231	972	190
195	336	216	283	465	1019	197
151	259	184	326	219	311	197
168	267	186	276	257	3791	304
253	206	184	244	253	291	280
289	195	153	204	198	496	5379
208	186	205	202	291	235	261
249	384	744	209	202	189	243
224	717	256	231	6043	197	490
274	283	187	241	247	175	243
250	187	236	653	234	517	181
382	188	202	322	238	362	174
2041	164	170	205	349	547	217
195	242	353	572	1205	204	231
766	245	152	355	177	170	240
182	268	115	238	178	356	220
254	229	180	258	541	919	273
285	225	371	358	182	387	205
143	11572	148	259	196	176	335
1098	256	182	263	247	213	201
151	690	182	416	339	179	172
210	192	229	192	193	145	386
159	474	193	230	171	147	172
2882	241	175	640	191	316	157
131	179	183	241	376	186	214
129	533	199	361	315	183	175
721	185	145	730	360	202	316
168	197	215	214	193	337	195
169	1018	190	357	245	213	194
184	183	321	298	221	153	304
189	159	161	210	351	141	206
200	656	312	249	7291	267	251
1498	284	271	204	273	205	991
165	160	142	211	237	241	253
713	498	207	209	162	312	223
715	305	287	207	245	495	436
160	232	706	243	169	212	198
141	397	240	461	363	250	216
175	450	225	244	180	761	186
984	259	172	417	528	584	229
176	172	143	226	382	173	255
193	243	190	579	697	209	168
194	247	362	220	374	154	174
208	206	167	224	480	319	246
165	212	166	229	409	139	420
274	417	364	444	509	139	194
157	495	161	244	1172	159	220
163	296	190	262	189	145	296
709	271	1285	432	171	393	355
227	156	156	283	328	235	4654
227	845	156	178	264	172	360
202	170	865	218	474	150	201
392	290	147	2173	168	302	1466
173	451	870	1023	221	139	186
149	224	260	466	203	139	2712
314	167	134	309	274	159	238
170	298	239	588	382	145	167
511	217	160	463	277	393	618
180	124	247	242	422	235	228
159	168	135	281	210	172	178
204	223	149	272	173	150	352
230	240	129	170	343	302	211
188	426	162	212	197	129	426
588	274	624	251	2145	207	215
193	422	171	155	282	144	241
202	191	257	319	229	306	198
169	346	181	558	231	163	250
141	228	181	206	190	557	186
162	232	228	211	302	193	212
243	471	174	225	209	273	482
570	271	493	387	973	260	253
1152	431	144	366	199	256	344
230	398	152	489	176	160	220
201	253	126	214	543	208	314
208	261	152	734	264	246	223
214	267	156	192	160	293	180
145	272	165	240	243	229	142
235	357	497	469	228	358	316
144	283	201	3062	268	267	175
197	288	470	195	139	180	238
546	1256	148	318	145	147	1007
245	176	194	303	404	172	228
207	253	574	365	166	270	231
190	227	273	213	208	472	468
245	193	169	366	196	239	213
155	316	175	575	232	493	224
163	195	114	871	195	174	185
259	583	198	534	243	176	216
150	497	119	234	269	226	521
176	189	188	214	497	127	193
208	298	199	406	590	453	202
283	266	1114	226	180	160	323
510	239	338	243	276	154	237
184	335	242	254	160	176	216
165	363	105	392	230	972	219
275	252	1637	222	169	1019	317
126	608	205	281	202	311	391
148	485	163	279	252	3791	487
121	193	188	484	237	496	215
244	237	189	217	154	291	327
2034	215	422	189	188	235	258
362	1924	133	729	352	189	227
759	940	189	230	235	197	179
142	346	172	261	235	175	217
287	197	162	254	255	362	247
235	254	412	207	224	517	195
172	273	1848	221	167	547	193
191	392	147	255	313	204	178
207	249	390	366	179	170	312
402	196	153	190	361	356	210
269	169	165	609	222	919	415
330	206	169	451	253	387	565
654	202	147	250	328	176	152
250	234	118	260	431	213	185
169	172	1578	566	388	179	221
387	243	532	492	271	145	197
165	276	232	276	149	147	249
181	366	351	256	174	316	288
197	173	146	497	152	186	213
265	184	193	1012	152	202	187
268	593	192	368	814	183	194
2179	266	170	178	151	337	179
195	372	132	841	252	153	234
142	197	134	614	160	213	326
537	200	129	2182	533	141	240
156	384	305	361	231	267	265
145	883	217	2567	167	205	268
129	245	542	405	409	241	244
236	211	131	282	250	312	211
186	220	244	600	188	495	177
978	415	239	585	357	212	415
467	204	1823	176	253	250	218
214	233	156	211	176	761	2065
153	374	122	282	176	209	170
662	195	886	176	414	584	312
451	231	129	312	149	173	201
185	242	683	1140	288	319	294
271	172	144	505	354	154	180
175	272	264	238	186		218
418	184	217	363	352		194
239	488	233	360	186		259
469	320	196	382	1118		943
164	180	159	761	569		239
614	573	651	243	207		402
367	384	180	262	182		271
385	212	113	182	1122		232
167	363	124	358	252		6065
334	243	174	427	135		216
309	352	134	1069	477		150
425	471	417	287	137		261
492	407	315	281	231		282
169	261	127	330	170		730
330	871	181	346	259		265
643	229	395	283	166		540
217	375	209	334	166		229
850	211	129	252	599		174
266	225	133	217	201		204
572	300	216	513	202		275
148	259	120	1084	209		198
217	326	829	228	420		177
152	502	555	659	242		343
177	238	532	225	330		186
888	194	183	321	172		205
375	231	745	245	177		173
171	566	419	349	224		165
187	326	180	174	290		262
543	413	278	319	157		253
154	253	175	177	261		212
547	384	708	192	202		254
1059	342	320	267	169		194
166	177	263	369	265		165
230	190	273	295	198		187
280	409	2667	188	146		252
171	318	190	356	175		162
172	287	7942	258	205		314
184	195	249	215	180		232
778	216	451	220	2246		240
149	203	488	249	453		166
200	234	247	287	181		193
220	236	265	258	286		228
271	1272	189	230	268		228
156	319	217	204	162		1313
179	193	196	190	181		9497
202	333	240	224	241		156
308	330	651	241	201		1169
180	285	256	313	188		207
162	625	625	157	233		271
171	336	362	776	188		198
196	357	158	1444	212		306
286	301	203	228	179		227
192	214	255	245	203		209
192	275	342	180	189		234
164	408	835	320	222		259
320	220	395	311	189		190
374	2139	477	311	209		186
205	360	235	182	334		204
180	619	230	232	1828		674
2187	327	221	160	1008		230
235	189	437	184	231		241
153	387	216	256	262		176
224	212	229	348	213		194
213	155	2086	205	180		183
154	291	2822	212	157		182
151	186	192	205	258		210
149	299	7502	387	237		224
238	209	191	183	558		185
134	384	157	200	240		586
266	285	184	224	372		156
537	1602	288	251	331		432
186	188	366	210	173		167
122	2818	202	252	322		166
171	260	200	350	619		199
159	369	323	223	223		182
164	214	410	514	234		245
292	240	352	398	228		495
224	186	277	249	192		191
619	347	273	208	3975		537
167	583	234	420	635		513
358	232	265	172	929		182
214	529	177	211	344		227
540	510	266	290	220		198
174	207	202	232	141		258
166	369	254	204	346		501
228	220	496	347	187		200
263	235	245	201	844		2878
164	237	163	200	1173		235
149	282	673	304	246		476
252	754	183	2637	1129		266
193	239	184	970	194		202
188	372	616	258	493		171
197	165	309	321	198		225
687	214	215	350	198		282
183	185	847	281	160		309
160	196	443	321	200		168
151	201	304	261	159		193
866	209	797	211	247		262
162	274	165	539	158		218
198	378	204	269	159		236
218	280	250	275	298		186
152	242	187	294	301		541
10014	419	341	685	180		199
188	244	445	351	182		272
191	293	243	430	245		238
154	375	239	648	465		164
533	257	260	400	202		240
183	190	536	245	1344		224
2030	295	934	426	170		170
152	245	166	190	152		197
552	241	758	219	183		179
181	177	234	221	314		216
337	268	993	293	143		180
268	3494	253	228	152		184
134	186	1926	237	167		541
258	468	277	546	198		228
541	229	472	477	402		195
175	175	199	1299	315		215
241	306	226	319	161		184
268	284	418	210	917		272
167	948	178	248	694		179
218	152	209	206	195		219
1150	164	512	236	151		158
218	202	172	538	190		404
166	176	238	385	187		252
333	588	189	306	172		236
227	202	183	271	164		170
177	191	968	224	192		271
360	186	179	472	338		214
167	536	206	222	201		168
748	642	255	221	290		387
173	265	1194	188	437		393
161	226	431	247	293		253
165	295	181	295	185		192
326	587	240	1182	469		187
318	195	223	297	601		191
145	665	203	514	159		230
426	528	259	222	507		336
278	181	217	402	346		162
409	216	366	300	375		180
1926	210	377	254	220		397
243	248	239	214	177		235
159	1321	467	353	155		228
206	329	210	282	209		165
194	228	1783	197	212		232
273	407	250	227	277		254
230	240	292	483	176		228
202	282	291	367	168		185
1458	578	1360	198	242		255
369	184	208	224	217		202
256	185	2192	423	267		200
213	246	189	257	267		475
157	192	300	295	171		204
165	193	787	224	152		175
339	506	238	293	371		271
195	320	282	295	174		211
351	1005	705	204	198		222
420	215	775	301	276		198
161	201	361	177	271		205
198	629	174	279	289		279
192	255	556	239	193		154
357	177	235	363	214		328
552	226	2141	226	276		289
418	553	187	412	217		189
146	225	366	370	169		524
305	483	233	301	212		186
316	354	638	179	226		328
528	255	161	310	183		298
342	490	175	238	243		191
1165	191	217	301	208		272
255	204	305	195	467		191
150	198	595	193	149		146
135	437	412	357	222		225
281	224	342	819	505		243
2808	358	242	216	201		204
135	256	1034	241	421		1796
220	181	222	426	180		272
164	219	171	250	248		173
228	280	508	234	199		245
227	279	219	301	225		172
263	387	212	254	352		263
257	563	217	256	601		149
151	192	178	836	198		188
433	199	2091	194	208		150
448	242	228	299	195		307
183	210	233	233	477		260
168	328	856	1023	173		198
271	217	257	282	299		241
203	258	325	224	230		206
233	154	245	1178	207		212
443	315	324	218	162		190
173	643	342	180	215		183
509	175	175	637	1255		299
4677	182	331	333	204		169
286	220	636	361	266		937
211	552	1618	279	164		232
158	2267	156	1157	509		227
298	208	214	2234	210		259
282	799	518	607	327		171
270	289	315	194	878		208
161	178	234	182	193		170
165	190	360	198	250		619
178	504	296	287	184		217
669	174	208	248	160		245
291	207	218	642	190		348
150	222	226	258	195		311
303	253	779	262	406		184
194	223	895	284	194		211
156	196	1060	314	294		490
3853	239	336	252	202		205
972	187	209	255	150		194
203	583	270	252	223		354
349	4087	684	167	269		226
334	360	626	173	361		187
214	173	272	486	194		211
326	268	154	267	178		333
289	208	245	161	772		250
280	324	1672	306	617		229
286	225	267	275	182		294
205	706	1160	231	1182		180
423	201	854	1090	353		169
132	298	150	802	190		241
212	806	225	183	166		204
143	239	181	174	256		203
149	413	344	199	145		315
745	366	245	364	268		151
147	165	134	2456	1025		251
161	293	236	216	143		191
257	249	653	705	191		177
189	179	1312	554	177		194
261	195	334	217	253		201
168	208	296	222	291		209
205	378	362	209	165		238
413	268	259	531	289		170
159	194	538	228	151		326
151	216	447	1962	4349		207
225	282	196	408	169		387
293	198	644	233	322		421
226	308	217	316	149		168
370	221	704	192	155		145
300	1460	259	229	778		869
255	749	236	338	306		162
140	153	167	242	1120		646
162	295	253	192	294		232
215	236	245	199	387		203
1205	195	1085	219	214		246
252	327	479	337	249		245
289	664	200	587	236		301
774	237	524	292	231		259
213	208	176	217	310		306
213	174	416	275	176		173
228	278	245	468	241
144	446	150	760	237
427	185	269	220	400
692	667	174	864	165
186	235	707	184	550
150	240	343	258	649
1000	228	262	346	210
183	716	359	241	422
1280	158	915	161	468
301	215	198	347	916
193	512	369	239	523
202	199	222	520	196
171	167	208	271	231
193	825	180	203	223
190	222	270	169	168
258	256	3682	403	182
541	591	219	180	323
175	202	137	239	230
241	226	411	239	610
268	192	202	357	204
167	435	225	221	286
218	201	191	304	209
1150	203	419	195	267
218	216	394	309	177
166	269	183	422	188
333	668	265	2608	161
227	252	395	243	233
177	435	165	464	212
360	284	360	292	282
167	260	545	322	179
748	244	227	863	234
173	537	207	212	201
161	415	225	611	169
165	206	255	445	476
326	242	312	275	219
318	147	791	380	345
145	593	791	284	332
426	606	815	174	168
278	185	491	308	159
409	201	151	276	227
1926	230	282	236	638
243	272	2191	826	149
159	227	158	266	1842
206	216	194	273	262
194	377	208	199	522
273	237	406	275	180
230	678	359	269	717
202	249	730	975	199
1458	183	139	139	172
369	202	200	334	215
256	221	314	471	1013
213	181	270	200	454
157	863	455	313	776
165	174	188	235	262
339	173	152	224	246
195	211	713	382	248
351	288	274	225	188
420	215	288	991	206
161	173	516	208	247
198	301	2252	249	308
192	704	680	426	335
357	204	273	206	246
552	602	423	237	346
418	362	1000	231	287
146	189	188	535	282
305	708	2104	397	413
316	251	294	508	192
528	199	174	346	143
342	675	280	228	213
1165	313	316	366	410
255	281	362	363	239
150	221	185	343	510
135	196	241	267	254
281	208	591	215	182
2808	4054	313	679	199
135	230	265	527	593
220	553	161	197	240
164	255	156	254	184
228	248	254	321	271
227	186	180	221	256
263	171	265	183	422
257	331	179	191	311
151	238	347	379	173
433	301	170	230	361
448	1257	149	347	168
183	393	386	1228	281
168	327	1439	230	189
271	335	657	235	255
203	154	182	194	183
233	253	173	191	366
443	165	192	380	154
173	162	501	885	211
509	1592	209	614	393
4677	200	191	204	266
286	898	218	1307	190
211	292	229	528	152
158	321	156	410	801
298	3286	163	202	251
282	233	127	226	213
270	152	1155	217	165
161	161	308	254	159
165	230	763	348	166
178	174	176	225	176
669	173	307	177	788
291	466	169	227	396
150	188	158	423	394
303	231	150	499	185
194	187	140	264	200
156	153	138	215	289
3853	175	147	206	161
972	229	136	365	369
203	1539	455	205	265
349	253	129	238	185
334	403	303	785	180
214	390	151	206	256
326	2302	154	176	165
289	287	1093	248	330
280	213	141	1010	246
286	218	762	269	289
205	240	258	755	380
423	645	463	180	243
132	338	1996	1089	160
212	214	268	197	488
143	1244	431	737	547
149	164	270	204	770
745	206	294	178	1048
147	254	217	546	201
161	2057	218	313	193
257	208	200	679	444
189	200	139	1301	490
261	223	169	197	521
168	311	142	433	216
205	273	165	281	150
413	221	277	154	178
159	226	268	297	4040
151	215	166	634	152
225	381	537	268	1017
293	262	171	200	170
226	218	137	217	265
370	304	6063	269	173
300	173	172	8649	244
255	171	408	498	190
140	177	227	202	167
162	205	284	349	275
215	276	370	1000	180
1205	318	142	274	518
252	261	364	323	189
289	215	1636	182	939
774	148	158	334	169
213	371	126	305	266
213	363	238	234	249
228	191	1269	159	195
144	244	228	390	423
427	308	187	366	571
692	217	504	230	329
186	266	132	420	234
150	231	2412	636	420
1000	175	390	239	3862
183	183	388	529	168
1280	267	165	257	188
301	222	144	438	158
193	190	169	636	438
202	280	138	304	179
171	271	349	225	408
193	172	430	290	258
190	587	1521	351	338
	206	164	1055	297
	245	132	194	171
	211	331	181	546
	401	220	2412	1532
	404	209	343	163
	195	356	946	241
	1379	398	1180	248
	200	161	166	257
	175	345	212	184
	475	182	200	201
	376	300	287	214
	217	524	355	282
	256	158	465	183
	152	165	319	189
	961	149	230	2702
	243	310	238	236
	968	146	211	185
	174	214	302	488
	373	194	331	1411
	184	1076	256	159
	351	130	234	138
	211	131	406	215
	230	237	524	215
	1054	126	174	398
	411	166	204	296
	195	126	208	479
	175	132	1497	233
	321	276	508	189
	315	177	479	456
	712	369	259	151
	444	371	235	188
	191	160	249	188
	252	274	360	1700
	619	229	254	246
	476	127	288	167
	198	341	265	246
	241	226	573	513
	445	141	364	719
	248	188	196	139
	207	416	427	187
	396	190	239	296
	314	314	223	184
	181	369	235	260
	183	130	245	189
	177	212	454	1480
	196	137	293	190
	1101	124	636	156
	257	174	224	686
	413	2314	989	467
	180	139	654	236
	173	206	390	389
	247	227	191	395
	319	272	387	268
	763	284	176	194
	253	150	437	276
	346	203	168	287
	498	337	220	408
	327	152	385	1593
	305	137	484	264
	182	208	268	223
	294	140	268	537
	208	434	514	168
	221	135	375	215
	293	143	246	378
	279	1562	169	167
	337	626	404	179
	403	707	6826	1077
	2882	1100	356	740
	1568	328	411	245
	213	930	604	184
	161	210	3896	160
	269	163	228	309
	324	128	189	767
	304	367	192	769
	181	200	229	159
	569	205	242	205
	343	287	276	237
		298	203	170
		233	4398	266
		129	172	218
		284	233	340
		315	4273	206
		191	290	204
		877	218	502
		150	323	179
		267	219	291
		134	207	242
		1135	191	543
		302	1074	288
		184	235	161
		830	242	313
		162	239	214
		322	231	245
		196	228	653
		187	401	410
		203	218	273
		752	205	180
		144	257	282
		215	215	950
		320	204	198
		141	580	205
		240	302	191
		336	1446	226
		205	542	144
		209	391	8792
		168	313	318
		196	303	192
		347	233	201
		160	257	240
		175	265	163
		529	689	337
		175	216	156
		321	206	149
		195	390	248
		500	1073	1451
		143	267	328
		400	560	482
		231	342	208
		151	331	191
		427	264	249
		216	216	322
		207	1015	166
		220	218	429
		164	258	169
		300	321	360
		2029	228	267
		961	425	208
		204	238	298
		200	193	168
		164	422	266
		146	201	195
		179	551	242
		154	1710	223
		199	276	161
		226	1453	227
		118	237	1360
		210	294	222
		236	478	991
		380	306	468
		782	205	541
		142	191	214
		294	255	310
		224	1296	555
		256	279	313
		243	2963	383
		286	215	404
		211	250	201
		259	190	295
		332	226	215
		206	1311	284
		211	235	175
		212	479	184
		157	181	184
		367	187	190
		165	216	212
		182	404	178
		2873	224	294
		245	278	749
		227	575	186
		183	361	287
		188	221	174
		209	253	291
		383	247	201
		576	327	426
		1294	160	157
		320	225	262
		171	201	190
		199	457	396
		130	184	693
		664	256	144
		636	255	192
		232	218	162
		194	335	175
		226	244	277
		1635	231	167
		242	1247	331
		181	226	297
		189	525	188
		1472	198	194
		303	961	201
		495	707	159
		217	274	439
		174	242	529
		162	184	545
		220	260	189
		196	205	277
		246	638	552
		138	243	193
		308	804	149
		357	264	436
		285	245	198
		929	271	205
		129	237	307
		494	307	593
		153	1179	445
		199	347	241
		154	218	258
		164	290	315
		295	170	467
		200	811	284
		1639	218	227
		261	242	210
		356	233	292
		1213	263	419
		178	261	166
		210	254	516
		374	238	430
		299	404
		536	242
		656	429
		157	717
		469	811
		442	489
		135	226
		310	215
		143	786
		222	312
		156	306
		138	266
		350	241
		145	269
		882	256
		352	3811
		485	234
		224	1470
		169	272
		1413	205
		300	499
		246	274
		290	284
		142	183
		535	223
		158	287
		190	985
		223	367
		127	239
		196	211
		937	329
		142	299
		312	1440
		233	239
		1330	357
		476	1063
		186	370
		159	194
		141	274
		889	167
		295	284
		424	199
		143	301
		217	230
		220	1387
		360	218
		264	231
		152	388
		122	323
		411	214
		238	197
		273	196
		211	179
		162	291
		176	374
		272	1266
		376	759
		271	250
		451	189
		160	2737
		172	369
		315	300
		258	240
		181	196
		143	272
		425	376
		192	299
		179	557
		225	401
		234	249
		147	257
		161	298
		195	292
		749	226
		747	613
		154	230
		148	211
		236	439
			229
			200
			284
			5790
			198
			266
			313
			811
			315
			312
			201
			1994
			168
			228
			392
			689
			355
			246
			218
			228
			220
			304
			380
			209
			221
			459
			253
			1238
			425
			248
			306
			220
			492
			3223
			197
			263
			439
			345
			310
			375
			522
			184
			232
			229
			189
			225
			244
			229
			206
			387
			1054
			227
			213
			196
			213
			615
			323
			398
			2815
			329
			216
			361
			912
			189
			237
			305
			755
			242
			187
			234
			471
			200
			302
			291
			322
			193
			261
			203
			236
			346
			184
			589
			236
			235
			1349
			358
			268
			253
