# Supplementary material for: Molecular condensation of the CO/NF-YB/NF-YC/FT complex gates floral transition in Arabidopsis
Source: EMBO J. 2024 Nov 20;44(1):225–50. doi: 10.1038/s44318-024-00293-0 (PMC11696179; doi:10.1038/s44318-024-00293-0)
Supplement: Supplementary file 7 — EV Figures Source Data [file 44318_2024_293_MOESM7_ESM.zip › SD Figure EV3/EV3 I/FRAP of mCherry-CO in CO-YC9-YB2 multi-component condesates.xlsx]

## Sheet: Sheet1
	mCherry-CO+YC9-GFP								mCherry-CO+YB2													mCherry-CO+YC9-GFP+YB2
	Relative intensity of mCherry-CO in the bleached area								Relative intensity of mCherry-CO in the bleached area													Relative intensity of mCherry-CO in the bleached area
Time (min)	replicate 1	replicate 2	replicate 3	replicate 4	replicate 5	replicate 6		Time (min)	replicate 1	replicate 2	replicate 3	replicate 4	replicate 5	replicate 6	replicate 7	replicate 8	replicate 9	replicate 10	replicate 11		Time (min)	replicate 1	replicate 2	replicate 3	replicate 4	replicate 5	replicate 6	replicate 7	replicate 8	replicate 9	replicate 10	replicate 11	replicate 12	replicate 13	replicate 14
-0.0666	0.984348	0.992614	1.0017	1.01967	1.002	1.01288		-0.0666	0.928056	0.952076	0.987958	1.01386	1.01399	1.05705	1.03968	0.956381	0.96022	0.970748	1.03048		-0.0666	1.06428	1.01841	0.988814	1.02176	1.02378	1.01942	0.944013	1.05765	0.977406	0.95055	1.06157	1.05765	0.968951	0.983471
-0.05	1.01687	0.994549	0.994793	0.983984	0.985013	0.988337		-0.05	1.09173	1.09629	1.04965	0.994225	1.01663	0.951371	1.00245	0.983415	1.01825	0.97387	0.995398		-0.05	0.976253	1.01347	1.02077	0.947418	0.915793	1.00387	1.00312	0.956623	1.02893	1.10643	0.895267	0.962528	1.05055	0.977666
-0.0333	0.99139	1.00547	1.00036	0.999383	0.999315	0.995602		-0.0333	0.924953	0.839691	0.941921	1.0289	1.01105	0.974147	0.963842	1.06525	1.06352	1.09233	0.978166		-0.0333	0.996574	0.993706	1.00118	1.01906	1.0106	0.946102	1.01567	0.947512	1.05309	0.986944	1.04842	0.969165	1.00449	1.04813
-0.0166	1.00739	1.00737	1.00315	0.996966	1.01368	1.00318		-0.0166	1.05526	1.11194	1.02047	0.963009	0.958334	1.01743	0.994028	0.99495	0.958011	0.963051	0.995961		-0.0166	0.962898	0.974413	0.98924	1.01176	1.04983	1.0306	1.0372	1.03821	0.940573	0.956073	0.994741	1.01066	0.976006	0.990735
0	0	0	0	0	0	0		0	0	0	0	0	0	0	0	0	0	0	0		0	0	0	0	0	0	0	0	0	0	0	0	0	0	0
0.17	0.02452	0.008848	-0.01521	0.009896	-0.02342	0.047309		0.17	0.047407	0.048535	0.081944	0.020483	0.023345	-0.01293	0.025793	0.008295	-0.00318	0.002855	0.063363		0.17	-0.09555	0.042306	0.025713	0.05343	0.010136	0.066638	-0.03895	-0.11013	-0.13542	-0.04673	0.013781	-0.01282	0.080157	-0.04121
0.33	0.021108	0.02219	0.005858	0.030113	0.008008	0.034323		0.33	0.032894	0.123715	0.018176	-0.00529	0.009615	0.039681	-0.02521	-0.01247	0.017836	0.021064	0.105848		0.33	-0.02165	-0.02036	0.002445	0.06216	-0.01566	-0.02753	0.062517	-0.11833	-0.15295	-0.01846	0.055882	0.044156	0.124587	-0.09406
0.5	0.018849	0.010309	0.012866	0.024104	-0.00401	0.053703		0.5	0.039234	0.089495	0.080506	-0.03156	0.046138	-0.0116	-0.00263	0.08044	0.014622	0.018045	0.064613		0.5	-0.06847	0.002728	0.003646	0.04647	0.050097	-0.03056	-0.04996	-0.06817	-0.05922	-0.00457	-0.10218	0.038863	0.050171	-0.06207
0.67	0.017697	0.015546	-0.01688	0.021144	0.008093	0.06679		0.67	-0.01881	-0.02325	0.037894	-0.01058	0.046208	0.021242	-0.0142	0.018423	0.037372	0.071014	0.107871		0.67	-0.01956	0.035685	-0.09377	0.076099	0.0993	0.016914	-0.14541	-0.08887	0.220975	0.03182	-0.02965	0.055264	0.072832	-0.02436
0.83	0.039521	0.014715	-0.0238	0.028021	0.001197	0.043545		0.83	-0.04576	-0.02298	0.007922	0.024806	0.047665	0.087527	0.026938	0.0211	0.069121	0.046928	0.045106		0.83	-0.03951	0.010102	-0.00846	0.050588	0.100694	0.041581	-0.01741	0.012477	-0.12858	-0.00638	0.041724	0.073673	0.11206	-0.01075
1	0.029186	0.01318	-0.00256	0.016155	0.014743	0.029294		1	-0.01853	-0.00028	0.050025	0.033754	0.083624	0.032167	0.053316	0.052205	0.007678	0.018941	0.095998		1	-0.02933	-0.02696	-0.00311	0.055765	0.012523	0.026673	-0.141	-0.01126	0.097247	0.001216	0.029521	0.017061	0.040064	-0.02933
1.17	0.041469	0.020033	-0.0096	0.01505	0.013872	0.043461		1.17	0.040771	0.140497	0.073149	-0.0738	0.027595	0.000686	0.083946	0.020888	0.042722	0.034199	0.021121		1.17	-0.04369	0.0395	0.005722	0.087234	0.077193	-0.00681	0.03815	-0.07569	0.094034	0.015096	0.090474	0.011903	0.174605	-0.00178
1.33	0.037364	0.018461	0.005814	0.036964	0.020166	0.039773		1.33	0.035836	0.1259	0.045337	-0.0064	0.020101	0.009096	0.062119	0.020139	0.103126	0.016179	0.032229		1.33	0.000506	0.037137	-0.00275	0.014966	0.06942	0.125274	0.064459	0.010014	0.036793	-0.00592	0.012048	-0.01087	0.154185	-0.03446
1.5	0.026583	0.005842	-0.01757	0.021453	0.00588	0.024861		1.5	0.068894	0.192179	0.103185	0.043509	-0.01471	0.026942	0.076242	0.072886	0.217726	0.027278	0.072856		1.5	-0.00283	0.036055	-0.03602	0.025165	0.061654	0.158005	0.111463	-0.18812	-0.07269	-0.03057	0.154992	0.030792	0.132409	-0.02389
1.67	0.021528	0.016198	-0.02817	0.022385	0.012351	0.028017		1.67	0.04082	0.326296	0.08611	0.021496	0.038567	0.039964	0.033354	0.090208	0.220169	0.048633	0.077697		1.67	-0.01614	0.022159	-0.0078	0.044812	0.099721	0.16294	0.108168	-0.22864	-0.0339	0.035779	0.152857	0.074797	0.168702	-0.02153
1.83	0.032844	0.0141	-0.01111	0.038117	0.021997	0.003822		1.83	0.056838	0.216226	0.127837	0.045622	0.068674	0.086548	0.066272	0.111636	0.24303	0.068679	0.066226		1.83	-0.03605	0.003491	0.04665	0.060253	0.016897	0.207886	0.051208	-0.1716	0.056939	0.018068	0.104594	0.033679	0.156234	-0.00476
2	0.023171	0.01512	-0.02026	0.029054	0.027465	0.052573		2	0.08574	0.193305	0.139781	0.06345	0.051804	0.074902	0.017662	0.100574	0.259733	0.04913	0.071875		2	-0.01114	0.034324	0.00386	0.065916	0.022656	0.069166	0.054179	-0.2	-0.40201	-0.06659	0.116869	0.045102	0.150327	0.069495
2.17	0.019877	0.018237	0.008489	0.033266	0.001009	-0.00066		2.17	0.069238	0.161086	0.071119	0.149958	0.032737	0.097068	0.10847	0.107388	0.211558	0.049714	0.058481		2.17	-0.01882	0.066797	0.02387	0.116738	0.080421	0.143695	0.04755	-0.06832	-0.5906	-0.04758	0.125	0.075111	0.142142	0.014418
2.33	-0.00021	0.012924	-0.02143	0.024523	0.01215	0.025471		2.33	0.079308	0.152652	0.105038	0.132952	0.048593	0.159251	0.052296	0.092899	0.216594	0.019162	0.057363		2.33	0.011356	0.073741	-0.00596	0.096306	0.051603	0.014499	0.118406	-0.22392	-0.39771	-0.04092	0.074253	0.015916	0.171715	-0.03275
2.5	0.013218	0.014601	0.002831	0.028618	0.029127	0.0294		2.5	0.147535	0.334077	0.153854	0.086021	0.046292	0.092597	0.04037	0.068161	0.1552	0.058487	0.098075		2.5	0.025998	0.032807	0.023385	0.078904	0.049797	-0.04617	0.340478	-0.06963	-0.63601	-0.1354	0.099752	0.03927	0.150534	0.038025
2.67	0.013725	0.01195	-0.02728	0.037177	0.022643	0.009928		2.67	0.061147	0.249135	0.137424	-0.01565	0.036915	0.213121	0.050636	0.170312	0.213654	0.03141	0.103684		2.67	0.006925	0.052506	0.035827	0.053333	0.05788	0.046759	0.316022	0.051542	-0.48339	-0.00043	0.054141	0.073862	0.173347	-0.00361
2.83	0.01796	0.021365	-0.03998	0.019271	0.018398	0.020436		2.83	0.024037	0.272174	0.105355	0.110254	0.047087	0.051276	0.039073	0.16188	0.24227	0.084994	0.12265		2.83	-0.05133	0.034486	0.04323	0.001798	-0.05414	-0.06576	0.316956	0.135442	-0.9498	-0.03838	-0.09051	0.010392	0.143062	0.058854
3	0.018104	0.01929	-0.02466	0.04943	0.019697	0.039258		3	0.153264	0.286739	0.138251	0.03207	0.037384	0.110526	0.001605	0.193039	0.232099	0.051532	0.159073		3	-0.00634	0.042756	0.048478	0.100755	0.09709	-0.05084	0.270369	-0.18965	-0.39663	-0.02267	0.130664	-0.13859	0.168266	0.039647
3.17	0.019755	0.014938	0.005362	0.050329	0.037167	0.030049		3.17	0.080942	0.283482	0.186902	0.108869	0.133109	0.184201	0.097981	0.115085	0.194733	0.047609	0.102921		3.17	-0.05764	0.003961	0.032328	0.084899	0.057942	0.032595	0.444777	-0.0606	-0.3635	-0.01269	0.124268	0.041193	0.12007	0.036895
3.33	0.012465	0.015377	0.002566	0.027458	0.017188	-0.09222		3.33	0.043696	0.325639	0.192882	0.081213	0.049394	0.103282	0.008703	0.131116	0.237913	0.034832	0.05973		3.33	0.045183	0.048357	0.038056	0.024687	0.168859	-0.22489	0.479071	-0.06501	-0.23306	-0.01745	0.107576	0.053194	0.252332	0.07306
3.5	0.043134	0.024231	-0.00729	0.037369	-0.00144	0.052107		3.5	-0.00092	0.358304	0.118857	0.042831	0.066651	0.110069	0.048141	0.106179	0.273877	0.108655	0.054881		3.5	-0.07018	-0.0056	0.064665	0.084574	-0.00592	0.078817	0.258764	-0.09545	-0.32019	-0.06112	0.16762	-0.00034	0.181009	0.042773
3.67	0.047579	0.019016	-0.07449	0.023571	0.017571	0.034141		3.67	0.118111	0.446152	0.133474	0.101203	0.042755	0.108012	0.103135	0.198921	0.311497	0.026018	0.120012		3.67	-0.01567	-0.00924	0.014017	0.065754	-0.02013	0.045569	0.355054	0.013099	-1.73894	-0.23201	0.198032	-0.02032	0.276921	0.009396
3.83	0.029645	0.022017	0.029995	0.034653	0.012662	0.013396		3.83	0.119893	0.433858	0.193644	0.112871	0.062356	0.139689	0.084064	0.092988	0.249639	0.026877	0.038361		3.83	0.00836	-0.02732	0.033186	0.088007	0.027768	-0.33417	0.433782	-0.08254	-1.39547	-0.34238	0.063927	-0.04276	0.36372	0.008748
4	0.009637	0.024984	-0.04954	0.036802	0.002983	0.022937		4	0.046978	0.229413	0.114667	0.00224	0.063693	0.194272	0.14951	0.104172	0.23929	0.047476	0.005966		4	0.002909	0.026746	0.026313	0.091554	0.069889	0.008897	0.305042	-0.03192	-1.45523	-0.38576	0.113805	0.01622	0.32668	-0.02178
4.17	0.039861	0.016972	-0.0104	0.027417	0.022156	-0.01076		4.17	-0.00542	0.034256	0.042308	0.088005	0.024214	0.216475	0.086967	0.115593	0.324102	0.037802	0.087364		4.17	-0.05084	0.038922	-0.00474	0.129432	0.019611	-0.04365	0.478054	0.00246	-0.81866	-0.39783	0.082959	-0.04166	0.422923	0.006203
4.33	0.032863	0.01913	0.008599	0.035614	0.038485	0.037691		4.33	0.079906	0.279055	0.159707	0.04312	0.043808	0.28333	0.104598	0.124697	0.277168	0.05894	0.005609		4.33	-0.02725	-0.02786	0.034144	0.133696	0.01694	-0.19437	0.406054	-0.14199	-1.14316	-0.15113	0.049115	0.013268	0.516119	-0.05291
4.5	0.02045	0.0158	-0.00929	0.016531	0.018171	0.037651		4.5	0.055923	0.271613	0.136383	0.088093	0.056147	0.142723	0.13147	0.174983	0.252258	0.007754	0.107002		4.5	-0.03382	0.03482	-0.00067	0.109272	0.168604	0.079988	0.828312	0.000591	-0.67593	-0.26999	0.140498	0.038863	0.50949	0.067851
4.67	0.03315	0.022372	0.057342	0.026949	-0.00164	0.042046		4.67	0.093396	0.004833	0.124013	0.03053	-0.01999	0.151022	0.156046	0.149009	0.2409	0.09547	0.023075		4.67	-0.01026	0.004422	0.061754	0.119797	0.094744	0.086133	0.751361	-0.06085	-0.61009	-0.60184	0.074284	0.026466	0.272832	-0.01857
4.83	0.038857	0.023723	0.012109	0.011691	0.011701	0.035362		4.83	0.103263	0.161556	0.075949	0.118128	0.000426	0.137605	0.094511	0.154427	0.317447	0.063962	0.062581		4.83	-0.05796	0.041127	0.051718	0.008674	0.112274	0.12922	0.561492	-0.00372	-1.35512	-0.42197	0.169139	-0.00803	0.290736	0.045658
5	0.012751	0.020182	-0.04685	0.008217	0.0212	0.016079		5	0.099661	0.351905	0.147156	0.158788	0.031022	0.081634	0.095599	0.189841	0.292888	0.114372	0.186559		5	-0.08365	0.051273	0.016047	0.040256	0.036416	0.027297	0.642597	-0.06239	-0.67424	-0.367	0.139599	-0.0498	0.327876	0.034453
