# Supplementary material for: Molecular condensation of the CO/NF-YB/NF-YC/FT complex gates floral transition in Arabidopsis
Source: EMBO J. 2024 Nov 20;44(1):225–50. doi: 10.1038/s44318-024-00293-0 (PMC11696179; doi:10.1038/s44318-024-00293-0)
Supplement: Supplementary file 7 — EV Figures Source Data [file 44318_2024_293_MOESM7_ESM.zip › SD Figure EV3/EV3 J/FRAP of YC9-GFP in CO-YC9-YB2 multi-component condesates.xlsx]

## Sheet: Sheet1
	mCherry-CO+YC9-GFP								YC9-GFP+YB2												mCherry-CO+YC9-GFP+YB2
	Relative intensity of YC9-GFP in the bleached area								Relative intensity of YC9-GFP in the bleached area												Relative intensity of YC9-GFP in the bleached area
Time (min)	replicate 1	replicate 2	replicate 3	replicate 4	replicate 5	replicate 6		Time (min)	replicate 1	replicate 2	replicate 3	replicate 4	replicate 5	replicate 6	replicate 7	replicate 8	replicate 9	replicate 10		Time (min)	replicate 1	replicate 2	replicate 3	replicate 4	replicate 5	replicate 6	replicate 7	replicate 8	replicate 9	replicate 10	replicate 11	replicate 12	replicate 13	replicate 14
-0.0666	0.973881	0.99097	0.99687	1.00782	1.00615	1.00937		-0.0666	1.03264	1.0179	0.974202	0.980002	1.01178	0.967433	0.980276	0.979496	0.955698	1.00205		-0.0666	1.06445	0.957709	1.0338	0.958782	0.967906	0.978569	1.12496	1.03872	1.11339	1.07542	1.0458	1.06528	1.0004	1.0186
-0.05	1.02987	0.989552	0.98855	1.02172	1.00764	0.996516		-0.05	0.99728	1.03058	0.977001	1.03952	0.998259	0.977171	1.04399	1.05512	1.05043	1.03789		-0.05	0.978995	0.989105	0.951277	0.967909	1.02789	1.0744	1.03101	0.973474	1.12986	0.923937	1.00864	1.01739	0.957892	0.977719
-0.0333	1.00084	0.992969	0.99777	0.981902	0.991316	0.996918		-0.0333	0.967101	0.983081	0.994782	0.989916	1.00971	1.0867	0.936985	0.966375	0.976651	0.970461		-0.0333	0.981014	1.00299	0.970115	1.00617	1.00498	1.10688	0.952281	0.956634	0.812026	1.02584	1.0126	0.994973	1.06058	0.950561
-0.0166	0.995404	1.02651	1.01681	0.988558	0.994897	0.997195		-0.0166	1.00298	0.968444	1.05402	0.990559	0.980252	0.968699	1.03875	0.999005	1.01722	0.9896		-0.0166	0.975545	1.0502	1.0448	1.06714	0.999224	0.840147	0.891751	1.03117	0.944729	0.974804	0.932971	0.922351	0.981134	1.05312
0	0	0	0	0	0	0		0	0	0	0	0	0	0	0	0	0	0		0	0	0	0	0	0	0	0	0	0	0	0	0	0	0
0.17	0.016893	-0.00491	0.052719	0.068771	0.005766	0.055815		0.17	0.01089	0.018857	-0.05538	0.031463	-0.03267	0.051151	0.031389	-0.01022	0.061584	0.047993		0.17	0.01263	0.063927	0.006753	0.049139	0.025665	0.004118	0.054575	-0.03615	0.061147	-0.03405	0.017772	0.008608	0.034673	0.017469
0.33	0.002109	-0.00966	0.044717	0.085045	0.003897	0.046459		0.33	0.013117	0.029206	-0.02532	0.078615	0.063175	0.076511	0.033617	-0.01271	0.041431	0.070158		0.33	-0.01714	0.039087	0.005489	0.020273	0.07964	0.001159	0.050654	0.037156	-0.10213	-0.0065	0.082452	0.010818	0.043691	0.045066
0.5	0.00101	-0.0106	0.008116	0.084809	-0.00293	0.024308		0.5	0.02667	0.019953	-0.04075	0.09028	0.072008	0.165398	0.019447	0.011979	0.069391	0.077944		0.5	0.006636	0.04017	0.012667	0.04756	0.101163	0.058653	0.098446	0.013743	-0.03754	-0.00202	0.070201	0.01751	0.062122	0.071888
0.67	-0.00488	-0.01301	0.009713	0.070357	0.00984	0.050884		0.67	-0.00132	0.044077	-0.04057	0.118648	0.016915	0.049624	0.020176	0.019161	0.067238	0.102518		0.67	-0.03672	0.04877	0.020573	0.060957	0.103311	0.055603	0.061352	0.026341	-0.15533	-0.10678	0.111599	0.01079	0.051985	0.089924
0.83	0.007005	-0.00595	0.034648	0.076287	0.006583	0.030511		0.83	0.055059	0.045639	0.025036	0.104306	0.05681	0.156897	0.011806	0.032446	0.050892	0.092856		0.83	-0.00356	0.077514	0.041426	0.058578	0.118262	0.027246	0.068311	0.023372	-0.03323	0.057328	0.056108	-0.00616	0.084906	0.059374
1	0.018906	-0.00668	0.038022	0.075335	0.008355	0.040025		1	0.030335	0.041292	0.032773	0.098425	0.050512	0.171081	0.007721	0.049921	0.048912	0.093837		1	0.024194	0.106875	0.054899	0.085333	0.053237	0.057398	0.108046	0.029145	-0.01259	0.018543	0.021877	0.009461	0.116305	0.068863
1.17	0.033529	-0.00486	0.035523	0.079959	0.003422	0.064544		1.17	0.004619	0.060768	0.055339	0.119972	0.125987	0.126988	0.040648	0.059362	0.021429	0.147408		1.17	0.010739	0.036567	0.032457	0.055821	0.085761	0.066422	0.080844	0.036147	-6.4e-05	0.05793	0.026044	0.028086	0.129328	0.047822
1.33	0.043149	-0.00401	0.047802	0.101974	0.009001	0.056162		1.33	0.06187	0.069388	0.006031	0.091333	0.020567	0.175195	0.029282	0.019532	0.039053	0.143721		1.33	-0.04942	0.011821	0.026823	0.06888	0.100733	0.044983	0.091931	0.074134	-0.0585	-0.33847	0.060978	0.028643	0.102257	0.107448
1.5	0.018238	-0.00093	0.012742	0.093894	0.008083	0.044828		1.5	0.074484	0.051215	0.040037	0.106654	0.066458	0.172902	0.044035	0.039643	0.055569	0.150814		1.5	0.010551	0.090897	0.030303	0.075084	0.108452	0.088857	0.053296	0.076401	0.002357	0.052548	0.079064	0.035158	0.058444	0.157107
1.67	0.036275	0.003791	0.014293	0.065046	0.003332	0.072024		1.67	0.100264	0.071545	0.065702	0.139824	0.10612	0.097031	0.039088	0.054011	0.059119	0.156493		1.67	0.036321	0.01076	0.013413	0.096446	0.083301	0.058828	0.124222	0.064482	-0.01167	0.035346	0.162289	0.035681	0.114091	0.142153
1.83	0.017528	0.001195	0.042333	0.094576	0.012289	0.073096		1.83	0.057842	0.084336	0.051242	0.074578	0.065891	0.182655	0.034577	0.027899	0.082265	0.122582		1.83	0.020985	0.095377	0.03395	0.066695	0.132164	0.016574	0.099842	0.030927	0.037255	0.033611	0.151506	0.05047	0.122199	0.10446
2	0.016145	-0.00408	0.04558	0.108995	0.010401	0.059566		2	0.080777	0.075872	0.063322	0.082059	0.04093	0.132223	0.052497	0.052962	0.063206	0.135863		2	0.004834	0.11639	0.026115	0.09819	0.095745	0.054452	0.028193	0.061114	-0.18553	-0.1271	0.036352	0.05971	0.154652	0.088076
2.17	0.029092	-0.00575	0.090532	0.097236	0.011391	0.063607		2.17	0.087363	0.087448	0.053819	0.089246	0.031072	0.138909	0.02285	0.054475	0.060436	0.189451		2.17	0.042973	0.095263	0.058811	0.122916	0.090089	0.039041	0.055625	0.028445	-0.13537	-0.16466	0.064795	0.038037	0.072972	0.183564
2.33	0.037981	-0.00903	0.050899	0.082854	0.017093	0.078634		2.33	0.102002	0.079123	0.041865	0.112633	-0.15267	0.197164	0.031614	0.072118	0.097627	0.172683		2.33	0.071948	0.1366	0.056816	0.123772	0.149932	0.046368	0.058855	0.049965	-0.17523	-0.12985	0.072089	0.049957	0.051712	0.140464
2.5	0.032863	0.00196	0.07245	0.109829	0.012236	0.071219		2.5	0.085221	0.076516	0.059413	0.113801	0.072736	0.176252	0.055799	0.093457	0.124472	0.176623		2.5	0.045431	0.153527	0.028996	0.135739	0.084033	0.169898	0.170581	0.191492	-0.52194	-0.19824	0.053773	0.052919	0.071543	0.160014
2.67	0.021644	0.004686	0.044447	0.10626	0.015822	0.059405		2.67	0.080861	0.064211	0.072446	0.153267	0.03413	0.140519	0.045592	0.0717	0.127131	0.195404		2.67	0.087768	0.226948	0.014673	0.161545	0.075181	0.214292	0.159232	0.152496	-0.31437	-0.22292	0.062434	0.09395	0.049216	0.18834
2.83	0.030369	0.006282	0.036153	0.112264	0.015573	0.066153		2.83	0.080324	-0.00075	0.082322	0.146519	0.082968	0.116651	0.059423	0.096547	0.127137	0.189565		2.83	0.042032	0.178126	0.023192	0.130719	0.066954	0.217037	0.200953	0.13383	-0.45657	-0.05445	0.044401	0.044073	0.109893	0.171122
3	0.035551	0.006769	0.091682	0.09887	0.018269	0.069493		3	0.07202	0.013532	0.04994	0.152459	0.047446	0.149989	0.054462	0.059506	0.158065	0.149611		3	0.087377	0.147634	0.071282	0.089041	0.093473	0.188834	0.166266	0.13823	-0.13666	-0.16315	0.072	0.055761	0.134018	0.13348
3.17	0.037427	0.013988	0.044065	0.111952	0.016569	0.065588		3.17	0.077218	0.002011	0.062512	0.177537	0.076966	0.109372	0.043533	0.096261	0.139621	0.189243		3.17	0.041643	0.227458	0.084818	0.064017	0.091862	0.184441	0.126877	0.143845	-0.26917	-0.13086	0.052442	0.023991	0.122078	0.20385
3.33	0.044672	0.008643	0.028999	0.109206	0.020351	0.051206		3.33	0.121488	0.022178	0.085662	0.127211	0.102453	0.109705	0.051622	0.120633	0.128207	0.213368		3.33	0.057649	0.180803	0.098157	0.117954	0.083523	0.274947	0.179023	0.096425	-0.14746	-0.35664	0.020292	0.034244	0.14472	0.13755
3.5	0.05069	0.010689	0.042637	0.094889	0.019781	0.074241		3.5	0.08609	0.036664	0.080474	0.183917	0.122107	0.206311	0.060196	0.090244	0.17914	0.190081		3.5	0.052185	0.202099	0.110781	0.065789	0.132053	0.266896	0.129861	0.156679	-0.19236	-0.08943	0.087448	0.072226	0.101946	0.18877
3.67	0.070421	0.015595	0.053245	0.105356	0.019583	0.075769		3.67	0.06754	0.059186	0.068125	0.027922	0.1154	0.189103	0.05447	0.111984	0.138451	0.201373		3.67	0.030412	0.151962	0.092073	0.082418	0.110022	0.239011	0.126429	0.10227	-0.5573	-0.38969	0.070154	0.002147	0.134466	0.182674
3.83	0.054365	0.013667	0.046598	0.088754	0.017371	0.077837		3.83	0.110071	0.055179	0.089367	0.146001	-0.14157	0.2506	0.106164	0.113919	0.169476	0.191797		3.83	0.054519	0.21151	0.083802	0.095093	0.071143	0.336652	0.184931	0.149561	-0.29732	-0.29296	0.053486	0.014774	0.120107	0.11878
4	0.06709	0.018938	0.044343	0.096985	0.018955	0.080927		4	0.128523	0.101172	0.037528	0.152711	-0.10479	0.252761	0.087219	0.088257	0.17754	0.183841		4	0.049835	0.185009	0.091868	0.113928	0.099456	0.308938	0.194088	0.12082	-0.38126	-0.35201	0.066855	0.013565	0.14926	0.167328
4.17	0.062612	0.026514	0.038816	0.105821	0.015685	0.052628		4.17	0.073834	0.091361	0.019961	0.17084	-0.13651	0.209642	0.086782	0.092471	0.154582	0.2012		4.17	0.061724	0.192034	0.132053	0.103811	0.104094	0.358794	0.191214	0.131293	-0.34229	-0.45135	0.063467	0.016858	0.081527	0.15868
4.33	0.064296	0.023081	0.074852	0.077989	0.018333	0.084887		4.33	0.101635	0.064653	0.050025	0.129986	-0.13185	0.247382	0.060748	0.081684	0.154645	0.2016		4.33	0.057042	0.177814	0.144193	0.070712	0.10329	0.282868	0.134833	0.101106	-0.32743	-0.47845	0.046262	0.051644	0.060791	0.154051
4.5	0.065545	0.017989	0.075364	0.105342	0.015382	0.066588		4.5	0.092361	0.047659	0.045615	0.122222	-0.1067	0.173545	0.110776	0.051385	0.174137	0.161329		4.5	0.079527	0.25357	0.130522	0.09736	0.089283	0.321967	0.149541	0.12722	-0.17989	-0.44138	0.027026	0.028977	0.088116	0.159936
4.67	0.057985	0.016035	0.051001	0.131916	0.017332	0.059272		4.67	0.098001	0.063212	0.054875	0.095463	-0.12932	0.21652	0.121802	0.077428	0.150158	0.158601		4.67	0.045008	0.206525	0.135944	0.07473	0.142314	0.255627	0.151462	0.157823	-0.39735	-0.58131	0.042352	0.056093	0.096491	0.152012
4.83	0.034724	0.018264	0.05602	0.104239	0.018433	0.065333		4.83	0.097428	0.07441	-0.0202	0.035824	-0.02704	0.238721	0.103856	0.043532	0.232419	0.219856		4.83	0.025661	0.188	0.117558	0.071342	0.097545	0.241113	0.194084	0.156763	-0.2881	-0.6033	0.012438	0.017056	0.079345	0.18978
5	0.051198	0.014581	0.082658	0.088089	0.015171	0.069995		5	0.108152	0.045978	0.127457	0.153428	-0.11385	0.189023	0.11275	0.110762	0.278488	0.201606		5	0.02651	0.221322	0.132105	0.09449	0.097577	0.280108	0.173637	0.16411	-0.49289	-0.42262	0.031321	0.00808	0.1154	0.137864
