# Supplementary material for: Molecular condensation of the CO/NF-YB/NF-YC/FT complex gates floral transition in Arabidopsis
Source: EMBO J. 2024 Nov 20;44(1):225–50. doi: 10.1038/s44318-024-00293-0 (PMC11696179; doi:10.1038/s44318-024-00293-0)
Supplement: Supplementary file 7 — EV Figures Source Data [file 44318_2024_293_MOESM7_ESM.zip › SD Figure EV3/EV3 L/FRAP of mCherry-CO and YC9-GFP in the presence of FT promotor DNA.xlsx]

## Sheet: Sheet1
	mCherry-CO+FT																					YC9-GFP+FT
	Relative intensity of mCherry-CO in the bleached area																					Relative intensity of YC9-GFP in the bleached area
Time (min)	replicate 1	replicate 2	replicate 3	replicate 4	replicate 5	replicate 6	replicate 7	replicate 8	replicate 9	replicate 10	replicate 11	replicate 12	replicate 13	replicate 14	replicate 15	replicate 16	replicate 17	replicate 18	replicate 19		Time (min)	replicate 1	replicate 2	replicate 3	replicate 4	replicate 5	replicate 6	replicate 7	replicate 8	replicate 9	replicate 10	replicate 11	replicate 12	replicate 13	replicate 14	replicate 15	replicate 16
-0.0666	1.01798	0.978654	0.989212	1.00642	1.0048	1.14993	1.0229	1.04661	0.937235	0.977958	1.04324	0.948909	1.08133	0.953611	0.970512	1.06972	1.08117	0.999336	1.00247		-0.0666	1.02566	1.05642	1.01428	0.963732	0.989164	0.824563	1.0032	1.00432	0.90011	1.01988	1.00055	1.01461	1.00922	0.994004	0.97944	1.00088
-0.05	0.968457	1.02281	0.992288	1.02043	0.973495	0.653287	0.985736	0.944704	1.01588	1.03825	0.990629	1.11344	0.963093	1.05449	1.00055	1.03377	0.940059	0.984472	0.996989		-0.05	1.00892	1.0302	1.01397	0.970076	0.972763	0.948077	1.00481	0.998412	0.929661	0.986692	1.00612	0.990977	0.984346	1.00766	0.979597	0.997391
-0.033	1.04526	0.982183	0.987189	0.933694	1.03703	1.02321	0.99716	1.0852	1.0339	0.98405	0.963796	0.934835	0.959334	1.0512	1.01464	0.951086	1.0318	1.01613	1.08535		-0.033	0.970697	0.924564	0.988591	1.04602	1.01036	1.05339	0.999784	0.993797	1.15919	0.986993	1.00347	1.00411	1.00636	0.991793	1.07598	1.00217
-0.0166	0.968306	1.01635	1.03131	1.03946	0.984667	1.17358	0.994207	0.923488	1.01298	0.999744	1.00234	1.00282	0.996244	0.940698	1.0143	0.94543	0.946974	1.00006	0.915184		-0.0166	0.994724	0.988818	0.983159	1.02018	1.02771	1.17397	0.99221	1.00347	1.01104	1.00643	0.989869	0.990296	1.00007	1.00654	0.964987	0.999557
0	0	0	0	0	0	0	0	0	0	0	0	0	0	0	0	0	0	0	0		0	0	0	0	0	0	0	0	0	0	0	0	0	0	0	0	0
0.25	0.013215	0.049994	-0.01032	0.046909	0.019056	0.034431	0.024483	0.009986	0.02218	0.022587	0.030112	0.027558	0.132348	0.019094	0.018093	0.045771	0.00084	0.01589	0.015831		0.25	-0.01063	-0.11631	0.000798	0.125154	0.068233	0.20757	0.017277	0.008537	0.025299	0.000363	0.009689	0.056705	0.000957	0.020951	0.030859	0.045557
0.5	0.025403	0.069068	0.012308	0.029348	0.019577	0.072173	0.034906	0.007227	0.005809	0.028769	0.033888	0.051219	0.025837	0.018452	0.022867	0.042773	0.016989	-0.00188	0.032062		0.5	-0.01382	-0.09211	-0.00186	0.036708	0.034429	0.121086	0.028016	0.016809	0.042023	0.011883	0.013562	0.034479	0.015886	0.023366	0.016379	0.05281
0.75	0.02067	0.097329	0.04206	0.027248	0.025543	0.046234	0.032005	0.051435	0.027573	0.033134	0.0279	0.017768	0.078075	0.020851	0.024814	0.040258	0.010227	0.041216	0.035278		0.75	-0.00274	-0.03694	0.012459	0.089109	0.054757	0.164274	0.028849	0.022608	0.060755	0.012249	0.01806	0.077738	0.010065	0.034613	0.033566	0.056128
1	0.019536	0.069322	0.036591	0.023733	0.017088	0.03815	0.052724	0.021499	0.038643	0.023783	0.033075	0.045353	0.105333	0.014488	0.028008	0.065676	0.037878	0.068505	0.028029		1	-0.01677	-0.04296	0.007178	0.113777	0.054369	0.107869	0.030494	0.022805	0.264701	0.011329	0.028198	0.101246	0.016581	0.041894	0.041822	0.046655
1.25	0.031135	0.084393	0.006962	0.042729	0.016816	0.046077	0.055431	0.050003	0.040128	0.020025	0.037915	0.04083	0.064772	0.023259	0.026534	0.092723	0.01343	0.023676	0.045785		1.25	-0.01708	-0.0142	0.0227	0.056389	0.072566	0.100774	0.030887	0.024046	0.085356	0.011382	0.032206	0.065707	0.012087	0.043595	0.034621	0.04603
1.5	0.048657	0.054634	-0.0042	0.030629	0.018257	0.029972	0.059644	0.052001	0.051043	0.028137	0.023444	0.040634	0.103675	0.023745	0.020693	0.038221	-0.00743	0.046721	0.035044		1.5	-0.00303	0.022916	0.022971	-0.05645	0.039024	0.127805	0.033547	0.026853	0.032791	0.016865	0.030676	0.068307	0.02205	0.048839	0.040644	0.046822
1.75	0.033926	0.049613	0.007043	0.114042	0.020774	0.007047	0.048243	0.044925	0.047375	0.034185	0.033068	0.031355	0.041261	0.01918	0.024914	0.042394	0.006471	0.044932	0.042374		1.75	0.010561	0.011546	0.029366	0.035888	0.060034	0.070751	0.02945	0.025767	0.055893	0.02217	0.032931	0.095296	0.024961	0.054403	0.013162	0.053633
2	0.033836	0.036394	-0.01642	0.066266	0.013797	0.038956	0.049022	0.054047	0.022549	0.03562	0.034948	0.0425	0.064919	0.013195	0.033263	0.044786	0.01193	0.122663	0.044103		2	0.019058	0.046516	0.038819	0.091357	0.049757	0.129999	0.037887	0.035005	0.049503	0.024819	0.035645	0.123094	0.022792	0.05792	0.025846	0.045443
2.25	0.026169	0.038004	0.018441	0.087071	0.022662	0.033307	0.057321	0.037375	0.044114	0.048893	0.044018	0.045432	0.110105	0.020438	0.035824	0.005833	0.017906	0.143796	0.006989		2.25	0.016447	0.021715	0.029287	0.075263	0.068708	0.222824	0.044153	0.036871	0.031471	0.032009	0.039976	0.070507	0.025196	0.066441	0.035206	0.026336
2.5	0.018158	0.057441	0.044415	0.08621	0.009007	0.03033	0.051476	0.027047	0.052829	0.019215	0.050191	0.028241	0.125775	0.013938	0.05348	0.053075	0.011709	0.095422	0.039562		2.5	0.020971	0.019231	0.042993	0.112478	0.081298	0.261109	0.036421	0.038509	0.063685	0.023915	0.036145	0.13885	0.027625	0.071675	0.019347	0.027208
2.75	0.024111	0.052007	0.044945	0.06826	0.006981	0.036796	0.060454	0.029328	0.052763	0.041245	0.028146	0.068992	0.097779	0.007401	0.028612	0.045176	0.002479	0.058129	0.042353		2.75	0.022908	0.002441	0.039394	0.055354	0.082417	0.206611	0.039532	0.035133	0.118661	0.025659	0.04003	0.156514	0.027421	0.070997	0.023761	0.027406
3	0.018781	0.05919	0.042477	0.081674	0.006675	0.033383	0.069331	0.021731	0.042868	0.034	0.038105	0.038923	0.142366	0.017813	0.030776	0.057599	0.016617	0.137732	0.042101		3	0.029379	0.094335	0.04739	0.087302	0.023527	0.107347	0.039325	0.038898	0.385751	0.030044	0.03849	0.122531	0.028066	0.079222	0.029815	0.02401
3.25	0.025842	0.047018	0.033097	0.069149	0.01877	0.015226	0.059546	0.004492	0.064491	0.045943	0.037719	0.036855	0.111735	0.023453	0.039991	0.035262	0.011711	0.106899	0.012855		3.25	0.024891	0.064424	0.041299	0.017151	0.099881	0.141607	0.04386	0.034321	1.25792	0.029022	0.046744	0.135332	0.028739	0.075664	0.036187	0.027313
3.5	0.031691	0.040374	0.019679	0.086867	0.008954	0.029895	0.074064	0.001565	0.069286	0.045914	0.043051	0.083923	0.108344	0.015851	0.033001	0.06454	0.011134	0.169916	0.006337		3.5	0.02421	0.033888	0.053769	0.041518	0.084575	0.189461	0.045181	0.037532	0.090521	0.028568	0.048965	0.154253	0.028452	0.078116	0.021361	0.015307
3.75	0.027168	0.021318	0.023982	0.074706	0.002027	0.07881	0.067971	0.013616	0.062039	0.046605	0.049868	0.078528	0.145599	0.021097	0.029019	0.094379	0.003279	0.106072	0.004838		3.75	0.016729	-0.00298	0.046415	-0.07314	0.07337	0.119869	0.046682	0.041994	0.092842	0.033877	0.046442	0.140422	0.03344	0.081514	0.037197	-0.00275
4	0.022595	0.029171	0.014228	0.069448	0.015676	0.060251	0.074661	0.008983	0.044641	0.077897	0.038324	0.107631	0.064907	0.02199	0.025563	-0.00877	-0.0073	0.148421	0.011491		4	0.011098	0.039649	0.040757	0.082128	0.10568	0.205785	0.043628	0.043625	0.297026	0.039014	0.044619	0.130193	0.029403	0.086321	0.044583	0.006584
4.25	0.037551	0.021305	0.016291	0.09184	0.014143	0.038724	0.077302	0.012567	0.04634	0.059087	0.047893	0.097218	0.101128	0.023532	0.033563	0.010633	-0.00485	0.203782	0.017706		4.25	0.020709	-0.05278	0.043118	0.125258	0.088461	0.173362	0.048511	0.044101	0.06073	0.037781	0.045614	0.161786	0.033506	0.087876	0.040429	-0.00322
4.5	0.026732	0.019328	0.003083	0.092948	0.002669	0.030957	0.076761	0.013529	0.073294	0.049907	0.040275	0.153785	0.06203	0.010984	0.03477	-0.00527	-0.01153	0.218471	0.023932		4.5	0.032542	0.046649	0.051756	0.089959	0.09035	0.152826	0.046103	0.039855	0.080432	0.025081	0.047836	0.176959	0.0394	0.090788	0.043895	0.002493
4.75	0.036185	0.008439	0.004531	0.083636	0.000347	0.035203	0.072078	0.014773	0.046019	0.039817	0.045942	0.047762	0.182126	0.013367	0.033671	0.006556	-0.00672	0.167389	-0.01387		4.75	0.034744	-0.00176	0.043204	0.064594	0.112389	0.236901	0.049078	0.049019	0.099844	0.034088	0.046227	0.14716	0.033768	0.091444	0.02412	-0.01551
5	0.016346	0.011924	0.040729	0.093969	0.000746	0.035424	0.084008	0.005788	0.05403	0.057162	0.049998	0.082269	0.100732	0.009186	0.040865	0.035506	0.001031	0.140324	0.029207		5	0.03742	0.00597	0.052438	0.074979	0.099512	0.219562	0.04777	0.059274	0.068483	0.040385	0.048207	0.163928	0.03712	0.093218	0.020983	-0.01233
5.25	0.028015	0.016222	0.063951	0.103287	-0.00745	-0.00306	0.075011	0.004804	0.05575	0.043433	0.043248	0.071293	0.171048	0.019266	0.044918	0.034782	0.004173	0.172756	0.002653		5.25	0.026457	0.02362	0.047541	0.172857	0.107713	0.136233	0.052508	0.056972	0.054877	0.03459	0.045464	0.164275	0.040688	0.098437	0.026201	-0.01791
5.5	0.038658	-0.01748	0.035573	0.113284	0.009185	0.017931	0.07536	-0.00972	0.061657	0.042116	0.042212	0.091076	0.1913	0.025763	0.039083	0.01963	0.0069	0.252726	0.016732		5.5	0.036789	0.082024	0.052811	-0.02822	0.129019	0.246855	0.04989	0.062098	0.119498	0.040691	0.045833	0.154863	0.03581	0.099103	0.021415	-0.00514
5.75	0.024999	0.009372	0.030788	0.088668	0.002656	0.044963	0.084257	-0.02152	0.06442	0.070445	0.042415	0.099709	0.185361	0.023637	0.036728	0.001889	-0.01239	0.288182	0.023327		5.75	0.040671	0.053336	0.056648	0.112833	0.091569	0.205009	0.044093	0.056114	0.058584	0.035784	0.049474	0.159519	0.043179	0.101813	0.03162	-0.01961
6	0.011212	0.007371	0.055777	0.131634	0.003305	0.008352	0.083116	-0.01786	0.074941	0.058193	0.047893	0.113119	0.208366	0.024255	0.023508	0.026327	-0.01003	0.350078	-0.00299		6	0.031968	0.092622	0.062413	-0.02297	0.102248	0.239437	0.048138	0.055382	0.056221	0.041712	0.039353	0.172913	0.048463	0.101674	0.024578	-0.03126
6.25	0.027128	0.006155	0.063323	0.125504	0.007064	0.016309	0.089272	-0.01971	0.069015	0.063485	0.039718	0.145791	0.219931	0.032427	0.038928	0.051034	0.003835	0.2715	0.036752		6.25	0.044529	0.050758	0.053089	0.000838	0.078425	0.184914	0.04344	0.057413	0.079505	0.040363	0.046251	0.180103	0.045844	0.100936	0.012866	-0.04196
6.5	0.02755	0.027893	0.047932	0.150123	-0.0194	0.052118	0.092936	-0.01378	0.06699	0.064565	0.053399	0.133091	0.258187	0.023127	0.033833	0.011303	-0.01685	0.281238	0.007697		6.5	0.054728	0.014247	0.053613	0.068058	0.098718	0.137667	0.049989	0.045536	0.195524	0.02777	0.051365	0.192011	0.040127	0.097904	0.023743	-0.04566
6.75	0.031239	-0.00892	0.019214	0.11941	-0.01505	0.017532	0.092513	-0.04298	0.054326	0.06617	0.053943	0.11194	0.279058	0.025943	0.030747	0.010671	0.005608	0.323115	0.013891		6.75	0.06027	0.051713	0.052456	-0.05527	0.095533	0.24991	0.046652	0.048741	0.062148	0.024276	0.049887	0.170582	0.045158	0.107501	0.032357	-0.04755
7	0.030033	-0.00754	0.066458	0.147036	-0.00952	-0.00033	0.096351	-0.02524	0.073494	0.067554	0.054922	0.124238	0.241091	0.026644	0.030427	0.0181	0.006217	0.237865	0.011047		7	0.050127	0.085918	0.065245	0.073341	0.1165	0.081261	0.042884	0.050939	0.67108	0.024303	0.043015	0.188347	0.048738	0.101972	0.008799	-0.03984
7.25	0.023335	0.008226	0.05544	0.129092	-0.01073	-0.00288	0.099846	-0.02334	0.06018	0.086136	0.039234	0.09323	0.244959	0.029117	0.034422	-0.00669	-0.01053	0.314173	0.024813		7.25	0.049857	0.054295	0.059462	0.092254	0.112653	0.154889	0.038251	0.041628	0.722614	0.021163	0.045896	0.185626	0.048159	0.10671	0.017814	-0.09109
7.5	0.017582	0.01748	0.035899	0.134338	-0.01342	0.010764	0.111247	-0.01614	0.070238	0.05903	0.041507	0.129491	0.290427	0.029328	0.031405	0.01877	-0.00258	0.362868	0.023154		7.5	0.067053	0.134956	0.061896	0.010253	0.084954	0.242697	0.014447	0.037324	0.706794	0.016226	0.041103	0.190437	0.061371	0.108035	0.025654	-0.08895
7.75	0.030238	0.029301	0.067447	0.158156	-0.00319	0.020673	0.125415	-0.02879	0.068233	0.081245	0.049617	0.126349	0.267138	0.04226	0.034422	-0.00756	-0.0062	0.28165	0.028118		7.75	0.063942	0.078705	0.056483	-0.13818	0.105899	0.181999	0.019566	0.026171	0.345601	0.001229	0.048484	0.199072	0.05464	0.109685	0.019899	-0.06789
8	0.036287	0.001432	0.078934	0.143378	-0.01433	0.046683	0.116959	-0.02276	0.089419	0.073539	0.047605	0.148365	0.201889	0.025602	0.039518	0.015374	0.000941	0.250977	0.006682		8	0.067582	0.090296	0.068157	-0.02349	0.099744	0.164703	0.005619	0.017179	0.046814	0.008489	0.032504	0.194612	0.059227	0.095406	0.045686	-0.10176
