# Supplementary material for: Molecular condensation of the CO/NF-YB/NF-YC/FT complex gates floral transition in Arabidopsis
Source: EMBO J. 2024 Nov 20;44(1):225–50. doi: 10.1038/s44318-024-00293-0 (PMC11696179; doi:10.1038/s44318-024-00293-0)
Supplement: Supplementary file 7 — EV Figures Source Data [file 44318_2024_293_MOESM7_ESM.zip › SD Figure EV3/EV3 M/Quantification of the total intensity of mCherry-CO condensate .xlsx]

## Sheet: Sheet1
Total intensity of mCherry-CO condensate (A. U.)
mCherry-CO + YC9-GFP + YB2
+FT	+DNA
12570	9864
7643	9535
11300	12097
9070	8553
9876	8125
8921	7489
9447	5387
5909	10501
11005	6887
9346	7521
7159	9557
9490	8449
9944	6423
8562	6644
8843	10963
8196	5775
7035	7131
6735	6647
4386	5245
7200	5581
7431	7423
8513	5088
14968	8131
8947	8934
8853	5695
6964	8527
7314	7158
4898	9127
11812	8872
15192	9016
9698	16912
9912	9697
18216	9108
5434	14300
18968	10364
12951	12151
9253	10064
13792	7813
15061	11175
11299	9256
8881	3686
7251	4368.6
4195	5701
3968	6607.2
7112	7000
3762	6320.4
5839	9702.6
6425	8429.8
8059	12741.8
11680	11245.4
6027	19151.8
7677	9607.6
6627	7407
5754	10815.8
9497	8345.2
3935	13375.4
6425	8693.4
5839	10304.6
11680	6622.4
8059	5249.6
6027	9326.8
6627	9266.2
7677	9024.2
5754	9819.2
9497	10516.4
3935	11608.4
5211	5470
	7405.6
	8077.2
	5427.4
	5128.8
	6839.4
	4698.2
