# Supplementary material for: Molecular condensation of the CO/NF-YB/NF-YC/FT complex gates floral transition in Arabidopsis
Source: EMBO J. 2024 Nov 20;44(1):225–50. doi: 10.1038/s44318-024-00293-0 (PMC11696179; doi:10.1038/s44318-024-00293-0)
Supplement: Supplementary file 7 — EV Figures Source Data [file 44318_2024_293_MOESM7_ESM.zip › SD Figure EV4/EV4 D/Relative distribution of GFP-CO signal variance in CO IDR truncations.xlsx]

## Sheet: Sheet1
	GFP-CO signal variance					GFP-CO signal variance distribution							subjected to single- or multi-peak fitting, plot in Figure EV4D
	CO /YC9/YB2	CO/YC9-DIDR1/YB2	CO/YC9-DIDR2/YB2	CO/YC9-DIDR1&2/YB2		Bin center of GFP-CO signal variance	Relative Frequency (%)						Bin center of GFP-CO signal variance	Relative Frequency (%)
	0.11339	0.122545	0.082564	0.137659			CO /YC9/YB2	CO/YC9-DIDR1/YB2	CO/YC9-DIDR2/YB2	CO/YC9-DIDR1&2/YB2				CO /YC9/YB2	CO/YC9-DIDR1/YB2	CO/YC9-DIDR2/YB2	CO/YC9-DIDR1&2/YB2
	0.118079	0.13457	0.143785	0.149483		0.05	0	0	0	0			0.05	1.51198	3.74128	2.9034	0.378477
	0.131027	0.139869	0.159251	0.156353		0.1	4	5.33333	4	5.33333			0.0519019	1.60892	3.91343	3.02669	0.414505
	0.14652	0.149535	0.16649	0.165184		0.15	21.3333	26.6667	17.3333	10.6667			0.0538038	1.71091	4.09129	3.15384	0.453524
	0.152843	0.155223	0.166609	0.173061		0.2	20	25.3333	21.3333	25.3333			0.0557057	1.81815	4.27494	3.28489	0.495736
	0.154337	0.157986	0.17477	0.184867		0.25	30.6667	13.3333	21.3333	28			0.0576076	1.93082	4.46442	3.41989	0.541353
	0.17258	0.162268	0.183844	0.185983		0.3	14.6667	21.3333	12	13.3333			0.0595095	2.04909	4.65978	3.55886	0.590595
	0.174699	0.170471	0.194579	0.186827		0.35	8	5.33333	8	2.66667			0.0614114	2.17315	4.86107	3.70186	0.643694
	0.180743	0.174609	0.197388	0.207082		0.4	0	0	9.33333	10.6667			0.0633133	2.30317	5.06832	3.84892	0.700889
	0.187266	0.178979	0.213714	0.220361		0.45	0	2.66667	5.33333	0			0.0652152	2.43934	5.28155	4.00006	0.762427
	0.193352	0.18283	0.229746	0.221668		0.55	1.33333	0	1.33333	4			0.0671171	2.58182	5.50079	4.15531	0.828567
	0.197805	0.183302	0.234664	0.224041		0.75	0	0	0	0			0.069019	2.73078	5.72604	4.31469	0.899574
	0.22051	0.197314	0.244593	0.23081		0.95	0	0	0	0			0.0709209	2.88641	5.9573	4.47822	0.975721
	0.226219	0.200212	0.261797	0.231252		1.15	0	0	0	0			0.0728228	3.04886	6.19455	4.64591	1.05729
	0.233904	0.200685	0.263555	0.231768		1.35	0	0	0	0			0.0747247	3.21828	6.43778	4.81776	1.14457
	0.239508	0.208544	0.292318	0.239219		1.55	0	0	0	0			0.0766266	3.39485	6.68696	4.99378	1.23786
	0.2522	0.233119	0.308448	0.251184		1.75	0	0	0	0			0.0785285	3.57869	6.94203	5.17395	1.33746
	0.256207	0.234022	0.323884	0.259568		1.95	0	0	0	0			0.0804304	3.76997	7.20295	5.35827	1.44367
	0.263912	0.253074	0.335075	0.268032									0.0823323	3.96879	7.46964	5.54672	1.55681
	0.26901	0.293187	0.355147	0.277673									0.0842342	4.17531	7.74203	5.73928	1.6772
	0.270766	0.299608	0.363563	0.278728									0.0861361	4.38962	8.02002	5.93592	1.80515
	0.300555	0.318669	0.381132	0.279008									0.088038	4.61183	8.30352	6.1366	1.94098
	0.304764	0.340782	0.384806	0.303132									0.0899399	4.84204	8.5924	6.34128	2.08501
	0.332652	0.344352	0.4301	0.390165									0.0918418	5.08033	8.88654	6.54991	2.23757
	0.351469	0.427507	0.45071	0.475281									0.0937437	5.32677	9.18579	6.76244	2.39896
	0.120448	0.090171	0.15139	0.134579									0.0956456	5.58141	9.48999	6.97879	2.56951
	0.143847	0.097391	0.1773	0.188821									0.0975475	5.84431	9.79898	7.19891	2.74953
	0.161744	0.10061	0.194679	0.19374									0.0994494	6.11548	10.1126	7.42271	2.93931
	0.173946	0.137579	0.196757	0.202799									0.101351	6.39494	10.4306	7.65011	3.13915
	0.176835	0.140327	0.204842	0.214036									0.103253	6.68268	10.7528	7.88102	3.34934
	0.188018	0.148058	0.204863	0.227145									0.105155	6.97868	11.079	8.11533	3.57014
	0.216971	0.151668	0.206568	0.233066									0.107057	7.2829	11.4089	8.35294	3.80182
	0.230718	0.153301	0.206715	0.237347									0.108959	7.59529	11.7423	8.59373	4.04462
	0.234611	0.160913	0.212352	0.242809									0.110861	7.91575	12.0789	8.83759	4.29877
	0.235199	0.165392	0.231051	0.255									0.112763	8.24421	12.4185	9.08437	4.56447
	0.238514	0.170629	0.232412	0.257638									0.114665	8.58053	12.7608	9.33395	4.84191
	0.240729	0.174188	0.250048	0.259315									0.116567	8.92457	13.1054	9.58617	5.13124
	0.253829	0.178558	0.250782	0.269208									0.118468	9.27618	13.452	9.84089	5.43261
	0.254313	0.189242	0.258201	0.289298									0.12037	9.63518	13.8004	10.0979	5.74611
	0.255634	0.197531	0.289379	0.289787									0.122272	10.0013	14.1501	10.3572	6.07183
	0.260903	0.224221	0.29676	0.291919									0.124174	10.3745	14.501	10.6184	6.4098
	0.265915	0.253383	0.313305	0.310772									0.126076	10.7543	14.8524	10.8814	6.76005
	0.272972	0.263451	0.323643	0.326162									0.127978	11.1405	15.2042	11.146	7.12254
	0.277764	0.275747	0.333049	0.327307									0.12988	11.5329	15.556	11.4121	7.49722
	0.291283	0.294155	0.375819	0.392427									0.131782	11.9311	15.9073	11.6794	7.88397
	0.297893	0.299655	0.382264	0.395185									0.133684	12.3347	16.2577	11.9477	8.28265
	0.327881	0.309063	0.382839	0.398009									0.135586	12.7435	16.607	12.2168	8.69309
	0.331758	0.312953	0.385232	0.407095									0.137487	13.1569	16.9545	12.4865	9.11504
	0.334226	0.317378	0.436103	0.421392									0.139389	13.5747	17.3	12.7565	9.54823
	0.562796	0.338599	0.553356	0.530897									0.141291	13.9963	17.6431	13.0267	9.99234
	0.152052	0.149002	0.120483	0.107959									0.143193	14.4213	17.9832	13.2967	10.447
	0.15755	0.156201	0.120817	0.110289									0.145095	14.8492	18.32	13.5664	10.9118
	0.164688	0.164931	0.125765	0.111293									0.146997	15.2796	18.653	13.8354	11.3862
	0.164784	0.188316	0.128492	0.122673									0.148899	15.712	18.9819	14.1037	11.8698
	0.166099	0.194793	0.135525	0.134672									0.150801	16.1457	19.3061	14.3708	12.3619
	0.173449	0.19486	0.13982	0.173565									0.152703	16.5802	19.6253	14.6365	12.862
	0.174043	0.198338	0.150729	0.177886									0.154605	17.015	19.939	14.9006	13.3694
	0.176186	0.208703	0.154662	0.180633									0.156507	17.4495	20.2468	15.1628	13.8834
	0.176349	0.209958	0.170308	0.184669									0.158408	17.8831	20.5483	15.4229	14.4032
	0.196869	0.21079	0.177186	0.202854									0.16031	18.3152	20.843	15.6805	14.928
	0.204157	0.215341	0.1778	0.205065									0.162212	18.7451	21.1305	15.9354	15.457
	0.212665	0.225749	0.191953	0.214408									0.164114	19.1722	21.4105	16.1874	15.9892
	0.215828	0.236327	0.197122	0.217483									0.166016	19.5959	21.6824	16.4361	16.5238
	0.217135	0.24573	0.233401	0.224333									0.167918	20.0156	21.946	16.6814	17.0597
	0.244717	0.250256	0.24417	0.227235									0.16982	20.4305	22.2008	16.9228	17.596
	0.246323	0.254258	0.251349	0.238728									0.171722	20.84	22.4464	17.1602	18.1316
	0.252839	0.275787	0.26129	0.245682									0.173624	21.2434	22.6825	17.3934	18.6655
	0.257025	0.282527	0.263677	0.247191									0.175526	21.6401	22.9088	17.6219	19.1964
	0.280652	0.29305	0.267489	0.25074									0.177427	22.0295	23.1248	17.8456	19.7234
	0.280773	0.306264	0.282649	0.251066									0.179329	22.4108	23.3303	18.0642	20.2453
	0.285811	0.308291	0.290541	0.283666									0.181231	22.7833	23.5249	18.2775	20.7609
	0.285942	0.314507	0.34315	0.31589									0.183133	23.1466	23.7083	18.4852	21.269
	0.298525	0.316082	0.347705	0.382277									0.185035	23.4998	23.8803	18.687	21.7685
	0.320559	0.354998	0.399744	0.419057									0.186937	23.8425	24.0405	18.8827	22.2582
	0.357001	0.425578	0.437293	0.527203									0.188839	24.1739	24.1888	19.0722	22.7368
													0.190741	24.4934	24.3249	19.255	23.2034
													0.192643	24.8005	24.4485	19.4311	23.6566
													0.194545	25.0947	24.5595	19.6002	24.0953
													0.196446	25.3752	24.6578	19.7621	24.5184
													0.198348	25.6417	24.743	19.9165	24.9249
													0.20025	25.8936	24.8152	20.0634	25.3136
													0.202152	26.1304	24.8741	20.2025	25.6835
													0.204054	26.3517	24.9198	20.3336	26.0335
													0.205956	26.5571	24.9521	20.4566	26.3629
													0.207858	26.7461	24.9709	20.5712	26.6706
													0.20976	26.9183	24.9763	20.6775	26.9558
													0.211662	27.0735	24.9682	20.7752	27.2177
													0.213564	27.2113	24.9466	20.8642	27.4556
													0.215465	27.3314	24.9116	20.9443	27.6688
													0.217367	27.4336	24.8633	21.0156	27.8567
													0.219269	27.5178	24.8017	21.0778	28.0187
													0.221171	27.5837	24.7268	21.1309	28.1544
													0.223073	27.6312	24.639	21.1749	28.2635
													0.224975	27.6602	24.5381	21.2097	28.3455
													0.226877	27.6706	24.4246	21.2351	28.4003
													0.228779	27.6625	24.2984	21.2513	28.4276
													0.230681	27.6358	24.1598	21.2582	28.4275
													0.232583	27.5906	24.0091	21.2557	28.3999
													0.234484	27.527	23.8465	21.2439	28.3449
													0.236386	27.4451	23.6722	21.2228	28.2626
													0.238288	27.3452	23.4865	21.1924	28.1534
													0.24019	27.2272	23.2896	21.1528	28.0174
													0.242092	27.0916	23.082	21.1039	27.8551
													0.243994	26.9386	22.8639	21.046	27.667
													0.245896	26.7685	22.6356	20.979	27.4536
													0.247798	26.5816	22.3976	20.903	27.2155
													0.2497	26.3783	22.1501	20.8181	26.9534
													0.251602	26.1589	21.8935	20.7245	26.668
													0.253504	25.924	21.6282	20.6223	26.3601
													0.255405	25.674	21.3546	20.5115	26.0305
													0.257307	25.4093	21.0731	20.3924	25.6803
													0.259209	25.1305	20.784	20.2651	25.3102
													0.261111	24.838	20.4879	20.1298	24.9213
													0.263013	24.5325	20.1852	19.9866	24.5148
													0.264915	24.2144	19.8761	19.8356	24.0915
													0.266817	23.8845	19.5613	19.6772	23.6526
													0.268719	23.5432	19.241	19.5115	23.1993
													0.270621	23.1913	18.9158	19.3387	22.7326
													0.272523	22.8292	18.5861	19.159	22.2539
													0.274424	22.4578	18.2523	18.9726	21.7641
													0.276326	22.0775	17.9147	18.7798	21.2645
													0.278228	21.6892	17.574	18.5808	20.7563
													0.28013	21.2933	17.2304	18.3759	20.2407
													0.282032	20.8907	16.8845	18.1652	19.7188
													0.283934	20.4819	16.5365	17.9491	19.1917
													0.285836	20.0677	16.187	17.7277	18.6607
													0.287738	19.6486	15.8364	17.5014	18.1269
													0.28964	19.2254	15.485	17.2704	17.5913
													0.291542	18.7986	15.1332	17.035	17.055
													0.293443	18.369	14.7814	16.7954	16.519
													0.295345	17.9372	14.43	16.5519	15.9845
													0.297247	17.5038	14.0794	16.3048	15.4523
													0.299149	17.0693	13.7299	16.0543	14.9233
													0.301051	16.6345	13.3818	15.8007	14.3986
													0.302953	16.1999	13.0356	15.5443	13.8788
													0.304855	15.7661	12.6914	15.2854	13.3649
													0.306757	15.3335	12.3497	15.0242	12.8576
													0.308659	14.9029	12.0107	14.7609	12.3575
													0.310561	14.4746	11.6747	14.4959	11.8654
													0.312462	14.0492	11.342	14.2294	11.3819
													0.314364	13.6271	11.0128	13.9617	10.9076
													0.316266	13.2089	10.6874	13.693	10.4429
													0.318168	12.7948	10.366	13.4236	9.98835
													0.32007	12.3855	10.0489	13.1537	9.54433
													0.321972	11.9812	9.7362	12.8836	9.11124
													0.323874	11.5823	9.42816	12.6134	8.68939
													0.325776	11.1892	9.12494	12.3436	8.27906
													0.327678	10.8022	8.82671	12.0742	7.88048
													0.32958	10.4215	8.53362	11.8055	7.49383
													0.331481	10.0476	8.24582	11.5377	7.11927
													0.333383	9.68052	7.96343	11.271	6.75688
													0.335285	9.32062	7.68656	11.0057	6.40675
													0.337187	8.96807	7.41531	10.7419	6.06888
													0.339089	8.62307	7.14978	10.4798	5.74327
													0.340991	8.28578	6.89004	10.2196	5.42988
													0.342893	7.95634	6.63615	9.9615	5.12862
													0.344795	7.63487	6.38818	9.70567	4.83939
													0.346697	7.32147	6.14615	9.45225	4.56206
													0.348599	7.01623	5.9101	9.20141	4.29646
													0.350501	6.7192	5.68006	8.95329	4.04242
													0.352402	6.43042	5.45602	8.70804	3.79972
													0.354304	6.14993	5.238	8.4658	3.56813
													0.356206	5.87772	5.02597	8.22667	3.34742
													0.358108	5.61379	4.81993	7.9908	3.13733
													0.36001	5.35812	4.61984	7.75828	2.93758
													0.361912	5.11066	4.42567	7.52922	2.74788
													0.363814	4.87135	4.23738	7.30371	2.56796
													0.365716	4.64014	4.05491	7.08185	2.39749
													0.367618	4.41693	3.8782	6.86372	2.23617
													0.36952	4.20164	3.70719	6.64938	2.08369
													0.371421	3.99416	3.54181	6.43891	1.93974
													0.373323	3.79438	3.38199	6.23237	1.80398
													0.375225	3.60217	3.22764	6.0298	1.6761
													0.377127	3.41741	3.07867	5.83126	1.55578
													0.379029	3.23994	2.93499	5.63677	1.4427
													0.380931	3.06963	2.7965	5.44639	1.33655
													0.382833	2.90632	2.66312	5.26012	1.23701
													0.384735	2.74985	2.53473	5.078	1.14377
													0.386637	2.60006	2.41123	4.90002	1.05654
													0.388539	2.45678	2.29251	4.72622	0.975021
													0.39044	2.31984	2.17846	4.55657	0.898921
													0.392342	2.18906	2.06896	4.39109	0.827959
													0.394244	2.06427	1.96391	4.22976	0.761861
													0.396146	1.94528	1.86319	4.07256	0.700362
													0.398048	1.83192	1.76668	3.91949	0.643205
													0.39995	1.72402	1.67427	3.77052	0.590141
													0.401852	1.62137	1.58583	3.62562	0.540932
													0.403754	1.52382	1.50126	3.48475	0.495346
													0.405656	1.43117	1.42043	3.34789	0.453164
													0.407558	1.34326	1.34323	3.21499	0.414173
													0.409459	1.2599	1.26954	3.08601	0.37817
													0.411361	1.18092	1.19924	2.96091	0.344963
													0.413263	1.10615	1.13222	2.83963	0.314368
													0.415165	1.03541	1.06838	2.72212	0.28621
													0.417067	0.968553	1.00759	2.60833	0.260321
													0.418969	0.905402	0.949747	2.4982	0.236546
													0.420871	0.845801	0.894741	2.39167	0.214734
													0.422773	0.789593	0.842467	2.28868	0.194745
													0.424675	0.736626	0.79282	2.18916	0.176446
													0.426577	0.68675	0.745695	2.09305	0.159711
													0.428478	0.639822	0.700994	2.00028	0.144424
													0.43038	0.595701	0.658616	1.91078	0.130474
													0.432282	0.554249	0.618467	1.82449	0.117758
													0.434184	0.515337	0.580452	1.74133	0.106178
													0.436086	0.478834	0.54448	1.66123	0.095644
													0.437988	0.444619	0.510462	1.58412	0.086072
													0.43989	0.412571	0.478312	1.50992	0.077383
													0.441792	0.382577	0.447944	1.43857	0.069504
													0.443694	0.354525	0.419278	1.36999	0.0623668
													0.445596	0.328309	0.392235	1.30411	0.0559084
													0.447497	0.303828	0.366739	1.24085	0.0500703
													0.449399	0.280984	0.342714	1.18014	0.0447985
													0.451301	0.259683	0.320091	1.1219	0.040043
													0.453203	0.239836	0.2988	1.06608	0.0357577
													0.455105	0.221357	0.278775	1.01258	0.0319001
													0.457007	0.204164	0.259952	0.961351	0.0284312
													0.458909	0.188181	0.242269	0.91231	0.025315
													0.460811	0.173332	0.225667	0.865392	0.0225186
													0.462713	0.159548	0.210089	0.820526	0.0200117
													0.464615	0.146762	0.195481	0.777644	0.0177666
													0.466517	0.13491	0.181791	0.73668	0.0157582
													0.468418	0.123931	0.168968	0.697568	0.0139633
													0.47032	0.11377	0.156966	0.660242	0.0123609
													0.472222	0.104372	0.145737	0.624639	0.0109318
													0.474124	0.0956854	0.135238	0.590697	0.00965861
													0.476026	0.0876633	0.125428	0.558354	0.00852542
													0.477928	0.0802598	0.116267	0.52755	0.00751791
													0.47983	0.0734322	0.107717	0.498227	0.00662306
													0.481732	0.0671404	0.099742	0.470327	0.00582908
													0.483634	0.0613465	0.0923075	0.443795	0.00512532
													0.485536	0.0560149	0.0853811	0.418576	0.00450217
													0.487437	0.0511124	0.0789318	0.394616	0.00395096
													0.489339	0.0466076	0.0729304	0.371865	0.00346388
													0.491241	0.0424714	0.0673489	0.350271	0.00303391
													0.493143	0.0386763	0.062161	0.329787	0.00265475
													0.495045	0.0351966	0.0573418	0.310364	0.00232073
													0.496947	0.0320085	0.0528677	0.291957	0.00202677
													0.498849	0.0290897	0.0487164	0.274521	0.00176833
													0.500751	0.0264193	0.0448669	0.258013	0.00154136
													0.502653	0.0239779	0.0412992	0.242392	0.00134222
													0.504555	0.0217475	0.0379948	0.227616	0.00116768
													0.506456	0.0197114	0.0349359	0.213647	0.00101485
													0.508358	0.0178539	0.0321059	0.200447	0.000881174
													0.51026	0.0161606	0.0294893	0.187981	0.000764365
													0.512162	0.014618	0.0270713	0.176212	0.000662399
													0.514064	0.0132139	0.0248382	0.165108	0.00057348
													0.515966	0.0119366	0.022777	0.154635	0.000496018
													0.517868	0.0107755	0.0208756	0.144763	0.000428604
													0.51977	0.00972084	0.0191226	0.135462	0.000369994
													0.521672	0.00876352	0.0175074	0.126703	0.00031909
													0.523574	0.00789517	0.0160199	0.118458	0.000274923
													0.525475	0.0071081	0.0146509	0.110701	0.000236641
													0.527377	0.00639519	0.0133917	0.103407	0.000203492
													0.529279	0.00574992	0.0122341	0.0965508	0.000174818
													0.531181	0.00516629	0.0111706	0.0901097	0.000150039
													0.533083	0.00463879	0.010194	0.0840614	0.000128647
													0.534985	0.00416235	0.00929772	0.0783846	0.000110199
													0.536887	0.00373234	0.00847571	0.0730591	9.43051e-05
													0.538789	0.00334451	0.0077222	0.0680655	8.06255e-05
													0.540691	0.00299496	0.00703189	0.0633855	6.88636e-05
													0.542593	0.00268015	0.00639983	0.0590013	5.87607e-05
													0.544494	0.00239682	0.00582145	0.0548962	5.00914e-05
													0.546396	0.002142	0.00529248	0.0510543	4.26599e-05
													0.548298	0.00191299	0.00480898	0.0474605	3.62958e-05
													0.5502	0.00170732	0.0043673	0.0441003	3.08513e-05
													0.552102	0.00152274	0.00396404	0.04096	2.61981e-05
													0.554004	0.0013572	0.00359608	0.0380266	2.22252e-05
													0.555906	0.00120885	0.00326051	0.0352878	1.88366e-05
													0.557808	0.00107598	0.00295467	0.0327319	1.59492e-05
													0.55971	0.000957084	0.00267607	0.0303477	1.34913e-05
													0.561612	0.000850751	0.00242243	0.0281249	1.14012e-05
													0.563514	0.000755724	0.00219165	0.0260535	9.62553e-06
													0.565415	0.000670861	0.00198178	0.024124	8.11858e-06
													0.567317	0.000595128	0.00179105	0.0223276	6.84094e-06
													0.569219	0.00052759	0.0016178	0.0206559	5.75878e-06
													0.571121	0.000467403	0.00146052	0.019101	4.84313e-06
													0.573023	0.000413804	0.00131782	0.0176554	4.06912e-06
													0.574925	0.000366105	0.00118842	0.016312	3.41551e-06
													0.576827	0.000323687	0.00107115	0.0150643	2.86411e-06
													0.578729	0.000285992	0.000964928	0.0139058	2.39941e-06
													0.580631	0.000252517	0.000868773	0.0128308	2.00816e-06
													0.582533	0.000222811	0.000781778	0.0118338	1.67909e-06
													0.584434	0.000196467	0.000703115	0.0109094	1.40258e-06
													0.586336	0.000173122	0.000632026	0.0100528	1.17047e-06
													0.588238	0.000152449	0.000567818	0.00925939	9.75832e-07
													0.59014	0.000134154	0.000509858	0.00852487	8.12772e-07
													0.592042	0.000117975	0.000457567	0.00784516	6.76305e-07
													0.593944	0.000103678	0.000410418	0.00721649	5.62207e-07
													0.595846	9.10524e-05	0.000367929	0.00663528	4.66906e-07
													0.597748	7.99106e-05	0.00032966	0.0060982	3.87385e-07
													0.59965	7.00851e-05	0.000295213	0.00560213	3.21097e-07
													0.601552	6.14265e-05	0.000264222	0.00514416	2.65894e-07
													0.603453	5.38015e-05	0.000236358	0.00472155	2.19969e-07
													0.605355	4.70914e-05	0.000211318	0.00433176	1.818e-07
													0.607257	4.11905e-05	0.000188828	0.00397241	1.50109e-07
													0.609159	3.60048e-05	0.000168642	0.00364127	1.23822e-07
													0.611061	3.14509e-05	0.000150532	0.00333626	1.0204e-07
													0.612963	2.74545e-05	0.000134294	0.00305547	8.40086e-08
													0.614865	2.39498e-05	0.000119743	0.00279707	6.90965e-08
													0.616767	2.08785e-05	0.000106711	0.00255941	5.67764e-08
													0.618669	1.81889e-05	9.50467e-05	0.00234091	4.66079e-08
													0.620571	1.58351e-05	8.46114e-05	0.00214013	3.82236e-08
													0.622472	1.37767e-05	7.52812e-05	0.0019557	3.13172e-08
													0.624374	1.19778e-05	6.69437e-05	0.00178639	2.56339e-08
													0.626276	1.04068e-05	5.94975e-05	0.00163102	2.09617e-08
													0.628178	9.03574e-06	5.2851e-05	0.00148851	1.71244e-08
													0.63008	7.84008e-06	4.69217e-05	0.00135785	1.39762e-08
													0.631982	6.79807e-06	4.16351e-05	0.00123812	1.13956e-08
													0.633884	5.8906e-06	3.69242e-05	0.00112845	9.28259e-09
													0.635786	5.10084e-06	3.27287e-05	0.00102804	7.55405e-09
													0.637688	4.414e-06	2.89943e-05	0.000936161	6.14144e-09
													0.63959	3.81708e-06	2.56721e-05	0.000852115	4.98817e-09
													0.641491	3.29867e-06	2.27183e-05	0.000775275	4.04754e-09
													0.643393	2.84875e-06	2.00936e-05	0.000705054	3.28111e-09
													0.645295	2.45855e-06	1.77625e-05	0.000640911	2.65724e-09
													0.647197	2.12037e-06	1.56933e-05	0.000582349	2.14991e-09
													0.649099	1.82748e-06	1.38578e-05	0.000528905	1.73776e-09
													0.651001	1.574e-06	1.22303e-05	0.000480155	1.40327e-09
													0.652903	1.35476e-06	1.07881e-05	0.000435708	1.13206e-09
													0.654805	1.16528e-06	9.51087e-06	0.000395201	9.12387e-10
													0.656707	1.00162e-06	8.38033e-06	0.000358302	7.3463e-10
													0.658609	8.60375e-07	7.38019e-06	0.000324706	5.90932e-10
													0.660511	7.3855e-07	6.4959e-06	0.000294132	4.74883e-10
													0.662412	6.33549e-07	5.71449e-06	0.000266319	3.81255e-10
													0.664314	5.43112e-07	5.02436e-06	0.00024103	3.05791e-10
													0.666216	4.65272e-07	4.4152e-06	0.000218047	2.45026e-10
													0.668118	3.98321e-07	3.8778e-06	0.000197168	1.96147e-10
													0.67002	3.40775e-07	3.40397e-06	0.000178211	1.56866e-10
													0.671922	2.91347e-07	2.98643e-06	0.000161006	1.25331e-10
													0.673824	2.48921e-07	2.61869e-06	0.000145398	1.00038e-10
													0.675726	2.1253e-07	2.295e-06	0.000131245	7.97726e-11
													0.677628	1.81338e-07	2.01023e-06	0.000118418	6.35509e-11
													0.67953	1.5462e-07	1.75985e-06	0.000106798	5.05789e-11
													0.681431	1.3175e-07	1.53982e-06	9.62753e-05	4.02158e-11
													0.683333	1.12188e-07	1.34658e-06	8.67516e-05	3.19451e-11
													0.685235	9.54656e-08	1.17695e-06	7.81357e-05	2.53508e-11
													0.687137	8.11816e-08	1.02814e-06	7.03446e-05	2.00983e-11
													0.689039	6.89885e-08	8.97654e-07	6.33026e-05	1.59186e-11
													0.690941	5.85874e-08	7.83309e-07	5.69406e-05	1.2596e-11
													0.692843	4.9721e-08	6.8316e-07	5.11954e-05	9.95725e-12
													0.694745	4.21681e-08	5.95495e-07	4.60097e-05	7.86368e-12
													0.696647	3.57386e-08	5.18799e-07	4.13312e-05	6.20429e-12
													0.698549	3.0269e-08	4.51737e-07	3.71121e-05	4.89034e-12
													0.70045	2.56193e-08	3.93132e-07	3.3309e-05	3.85092e-12
													0.702352	2.16694e-08	3.41945e-07	2.98826e-05	3.0295e-12
													0.704254	1.83161e-08	2.97263e-07	2.67968e-05	2.38099e-12
													0.706156	1.54713e-08	2.5828e-07	2.40192e-05	1.86949e-12
													0.708058	1.30597e-08	2.24288e-07	2.152e-05	1.46646e-12
													0.70996	1.10165e-08	1.94664e-07	1.92724e-05	1.1492e-12
													0.711862	9.28676e-09	1.68863e-07	1.7252e-05	8.99704e-13
													0.713764	7.82335e-09	1.46402e-07	1.54366e-05	7.03696e-13
													0.715666	6.58613e-09	1.2686e-07	1.38061e-05	5.49858e-13
													0.717568	5.54085e-09	1.09867e-07	1.23425e-05	4.29235e-13
													0.719469	4.65833e-09	9.50996e-08	1.10292e-05	3.3475e-13
													0.721371	3.91375e-09	8.22724e-08	9.85128e-06	2.60811e-13
													0.723273	3.28598e-09	7.1137e-08	8.79531e-06	2.03007e-13
													0.725175	2.75705e-09	6.14755e-08	7.84909e-06	1.57861e-13
													0.727077	2.3117e-09	5.30976e-08	7.00159e-06	1.22636e-13
													0.728979	1.937e-09	4.58367e-08	6.24286e-06	9.51795e-14
													0.730881	1.62194e-09	3.95474e-08	5.56391e-06	7.37985e-14
													0.732783	1.35721e-09	3.41026e-08	4.95662e-06	5.71652e-14
													0.734685	1.13493e-09	2.93916e-08	4.41367e-06	4.4238e-14
													0.736587	9.48418e-10	2.53177e-08	3.92848e-06	3.4201e-14
													0.738488	7.92024e-10	2.17968e-08	3.49509e-06	2.64158e-14
													0.74039	6.60976e-10	1.87553e-08	3.10814e-06	2.03829e-14
													0.742292	5.51241e-10	1.61296e-08	2.76282e-06	1.57127e-14
													0.744194	4.59416e-10	1.3864e-08	2.45479e-06	1.21008e-14
													0.746096	3.8263e-10	1.19102e-08	2.18014e-06	9.31015e-15
													0.747998	3.18464e-10	1.02262e-08	1.93538e-06	7.15615e-15
													0.7499	2.6488e-10	8.77557e-09	1.71733e-06	5.49519e-15
													0.751802	2.20165e-10	7.52667e-09	1.52319e-06	4.21566e-15
													0.753704	1.82875e-10	6.45202e-09	1.3504e-06	3.23093e-15
													0.755606	1.51799e-10	5.52783e-09	1.19668e-06	2.47383e-15
													0.757508	1.25919e-10	4.73346e-09	1.06e-06	1.89231e-15
													0.759409	1.04382e-10	4.05106e-09	9.38518e-07	1.44609e-15
													0.761311	8.64698e-11	3.46517e-09	8.30593e-07	1.10402e-15
													0.763213	7.15836e-11	2.96242e-09	7.34756e-07	8.42052e-16
													0.765115	5.92203e-11	2.53124e-09	6.49692e-07	6.41624e-16
													0.767017	4.89594e-11	2.16166e-09	5.74224e-07	4.8843e-16
													0.768919	4.04493e-11	1.84504e-09	5.07299e-07	3.71453e-16
													0.770821	3.33959e-11	1.57395e-09	4.47977e-07	2.82219e-16
													0.772723	2.7554e-11	1.34196e-09	3.95419e-07	2.14214e-16
													0.774625	2.27187e-11	1.14356e-09	3.48874e-07	1.62438e-16
													0.776527	1.87194e-11	9.73955e-10	3.07673e-07	1.23058e-16
													0.778428	1.54137e-11	8.29061e-10	2.71218e-07	9.31345e-17
													0.78033	1.26833e-11	7.05342e-10	2.38978e-07	7.04192e-17
													0.782232	1.04296e-11	5.99762e-10	2.10478e-07	5.31927e-17
													0.784134	8.57054e-12	5.09711e-10	1.85295e-07	4.01414e-17
													0.786036	7.03815e-12	4.32946e-10	1.63054e-07	3.02631e-17
													0.787938	5.77587e-12	3.67545e-10	1.43419e-07	2.27936e-17
													0.78984	4.7368e-12	3.11855e-10	1.26093e-07	1.71512e-17
													0.791742	3.88204e-12	2.6446e-10	1.10812e-07	1.2893e-17
													0.793644	3.17939e-12	2.24147e-10	9.73401e-08	9.68263e-18
													0.795546	2.60218e-12	1.89877e-10	8.54683e-08	7.26463e-18
													0.797447	2.12833e-12	1.6076e-10	7.50116e-08	5.44519e-18
													0.799349	1.73959e-12	1.36034e-10	6.58053e-08	4.07749e-18
													0.801251	1.42091e-12	1.15049e-10	5.77035e-08	3.05037e-18
													0.803153	1.15982e-12	9.72493e-11	5.0577e-08	2.27977e-18
													0.805055	9.46077e-13	8.21588e-11	4.43112e-08	1.7022e-18
													0.806957	7.71205e-13	6.93725e-11	3.88046e-08	1.26972e-18
													0.808859	6.28234e-13	5.85446e-11	3.39674e-08	9.46212e-19
													0.810761	5.11425e-13	4.93801e-11	2.97201e-08	7.04445e-19
													0.812663	4.16055e-13	4.16277e-11	2.59925e-08	5.23945e-19
													0.814565	3.38242e-13	3.50735e-11	2.27225e-08	3.89318e-19
													0.816466	2.74798e-13	2.95353e-11	1.98551e-08	2.89003e-19
													0.818368	2.23104e-13	2.48582e-11	1.73419e-08	2.14329e-19
													0.82027	1.81013e-13	2.09104e-11	1.51402e-08	1.58796e-19
													0.822172	1.46764e-13	1.75801e-11	1.32123e-08	1.17538e-19
													0.824074	1.18916e-13	1.47723e-11	1.15247e-08	8.6915e-20
													0.825976	9.62871e-14	1.24062e-11	1.00483e-08	6.42085e-20
													0.827878	7.7912e-14	1.04135e-11	8.75722e-09	4.73882e-20
													0.82978	6.30013e-14	8.73609e-12	7.62865e-09	3.49404e-20
													0.831682	5.09099e-14	7.32496e-12	6.64261e-09	2.57374e-20
													0.833584	4.11116e-14	6.13845e-12	5.78148e-09	1.89401e-20
													0.835485	3.31768e-14	5.14137e-12	5.02978e-09	1.39245e-20
													0.837387	2.67555e-14	4.30392e-12	4.37389e-09	1.02272e-20
													0.839289	2.15626e-14	3.60093e-12	3.80186e-09	7.50435e-21
													0.841191	1.73658e-14	3.01114e-12	3.3032e-09	5.5011e-21
													0.843093	1.39765e-14	2.5166e-12	2.86868e-09	4.02871e-21
													0.844995	1.12412e-14	2.10214e-12	2.49022e-09	2.94756e-21
													0.846897	9.0351e-15	1.755e-12	2.16075e-09	2.15446e-21
													0.848799	7.25709e-15	1.46439e-12	1.87404e-09	1.57324e-21
													0.850701	5.82506e-15	1.22124e-12	1.62466e-09	1.14771e-21
													0.852603	4.67247e-15	1.01792e-12	1.40785e-09	8.36464e-22
													0.854505	3.74543e-15	8.47987e-13	1.21944e-09	6.09036e-22
													0.856406	3.0003e-15	7.06044e-13	1.05578e-09	4.43015e-22
													0.858308	2.4018e-15	5.87543e-13	9.13681e-10	3.2194e-22
													0.86021	1.92139e-15	4.88668e-13	7.90362e-10	2.33727e-22
													0.862112	1.53605e-15	4.06213e-13	6.83386e-10	1.69522e-22
													0.864014	1.22716e-15	3.37489e-13	5.90631e-10	1.22834e-22
													0.865916	9.79732e-16	2.8024e-13	5.10241e-10	8.89191e-23
													0.867818	7.81666e-16	2.32577e-13	4.40599e-10	6.43058e-23
													0.86972	6.23223e-16	1.92917e-13	3.80296e-10	4.64606e-23
													0.871622	4.96563e-16	1.59933e-13	3.28102e-10	3.35351e-23
													0.873524	3.95379e-16	1.32517e-13	2.82947e-10	2.41821e-23
													0.875425	3.14602e-16	1.09742e-13	2.439e-10	1.74208e-23
													0.877327	2.5016e-16	9.08319e-14	2.10149e-10	1.25378e-23
													0.879229	1.98784e-16	7.51397e-14	1.80988e-10	9.01481e-24
													0.881131	1.57854e-16	6.21251e-14	1.55806e-10	6.47546e-24
													0.883033	1.25267e-16	5.13369e-14	1.34069e-10	4.64691e-24
													0.884935	9.93407e-17	4.23993e-14	1.15314e-10	3.33149e-24
													0.886837	7.87273e-17	3.49988e-14	9.91385e-11	2.38612e-24
													0.888739	6.23494e-17	2.88744e-14	8.51949e-11	1.70736e-24
													0.890641	4.93455e-17	2.38088e-14	7.31803e-11	1.2205e-24
													0.892543	3.90276e-17	1.96214e-14	6.28325e-11	8.7163e-25
													0.894444	3.08464e-17	1.61617e-14	5.39242e-11	6.21878e-25
													0.896346	2.43638e-17	1.33049e-14	4.62586e-11	4.43259e-25
													0.898248	1.92307e-17	1.09471e-14	3.96652e-11	3.15639e-25
													0.90015	1.51688e-17	9.00229e-15	3.39967e-11	2.24545e-25
													0.902052	1.19569e-17	7.39901e-15	2.91255e-11	1.59587e-25
													0.903954	9.41874e-18	6.07798e-15	2.49413e-11	1.1331e-25
													0.905856	7.41439e-18	4.99012e-15	2.13489e-11	8.0375e-26
													0.907758	5.83267e-18	4.09476e-15	1.82658e-11	5.69578e-26
													0.90966	4.58529e-18	3.35824e-15	1.56212e-11	4.03241e-26
													0.911562	3.60226e-18	2.75271e-15	1.33536e-11	2.85205e-26
													0.913463	2.82809e-18	2.25515e-15	1.14101e-11	2.01525e-26
													0.915365	2.2188e-18	1.84652e-15	9.74522e-12	1.42259e-26
													0.917267	1.73961e-18	1.51113e-15	8.31961e-12	1.00326e-26
													0.919169	1.36299e-18	1.23598e-15	7.09943e-12	7.06844e-27
													0.921071	1.0672e-18	1.01039e-15	6.05555e-12	4.97525e-27
													0.922973	8.35033e-19	8.25531e-16	5.16289e-12	3.49853e-27
													0.924875	6.52937e-19	6.74128e-16	4.39989e-12	2.45775e-27
													0.926777	5.10208e-19	5.50196e-16	3.748e-12	1.72492e-27
													0.928679	3.98412e-19	4.48805e-16	3.19129e-12	1.20942e-27
													0.930581	3.10903e-19	3.65901e-16	2.71609e-12	8.47167e-28
													0.932482	2.42452e-19	2.98151e-16	2.31063e-12	5.92843e-28
													0.934384	1.88945e-19	2.42814e-16	1.96483e-12	4.14467e-28
													0.936286	1.47148e-19	1.97641e-16	1.67005e-12	2.89481e-28
													0.938188	1.1452e-19	1.60785e-16	1.41887e-12	2.0199e-28
													0.94009	8.9067e-20	1.30732e-16	1.20494e-12	1.40806e-28
													0.941992	6.92247e-20	1.06238e-16	1.02282e-12	9.80597e-29
													0.943894	5.37666e-20	8.62874e-17	8.67844e-13	6.82245e-29
													0.945796	4.17324e-20	7.00454e-17	7.36026e-13	4.74209e-29
													0.947698	3.237e-20	5.68299e-17	6.23956e-13	3.29291e-29
													0.9496	2.50911e-20	4.6083e-17	5.28718e-13	2.28438e-29
													0.951502	1.9436e-20	3.73482e-17	4.4782e-13	1.58321e-29
													0.953403	1.50453e-20	3.02527e-17	3.79133e-13	1.09619e-29
													0.955305	1.16387e-20	2.44921e-17	3.20841e-13	7.58256e-30
													0.957207	8.99736e-21	1.98176e-17	2.71392e-13	5.23992e-30
													0.959109	6.9508e-21	1.60267e-17	2.29464e-13	3.61754e-30
													0.961011	5.36616e-21	1.29539e-17	1.93928e-13	2.49507e-30
													0.962913	4.14e-21	1.04647e-17	1.63823e-13	1.71922e-30
													0.964815	3.19187e-21	8.44918e-18	1.38331e-13	1.18347e-30
													0.966717	2.45923e-21	6.8182e-18	1.16755e-13	8.13892e-31
													0.968619	1.89348e-21	5.49909e-18	9.85004e-14	5.59184e-31
													0.970521	1.45691e-21	4.43279e-18	8.30636e-14	3.83816e-31
													0.972422	1.12024e-21	3.57133e-18	7.00153e-14	2.63191e-31
													0.974324	8.60792e-22	2.87573e-18	5.89908e-14	1.80301e-31
													0.976226	6.60989e-22	2.31436e-18	4.96804e-14	1.23397e-31
													0.978128	5.07223e-22	1.86158e-18	4.18211e-14	8.4371e-32
													0.98003	3.88966e-22	1.49657e-18	3.51896e-14	5.76316e-32
													0.981932	2.9808e-22	1.20248e-18	2.95967e-14	3.93285e-32
													0.983834	2.28277e-22	9.65658e-19	2.48818e-14	2.68123e-32
													0.985736	1.74703e-22	7.75061e-19	2.09088e-14	1.82617e-32
													0.987638	1.33613e-22	6.21748e-19	1.75625e-14	1.24259e-32
													0.98954	1.02118e-22	4.98492e-19	1.47453e-14	8.44686e-33
													0.991441	7.7995e-23	3.99455e-19	1.23745e-14	5.73643e-33
													0.993343	5.95304e-23	3.19921e-19	1.03804e-14	3.89196e-33
													0.995245	4.54066e-23	2.56085e-19	8.70376e-15	2.638e-33
													0.997147	3.46105e-23	2.04876e-19	7.29475e-15	1.78632e-33
													0.999049	2.63637e-23	1.63819e-19	6.11115e-15	1.20844e-33
													1.00095	2.00683e-23	1.30919e-19	5.11735e-15	8.16718e-34
													1.00285	1.5266e-23	1.0457e-19	4.28328e-15	5.5144e-34
													1.00475	1.16051e-23	8.34786e-20	3.58359e-15	3.71966e-34
													1.00666	8.81617e-24	6.66056e-20	2.99687e-15	2.50662e-34
													1.00856	6.69298e-24	5.31144e-20	2.50511e-15	1.68754e-34
													1.01046	5.07771e-24	4.2333e-20	2.09313e-15	1.13501e-34
													1.01236	3.84968e-24	3.37219e-20	1.74813e-15	7.62649e-35
													1.01426	2.91669e-24	2.68479e-20	1.45936e-15	5.11952e-35
													1.01617	2.20833e-24	2.13636e-20	1.21775e-15	3.43332e-35
													1.01807	1.67088e-24	1.69904e-20	1.0157e-15	2.30027e-35
													1.01997	1.26339e-24	1.35052e-20	8.468e-16	1.53966e-35
													1.02187	9.54629e-25	1.0729e-20	7.05677e-16	1.02955e-35
													1.02377	7.20845e-25	8.51898e-21	5.87814e-16	6.87785e-36
													1.02568	5.43949e-25	6.76053e-21	4.89422e-16	4.59025e-36
													1.02758	4.10187e-25	5.36215e-21	4.07321e-16	3.06056e-36
													1.02948	3.09111e-25	4.25073e-21	3.38843e-16	2.03866e-36
													1.03138	2.32786e-25	3.36785e-21	2.81754e-16	1.35665e-36
													1.03328	1.75189e-25	2.66691e-21	2.34181e-16	9.01928e-37
													1.03519	1.31754e-25	2.11072e-21	1.94555e-16	5.9904e-37
													1.03709	9.90217e-26	1.66962e-21	1.61563e-16	3.97483e-37
													1.03899	7.43713e-26	1.31999e-21	1.34107e-16	2.63489e-37
													1.04089	5.58199e-26	1.04301e-21	1.11268e-16	1.74496e-37
													1.04279	4.18679e-26	8.23709e-22	9.22776e-17	1.15449e-37
													1.04469	3.13821e-26	6.50165e-22	7.6495e-17	7.63082e-38
													1.0466	2.35066e-26	5.12908e-22	6.3384e-17	5.03888e-38
													1.0485	1.75957e-26	4.04409e-22	5.24971e-17	3.32412e-38
													1.0504	1.31624e-26	3.1869e-22	4.3461e-17	2.19078e-38
													1.0523	9.83938e-27	2.51005e-22	3.59645e-17	1.44245e-38
													1.0542	7.35039e-27	1.97588e-22	2.9748e-17	9.4882e-39
													1.05611	5.48734e-27	1.55455e-22	2.45952e-17	6.23514e-39
													1.05801	4.09375e-27	1.2224e-22	2.03261e-17	4.09344e-39
													1.05991	3.05203e-27	9.60707e-23	1.67906e-17	2.68479e-39
													1.06181	2.27387e-27	7.54628e-23	1.38639e-17	1.75919e-39
													1.06371	1.69298e-27	5.92434e-23	1.14424e-17	1.15158e-39
													1.06562	1.25963e-27	4.64851e-23	9.43966e-18	7.53104e-40
													1.06752	9.36583e-28	3.64546e-23	7.78404e-18	4.92035e-40
													1.06942	6.95915e-28	2.85731e-23	6.41599e-18	3.21157e-40
													1.07132	5.16744e-28	2.23835e-23	5.28605e-18	2.0942e-40
													1.07322	3.83445e-28	1.75252e-23	4.3532e-18	1.36427e-40
													1.07513	2.8434e-28	1.3714e-23	3.5834e-18	8.87892e-41
													1.07703	2.10709e-28	1.07259e-23	2.94843e-18	5.77299e-41
													1.07893	1.5604e-28	8.38429e-24	2.42491e-18	3.74991e-41
													1.08083	1.15477e-28	6.55036e-24	1.99347e-18	2.43345e-41
													1.08273	8.54015e-29	5.11481e-24	1.63808e-18	1.57762e-41
													1.08463	6.31166e-29	3.99172e-24	1.34545e-18	1.02179e-41
													1.08654	4.66155e-29	3.11356e-24	1.10461e-18	6.61154e-42
													1.08844	3.44053e-29	2.42727e-24	9.06486e-19	4.27388e-42
													1.09034	2.53763e-29	1.89124e-24	7.43571e-19	2.76008e-42
													1.09224	1.87043e-29	1.47279e-24	6.09667e-19	1.78075e-42
													1.09414	1.37772e-29	1.1463e-24	4.99657e-19	1.14779e-42
													1.09605	1.01412e-29	8.9171e-25	4.09319e-19	7.39096e-43
													1.09795	7.45979e-30	6.93289e-25	3.35166e-19	4.75467e-43
													1.09985	5.48368e-30	5.3873e-25	2.74326e-19	3.05576e-43
													1.10175	4.02834e-30	4.18401e-25	2.24432e-19	1.962e-43
													1.10365	2.95726e-30	3.24774e-25	1.83532e-19	1.25851e-43
													1.10556	2.1695e-30	2.51962e-25	1.50019e-19	8.06484e-44
													1.10746	1.59052e-30	1.95368e-25	1.22572e-19	5.16315e-44
													1.10936	1.16527e-30	1.51404e-25	1.00103e-19	3.30227e-44
													1.11126	8.53147e-31	1.17271e-25	8.17167e-20	2.11004e-44
													1.11316	6.24207e-31	9.07833e-26	6.66782e-20	1.34694e-44
													1.11507	4.56396e-31	7.02406e-26	5.43834e-20	8.58989e-45
													1.11697	3.33475e-31	5.4317e-26	4.43362e-20	5.47275e-45
													1.11887	2.43497e-31	4.19807e-26	3.61293e-20	3.4834e-45
													1.12077	1.77678e-31	3.24287e-26	2.94286e-20	2.21504e-45
													1.12267	1.29563e-31	2.50365e-26	2.39602e-20	1.40715e-45
													1.12457	9.44138e-32	1.9319e-26	1.94993e-20	8.93051e-46
													1.12648	6.87542e-32	1.48992e-26	1.5862e-20	5.66231e-46
													1.12838	5.00348e-32	1.14843e-26	1.28975e-20	3.58667e-46
													1.13028	3.63876e-32	8.84733e-27	1.04824e-20	2.2697e-46
													1.13218	2.64449e-32	6.81218e-27	8.51587e-21	1.43491e-46
													1.13408	1.92062e-32	5.24234e-27	6.9152e-21	9.06279e-47
													1.13599	1.39395e-32	4.0321e-27	5.61293e-21	5.71845e-47
													1.13789	1.01102e-32	3.09957e-27	4.55391e-21	3.60475e-47
													1.13979	7.32799e-33	2.38143e-27	3.69308e-21	2.27013e-47
													1.14169	5.30782e-33	1.82869e-27	2.99365e-21	1.42826e-47
													1.14359	3.84199e-33	1.40349e-27	2.42563e-21	8.97726e-48
													1.1455	2.77911e-33	1.07657e-27	1.96452e-21	5.63716e-48
													1.1474	2.00892e-33	8.25359e-28	1.59037e-21	3.53636e-48
													1.1493	1.4512e-33	6.32424e-28	1.28691e-21	2.21632e-48
													1.1512	1.04762e-33	4.84328e-28	1.0409e-21	1.38767e-48
													1.1531	7.55761e-34	3.70712e-28	8.41545e-22	8.68007e-49
													1.15501	5.44848e-34	2.83595e-28	6.80073e-22	5.42423e-49
													1.15691	3.92532e-34	2.16834e-28	5.49343e-22	3.38636e-49
													1.15881	2.82607e-34	1.657e-28	4.43548e-22	2.11207e-49
													1.16071	2.03329e-34	1.26556e-28	3.57971e-22	1.31602e-49
													1.16261	1.46192e-34	9.66066e-29	2.88778e-22	8.19217e-50
													1.16451	1.0504e-34	7.37052e-29	2.32857e-22	5.09464e-50
													1.16642	7.5422e-35	5.62024e-29	1.87682e-22	3.16525e-50
													1.16832	5.41188e-35	4.28329e-29	1.51205e-22	1.96464e-50
													1.17022	3.88067e-35	3.26262e-29	1.21765e-22	1.21825e-50
													1.17212	2.78083e-35	2.48382e-29	9.80129e-23	7.54695e-51
													1.17402	1.99136e-35	1.88991e-29	7.88597e-23	4.67074e-51
													1.17593	1.42506e-35	1.43723e-29	6.34215e-23	2.88788e-51
													1.17783	1.01912e-35	1.09239e-29	5.09832e-23	1.78383e-51
													1.17973	7.28327e-36	8.2984e-30	4.09664e-23	1.1008e-51
													1.18163	5.20159e-36	6.30054e-30	3.29031e-23	6.78642e-52
													1.18353	3.71239e-36	4.78108e-30	2.64153e-23	4.17979e-52
													1.18544	2.64777e-36	3.6261e-30	2.11974e-23	2.57186e-52
													1.18734	1.88719e-36	2.74866e-30	1.70028e-23	1.58096e-52
													1.18924	1.34418e-36	2.08241e-30	1.36322e-23	9.70898e-53
													1.19114	9.56774e-37	1.5768e-30	1.09251e-23	5.95671e-53
													1.19304	6.80565e-37	1.19331e-30	8.75163e-24	3.65106e-53
													1.19494	4.83769e-37	9.02606e-31	7.00751e-24	2.23569e-53
													1.19685	3.43649e-37	6.82349e-31	5.60851e-24	1.36768e-53
													1.19875	2.4395e-37	5.15562e-31	4.48684e-24	8.35867e-54
													1.20065	1.73059e-37	3.89333e-31	3.58793e-24	5.10352e-54
													1.20255	1.22686e-37	2.93851e-31	2.86785e-24	3.11302e-54
													1.20445	8.69175e-38	2.21666e-31	2.29127e-24	1.89703e-54
													1.20636	6.15356e-38	1.67123e-31	1.82982e-24	1.1549e-54
													1.20826	4.35366e-38	1.25933e-31	1.46066e-24	7.02421e-55
													1.21016	3.07815e-38	9.48437e-32	1.16546e-24	4.26805e-55
													1.21206	2.17488e-38	7.13909e-32	9.29514e-25	2.59084e-55
													1.21396	1.53564e-38	5.37085e-32	7.4101e-25	1.5712e-55
													1.21587	1.08355e-38	4.0384e-32	5.90475e-25	9.51926e-56
													1.21777	7.64046e-39	3.03488e-32	4.70315e-25	5.76175e-56
													1.21967	5.38391e-39	2.27949e-32	3.74442e-25	3.48406e-56
													1.22157	3.79127e-39	1.7112e-32	2.97982e-25	2.10473e-56
													1.22347	2.66797e-39	1.2839e-32	2.37031e-25	1.27024e-56
													1.22538	1.87622e-39	9.62777e-33	1.88464e-25	7.65875e-57
													1.22728	1.31855e-39	7.21583e-33	1.49783e-25	4.61326e-57
													1.22918	9.26013e-40	5.40521e-33	1.18989e-25	2.77612e-57
													1.23108	6.499e-40	4.04673e-33	9.44838e-26	1.66897e-57
													1.23298	4.5581e-40	3.02804e-33	7.49927e-26	1.0024e-57
													1.23488	3.1947e-40	2.26457e-33	5.94962e-26	6.01463e-58
													1.23679	2.23761e-40	1.69268e-33	4.71813e-26	3.60545e-58
													1.23869	1.5662e-40	1.26453e-33	3.73989e-26	2.15918e-58
													1.24059	1.09552e-40	9.44169e-34	2.96318e-26	1.29181e-58
													1.24249	7.65771e-41	7.04589e-34	2.34675e-26	7.72125e-59
													1.24439	5.34918e-41	5.25519e-34	1.85773e-26	4.6106e-59
													1.2463	3.73409e-41	3.91747e-34	1.46998e-26	2.75047e-59
													1.2482	2.60489e-41	2.9187e-34	1.16264e-26	1.63921e-59
													1.2501	1.81595e-41	2.17339e-34	9.19162e-27	9.75988e-60
													1.252	1.2651e-41	1.61753e-34	7.26352e-27	5.80541e-60
													1.2539	8.80757e-42	1.20319e-34	5.73735e-27	3.44986e-60
													1.25581	6.12767e-42	8.94501e-35	4.52986e-27	2.0481e-60
													1.25771	4.26033e-42	6.6465e-35	3.57493e-27	1.21473e-60
													1.25961	2.96005e-42	4.93595e-35	2.82007e-27	7.19759e-61
													1.26151	2.05524e-42	3.66365e-35	2.22362e-27	4.26064e-61
													1.26341	1.42606e-42	2.71784e-35	1.75256e-27	2.51967e-61
													1.26532	9.88821e-43	2.01511e-35	1.38068e-27	1.48865e-61
													1.26722	6.85185e-43	1.49327e-35	1.08723e-27	8.78656e-62
													1.26912	4.74467e-43	1.10598e-35	8.55778e-28	5.18116e-62
													1.27102	3.28332e-43	8.18688e-36	6.73301e-28	3.05221e-62
													1.27292	2.27053e-43	6.05699e-36	5.29501e-28	1.79631e-62
													1.27482	1.5691e-43	4.47879e-36	4.1623e-28	1.05616e-62
													1.27673	1.08364e-43	3.31001e-36	3.27047e-28	6.20378e-63
													1.27863	7.47867e-44	2.44492e-36	2.56859e-28	3.64052e-63
													1.28053	5.15791e-44	1.80495e-36	2.01646e-28	2.13427e-63
													1.28243	3.55493e-44	1.33178e-36	1.58232e-28	1.25002e-63
													1.28433	2.44848e-44	9.82121e-37	1.2411e-28	7.31414e-64
													1.28624	1.68528e-44	7.23875e-37	9.73041e-29	4.27553e-64
													1.28814	1.15919e-44	5.33246e-37	7.62542e-29	2.49687e-64
													1.29004	7.96793e-45	3.92606e-37	5.97317e-29	1.45674e-64
													1.29194	5.47325e-45	2.88903e-37	4.67688e-29	8.4908e-65
													1.29384	3.75711e-45	2.12478e-37	3.6603e-29	4.94418e-65
													1.29575	2.57733e-45	1.56185e-37	2.86343e-29	2.87621e-65
													1.29765	1.76683e-45	1.14745e-37	2.23906e-29	1.67158e-65
													1.29955	1.2104e-45	8.42541e-38	1.75006e-29	9.70536e-66
													1.30145	8.2865e-46	6.18322e-38	1.36726e-29	5.6296e-66
													1.30335	5.6692e-46	4.53529e-38	1.06772e-29	3.26229e-66
													1.30526	3.87597e-46	3.32476e-38	8.3344e-30	1.88863e-66
													1.30716	2.64819e-46	2.43602e-38	6.5028e-30	1.09233e-66
													1.30906	1.80811e-46	1.78389e-38	5.07148e-30	6.31158e-67
													1.31096	1.2337e-46	1.30563e-38	3.95348e-30	3.64337e-67
													1.31286	8.41204e-47	9.5508e-39	3.08058e-30	2.1011e-67
													1.31476	5.73196e-47	6.98271e-39	2.39936e-30	1.21052e-67
													1.31667	3.90313e-47	5.10239e-39	1.86796e-30	6.96749e-68
													1.31857	2.65602e-47	3.7264e-39	1.45362e-30	4.00646e-68
													1.32047	1.80616e-47	2.72001e-39	1.13068e-30	2.30157e-68
													1.32237	1.22742e-47	1.98435e-39	8.79107e-31	1.3209e-68
													1.32427	8.33558e-48	1.44687e-39	6.83205e-31	7.57343e-69
													1.32618	5.65702e-48	1.05441e-39	5.30726e-31	4.33807e-69
													1.32808	3.83662e-48	7.67986e-40	4.12096e-31	2.48245e-69
													1.32998	2.60026e-48	5.59066e-40	3.19843e-31	1.4192e-69
													1.33188	1.76114e-48	4.06761e-40	2.48132e-31	8.10564e-70
													1.33378	1.19201e-48	2.95788e-40	1.92415e-31	4.62499e-70
													1.33569	8.0626e-49	2.14975e-40	1.49144e-31	2.63641e-70
													1.33759	5.44977e-49	1.56157e-40	1.15553e-31	1.5014e-70
													1.33949	3.6812e-49	1.1337e-40	8.94881e-32	8.542e-71
													1.34139	2.4849e-49	8.22629e-41	6.92722e-32	4.85515e-71
													1.34329	1.67624e-49	5.96587e-41	5.35997e-32	2.75693e-71
													1.3452	1.12999e-49	4.32424e-41	4.14548e-32	1.56397e-71
													1.3471	7.61235e-50	3.13265e-41	3.20477e-32	8.86359e-72
													1.349	5.12474e-50	2.26819e-41	2.47644e-32	5.01848e-72
													1.3509	3.44774e-50	1.64139e-41	1.91279e-32	2.83867e-72
													1.3528	2.31795e-50	1.18716e-41	1.47679e-32	1.60412e-72
													1.3547	1.55734e-50	8.58174e-42	1.13966e-32	9.05603e-73
													1.35661	1.04561e-50	6.2002e-42	8.79114e-33	5.10763e-73
													1.35851	7.01563e-51	4.47715e-42	6.77833e-33	2.87794e-73
													1.36041	4.70404e-51	3.2312e-42	5.22408e-33	1.62003e-73
													1.36231	3.15198e-51	2.33072e-42	4.02445e-33	9.11054e-74
													1.36421	2.11059e-51	1.68029e-42	3.09893e-33	5.11853e-74
													1.36612	1.41232e-51	1.21072e-42	2.38522e-33	2.87294e-74
													1.36802	9.44435e-52	8.71902e-43	1.83507e-33	1.61097e-74
													1.36992	6.3113e-52	6.27564e-43	1.41119e-33	9.02461e-75
													1.37182	4.21477e-52	4.51454e-43	1.08475e-33	5.05067e-75
													1.37372	2.81279e-52	3.24591e-43	8.33454e-34	2.8239e-75
													1.37563	1.8759e-52	2.33251e-43	6.40094e-34	1.57736e-75
													1.37753	1.25023e-52	1.67524e-43	4.91377e-34	8.80218e-76
													1.37943	8.3268e-53	1.20253e-43	3.77047e-34	4.90716e-76
													1.38133	5.54212e-53	8.62741e-44	2.89191e-34	2.73307e-76
													1.38323	3.68622e-53	6.1863e-44	2.21709e-34	1.52072e-76
													1.38514	2.45017e-53	4.43351e-44	1.699e-34	8.45338e-77
													1.38704	1.62749e-53	3.17563e-44	1.3014e-34	4.69451e-77
													1.38894	1.08031e-53	2.27341e-44	9.9641e-35	2.60453e-77
													1.39084	7.1662e-54	1.62664e-44	7.62561e-35	1.44361e-77
													1.39274	4.75047e-54	1.16324e-44	5.83338e-35	7.99371e-78
													1.39464	3.14698e-54	8.31409e-45	4.46042e-35	4.42209e-78
													1.39655	2.08333e-54	5.93916e-45	3.4091e-35	2.44392e-78
													1.39845	1.37826e-54	4.24035e-45	2.60444e-35	1.34935e-78
													1.40035	9.112e-55	3.02583e-45	1.98883e-35	7.44293e-79
													1.40225	6.0201e-55	2.158e-45	1.51806e-35	4.1015e-79
													1.40415	3.97468e-55	1.53824e-45	1.15822e-35	2.25799e-79
													1.40606	2.62247e-55	1.09588e-45	8.83289e-36	1.24188e-79
													1.40796	1.72912e-55	7.80315e-46	6.73323e-36	6.82366e-80
													1.40986	1.13933e-55	5.55316e-46	5.13043e-36	3.74572e-80
													1.41176	7.50209e-56	3.94982e-46	3.90744e-36	2.05416e-80
													1.41366	4.93655e-56	2.80788e-46	2.97469e-36	1.12541e-80
													1.41557	3.24618e-56	1.99502e-46	2.2636e-36	6.15984e-81
													1.41747	2.1332e-56	1.41671e-46	1.72174e-36	3.36827e-81
													1.41937	1.40087e-56	1.0055e-46	1.30901e-36	1.84003e-81
													1.42127	9.19331e-57	7.13256e-47	9.94785e-37	1.0042e-81
													1.42317	6.02914e-57	5.05681e-47	7.55657e-37	5.47519e-82
													1.42508	3.95136e-57	3.58322e-47	5.73759e-37	2.98233e-82
													1.42698	2.5879e-57	2.53767e-47	4.35455e-37	1.6229e-82
													1.42888	1.69378e-57	1.79624e-47	3.30344e-37	8.82287e-83
													1.43078	1.10783e-57	1.27074e-47	2.50495e-37	4.79189e-83
													1.43268	7.241e-58	8.98498e-48	1.89863e-37	2.60006e-83
													1.43458	4.72969e-58	6.34954e-48	1.43844e-37	1.40942e-83
													1.43649	3.08728e-58	4.4847e-48	1.08931e-37	7.63266e-84
													1.43839	2.01385e-58	3.16585e-48	8.24562e-38	4.12945e-84
													1.44029	1.31276e-58	2.23364e-48	6.23882e-38	2.23197e-84
													1.44219	8.55172e-59	1.57507e-48	4.71836e-38	1.20521e-84
													1.44409	5.56711e-59	1.11008e-48	3.56689e-38	6.50159e-85
													1.446	3.62172e-59	7.81942e-49	2.69524e-38	3.50393e-85
													1.4479	2.35455e-59	5.50503e-49	2.0357e-38	1.88656e-85
													1.4498	1.52971e-59	3.87357e-49	1.53688e-38	1.01477e-85
													1.4517	9.93162e-60	2.72413e-49	1.15978e-38	5.45308e-86
													1.4536	6.44375e-60	1.91474e-49	8.74822e-39	2.9275e-86
													1.45551	4.17797e-60	1.34511e-49	6.59589e-39	1.57012e-86
													1.45741	2.70708e-60	9.44438e-50	4.97092e-39	8.41292e-87
													1.45931	1.75285e-60	6.62755e-50	3.74464e-39	4.50341e-87
													1.46121	1.13422e-60	4.64835e-50	2.81963e-39	2.40833e-87
													1.46311	7.3343e-61	3.25844e-50	2.12218e-39	1.28668e-87
													1.46502	4.73945e-61	2.2829e-50	1.59656e-39	6.8676e-88
													1.46692	3.06059e-61	1.59856e-50	1.20059e-39	3.66201e-88
													1.46882	1.97511e-61	1.11876e-50	9.0243e-40	1.9508e-88
													1.47072	1.27376e-61	7.82551e-51	6.7802e-40	1.03821e-88
													1.47262	8.209e-62	5.47082e-51	5.09191e-40	5.52003e-89
													1.47452	5.28691e-62	3.82259e-51	3.82233e-40	2.93207e-89
													1.47643	3.40269e-62	2.6695e-51	2.86804e-40	1.55592e-89
													1.47833	2.18852e-62	1.86323e-51	2.15105e-40	8.24863e-90
													1.48023	1.40665e-62	1.29978e-51	1.6126e-40	4.36873e-90
													1.48213	9.0351e-63	9.0623e-52	1.2084e-40	2.31158e-90
													1.48403	5.79945e-63	6.31499e-52	9.05118e-41	1.22192e-90
													1.48594	3.72005e-63	4.39818e-52	6.77655e-41	6.45289e-91
													1.48784	2.38463e-63	3.06153e-52	5.07132e-41	3.40445e-91
													1.48974	1.52756e-63	2.12995e-52	3.79353e-41	1.7944e-91
													1.49164	9.77884e-64	1.48104e-52	2.83645e-41	9.44871e-92
													1.49354	6.25581e-64	1.02927e-52	2.1199e-41	4.97056e-92
													1.49545	3.99934e-64	7.14923e-53	1.58367e-41	2.61227e-92
													1.49735	2.55506e-64	4.96311e-53	1.18257e-41	1.37154e-92
													1.49925	1.63126e-64	3.44361e-53	8.82662e-42	7.19418e-93
													1.50115	1.04077e-64	2.38803e-53	6.58525e-42	3.76993e-93
													1.50305	6.63577e-65	1.65513e-53	4.91089e-42	1.97363e-93
													1.50495	4.22803e-65	1.14654e-53	3.66064e-42	1.03223e-93
													1.50686	2.69212e-65	7.93802e-54	2.72749e-42	5.39347e-94
													1.50876	1.713e-65	5.49289e-54	2.03132e-42	2.8154e-94
													1.51066	1.08926e-65	3.79888e-54	1.51218e-42	1.46822e-94
													1.51256	6.92167e-66	2.62589e-54	1.12522e-42	7.64931e-95
													1.51446	4.39542e-66	1.8141e-54	8.36915e-43	3.98138e-95
													1.51637	2.78932e-66	1.2526e-54	6.22206e-43	2.07026e-95
													1.51827	1.7689e-66	8.64433e-55	4.62377e-43	1.07546e-95
													1.52017	1.12103e-66	5.96231e-55	3.43453e-43	5.58143e-96
													1.52207	7.09973e-67	4.11021e-55	2.55005e-43	2.89385e-96
													1.52397	4.49338e-67	2.8319e-55	1.89251e-43	1.49895e-96
													1.52588	2.84193e-67	1.95011e-55	1.40391e-43	7.75669e-97
													1.52778	1.79623e-67	1.34216e-55	1.04099e-43	4.01002e-97
													1.52968	1.13454e-67	9.23245e-56	7.71553e-44	2.07108e-97
													1.53158	7.16117e-68	6.34738e-56	5.71602e-44	1.06863e-97
													1.53348	4.51708e-68	4.36152e-56	4.23283e-44	5.50854e-98
													1.53539	2.84734e-68	2.99535e-56	3.13312e-44	2.83678e-98
													1.53729	1.79362e-68	2.056e-56	2.3181e-44	1.45947e-98
													1.53919	1.12909e-68	1.41047e-56	1.71434e-44	7.50144e-99
													1.54109	7.10293e-69	9.67095e-57	1.26728e-44	3.85189e-99
													1.54299	4.46533e-69	6.62737e-57	9.36386e-45	1.97598e-99
													1.54489	2.80529e-69	4.5392e-57	6.91589e-45	1.01268e-99
													1.5468	1.76121e-69	3.10729e-57	5.10564e-45	5.18491e-100
													1.5487	1.10498e-69	2.12594e-57	3.76758e-45	2.6521e-100
													1.5506	6.92792e-70	1.45374e-57	2.77896e-45	1.35525e-100
													1.5525	4.34071e-70	9.93545e-58	2.04886e-45	6.91873e-101
													1.5544	2.71787e-70	6.78663e-58	1.50992e-45	3.5287e-101
													1.55631	1.7006e-70	4.63325e-58	1.11225e-45	1.79797e-101
													1.55821	1.06338e-70	3.16143e-58	8.18955e-46	9.15232e-102
													1.56011	6.64476e-71	2.156e-58	6.02737e-46	4.65435e-102
													1.56201	4.14935e-71	1.46953e-58	4.43409e-46	2.36465e-102
													1.56391	2.58934e-71	1.00109e-58	3.26055e-46	1.2002e-102
													1.56582	1.61476e-71	6.81606e-59	2.39655e-46	6.08586e-103
													1.56772	1.00631e-71	4.63831e-59	1.76073e-46	3.08297e-103
													1.56962	6.26711e-72	3.15466e-59	1.29302e-46	1.56026e-103
													1.57152	3.90041e-72	2.14442e-59	9.49139e-47	7.88867e-104
													1.57342	2.42584e-72	1.45691e-59	6.96407e-47	3.98466e-104
													1.57533	1.50772e-72	9.8929e-60	5.10747e-47	2.01075e-104
													1.57723	9.36461e-73	6.71396e-60	3.74418e-47	1.01369e-104
													1.57913	5.81255e-73	4.55407e-60	2.74358e-47	5.10541e-105
													1.58103	3.60539e-73	3.08735e-60	2.0095e-47	2.56884e-105
													1.58293	2.23484e-73	2.09189e-60	1.47119e-47	1.29129e-105
													1.58483	1.38436e-73	1.41663e-60	1.07661e-47	6.4847e-106
													1.58674	8.56956e-74	9.58829e-61	7.87509e-48	3.25339e-106
													1.58864	5.30124e-74	6.4862e-61	5.75789e-48	1.63066e-106
													1.59054	3.27721e-74	4.38537e-61	4.20805e-48	8.16522e-107
													1.59244	2.02461e-74	2.96338e-61	3.07402e-48	4.08464e-107
													1.59434	1.24993e-74	2.0014e-61	2.24462e-48	2.04136e-107
													1.59625	7.71149e-75	1.35097e-61	1.63828e-48	1.01921e-107
													1.59815	4.75444e-75	9.11433e-62	1.1952e-48	5.08382e-108
													1.60005	2.92934e-75	6.14567e-62	8.71578e-49	2.53335e-108
													1.60195	1.80363e-75	4.1417e-62	6.35301e-49	1.26119e-108
													1.60385	1.10977e-75	2.78968e-62	4.62873e-49	6.27257e-109
													1.60576	6.82385e-76	1.878e-62	3.37096e-49	3.11667e-109
													1.60766	4.19308e-76	1.26358e-62	2.45389e-49	1.54709e-109
													1.60956	2.57481e-76	8.49719e-63	1.78552e-49	7.67219e-110
													1.61146	1.58003e-76	5.71102e-63	1.29863e-49	3.80105e-110
													1.61336	9.68935e-77	3.83635e-63	9.44091e-50	1.88134e-110
													1.61527	5.93789e-77	2.57566e-63	6.86045e-50	9.30277e-111
													1.61717	3.63646e-77	1.72832e-63	4.98311e-50	4.59554e-111
													1.61907	2.22553e-77	1.15911e-63	3.61791e-50	2.26799e-111
													1.62097	1.36112e-77	7.76948e-64	2.62557e-50	1.11821e-111
													1.62287	8.31892e-78	5.20505e-64	1.90458e-50	5.50792e-112
													1.62477	5.08097e-78	3.48516e-64	1.38097e-50	2.71039e-112
													1.62668	3.10124e-78	2.33232e-64	1.00087e-50	1.33246e-112
													1.62858	1.89161e-78	1.55998e-64	7.25076e-51	6.54422e-113
													1.63048	1.15302e-78	1.04283e-64	5.25045e-51	3.21101e-113
													1.63238	7.02344e-79	6.96747e-65	3.80031e-51	1.574e-113
													1.63428	4.27535e-79	4.65267e-65	2.74948e-51	7.7081e-114
													1.63619	2.60077e-79	3.10524e-65	1.98835e-51	3.77112e-114
													1.63809	1.58104e-79	2.07135e-65	1.43728e-51	1.8432e-114
													1.63999	9.60481e-80	1.38095e-65	1.03849e-51	9.00026e-115
													1.64189	5.83102e-80	9.20171e-66	7.50018e-52	4.39053e-115
													1.64379	3.5376e-80	6.12808e-66	5.4144e-52	2.13973e-115
													1.6457	2.14478e-80	4.07893e-66	3.90695e-52	1.04179e-115
													1.6476	1.29946e-80	2.71352e-66	2.81796e-52	5.06738e-116
													1.6495	7.86779e-81	1.80421e-66	2.03162e-52	2.46244e-116
													1.6514	4.76048e-81	1.19896e-66	1.46406e-52	1.19544e-116
													1.6533	2.87844e-81	7.96324e-67	1.05459e-52	5.79787e-117
													1.65521	1.73929e-81	5.28616e-67	7.59308e-53	2.80925e-117
													1.65711	1.05026e-81	3.50717e-67	5.46464e-53	1.35985e-117
													1.65901	6.33765e-82	2.32562e-67	3.93111e-53	6.57617e-118
													1.66091	3.82181e-82	1.54129e-67	2.82669e-53	3.17712e-118
													1.66281	2.30312e-82	1.02094e-67	2.03165e-53	1.53347e-118
													1.66471	1.38699e-82	6.75893e-68	1.45959e-53	7.39428e-119
													1.66662	8.3472e-83	4.47221e-68	1.04814e-53	3.56202e-119
													1.66852	5.02013e-83	2.95755e-68	7.52352e-54	1.71426e-119
													1.67042	3.01715e-83	1.95483e-68	5.39797e-54	8.24209e-120
													1.67232	1.81213e-83	1.29137e-68	3.87123e-54	3.95893e-120
													1.67422	1.08765e-83	8.52626e-69	2.77509e-54	1.89976e-120
													1.67613	6.52374e-84	5.62642e-69	1.98845e-54	9.10747e-121
													1.67803	3.91033e-84	3.71083e-69	1.42417e-54	4.36192e-121
													1.67993	2.34228e-84	2.44611e-69	1.01957e-54	2.08707e-121
													1.68183	1.40208e-84	1.61156e-69	7.29596e-55	9.97648e-122
													1.68373	8.38713e-85	1.06116e-69	5.21864e-55	4.76427e-122
													1.68564	5.01376e-85	6.98368e-70	3.73114e-55	2.27298e-122
													1.68754	2.99518e-85	4.59359e-70	2.66646e-55	1.08337e-122
													1.68944	1.78809e-85	3.01985e-70	1.90475e-55	5.15863e-123
													1.69134	1.06676e-85	1.9842e-70	1.36003e-55	2.45399e-123
													1.69324	6.35989e-86	1.30302e-70	9.70667e-56	1.16625e-123
													1.69515	3.78916e-86	8.55226e-71	6.9247e-56	5.53721e-124
													1.69705	2.25602e-86	5.61018e-71	4.93789e-56	2.62645e-124
													1.69895	1.34231e-86	3.67823e-71	3.51958e-56	1.2446e-124
													1.70085	7.98125e-87	2.41028e-71	2.50755e-56	5.89205e-125
													1.70275	4.74239e-87	1.57856e-71	1.78574e-56	2.78667e-125
													1.70465	2.816e-87	1.03328e-71	1.27114e-56	1.31669e-125
													1.70656	1.671e-87	6.75998e-72	9.04443e-57	6.21529e-126
													1.70846	9.90895e-88	4.42014e-72	6.43247e-57	2.93102e-126
													1.71036	5.87203e-88	2.88863e-72	4.57281e-57	1.38088e-126
													1.71226	3.47742e-88	1.88675e-72	3.24936e-57	6.49941e-127
													1.71416	2.05795e-88	1.23169e-72	2.30792e-57	3.05613e-127
													1.71607	1.21708e-88	8.03631e-73	1.63853e-57	1.43565e-127
													1.71797	7.19306e-89	5.24054e-73	1.16278e-57	6.73762e-128
													1.71987	4.24831e-89	3.41556e-73	8.24802e-58	3.15895e-128
													1.72177	2.50742e-89	2.22491e-73	5.84805e-58	1.47965e-128
													1.72367	1.47893e-89	1.44853e-73	4.14459e-58	6.924e-129
													1.72558	8.71716e-90	9.42565e-74	2.93604e-58	3.23693e-129
													1.72748	5.13466e-90	6.12999e-74	2.07899e-58	1.51179e-129
													1.72938	3.02243e-90	3.9845e-74	1.47147e-58	7.05386e-130
													1.73128	1.77791e-90	2.58853e-74	1.04102e-58	3.28809e-130
													1.73318	1.04513e-90	1.68073e-74	7.36166e-59	1.53123e-130
													1.73509	6.13962e-91	1.09071e-74	5.20359e-59	7.12386e-131
													1.73699	3.6043e-91	7.07434e-75	3.67654e-59	3.31109e-131
													1.73889	2.1145e-91	4.58594e-75	2.59648e-59	1.53747e-131
													1.74079	1.23966e-91	2.97123e-75	1.8329e-59	7.13219e-132
													1.74269	7.26285e-92	1.92403e-75	1.29331e-59	3.30536e-132
													1.74459	4.25226e-92	1.24523e-75	9.12172e-60	1.53036e-132
													1.7465	2.48794e-92	8.05483e-76	6.43072e-60	7.07862e-133
													1.7484	1.45469e-92	5.20748e-76	4.5316e-60	3.27103e-133
													1.7503	8.49979e-93	3.36484e-76	3.19193e-60	1.51008e-133
													1.7522	4.96312e-93	2.17304e-76	2.24732e-60	6.96456e-134
													1.7541	2.89607e-93	1.4026e-76	1.58156e-60	3.20899e-134
													1.75601	1.68878e-93	9.04835e-77	1.11254e-60	1.47715e-134
													1.75791	9.84111e-94	5.83404e-77	7.82263e-61	6.79294e-135
													1.75981	5.73092e-94	3.75954e-77	5.49795e-61	3.12084e-135
													1.76171	3.33513e-94	2.4214e-77	3.86241e-61	1.43241e-135
													1.76361	1.93959e-94	1.5587e-77	2.71222e-61	6.56811e-136
													1.76552	1.12724e-94	1.00283e-77	1.90371e-61	3.00881e-136
													1.76742	6.54681e-95	6.44844e-78	1.33563e-61	1.37698e-136
													1.76932	3.79973e-95	4.14428e-78	9.3666e-62	6.29567e-137
													1.77122	2.20386e-95	2.66201e-78	6.56578e-62	2.87565e-137
													1.77312	1.27739e-95	1.70897e-78	4.60044e-62	1.31223e-137
													1.77503	7.39896e-96	1.09654e-78	3.22198e-62	5.98222e-138
													1.77693	4.28279e-96	7.03207e-79	2.25556e-62	2.72455e-138
													1.77883	2.47737e-96	4.50719e-79	1.57833e-62	1.23968e-138
													1.78073	1.43207e-96	2.88732e-79	1.10394e-62	5.6351e-139
													1.78263	8.27268e-97	1.84863e-79	7.71805e-63	2.55902e-139
													1.78453	4.77569e-97	1.18296e-79	5.39358e-63	1.16099e-139
													1.78644	2.75509e-97	7.56581e-80	3.76753e-63	5.26211e-140
													1.78834	1.58833e-97	4.83623e-80	2.63054e-63	2.38271e-140
													1.79024	9.15077e-98	3.08976e-80	1.83587e-63	1.07787e-140
													1.79214	5.26843e-98	1.97291e-80	1.2807e-63	4.87121e-141
													1.79404	3.0312e-98	1.25909e-80	8.93028e-64	2.19932e-141
													1.79595	1.74283e-98	8.03102e-81	6.22431e-64	9.9202e-142
													1.79785	1.00139e-98	5.11977e-81	4.33637e-64	4.47026e-142
													1.79975	5.74992e-99	3.2621e-81	3.01974e-64	2.01244e-142
													1.80165	3.29935e-99	2.07734e-81	2.10196e-64	9.05098e-143
													1.80355	1.89192e-99	1.32217e-81	1.46247e-64	4.06674e-143
													1.80546	1.08414e-99	8.41064e-82	1.01709e-64	1.82548e-143
													1.80736	6.20837e-100	5.34734e-82	7.07035e-65	8.18633e-144
													1.80926	3.55286e-100	3.39792e-82	4.91283e-65	3.66759e-144
													1.81116	2.03182e-100	2.15801e-82	3.41218e-65	1.64154e-144
													1.81306	1.16119e-100	1.36981e-82	2.36887e-65	7.3401e-145
													1.81496	6.63176e-101	8.69022e-83	1.64384e-65	3.27893e-145
													1.81687	3.78497e-101	5.51021e-83	1.14022e-65	1.46333e-145
													1.81877	2.15876e-101	3.49198e-83	7.90545e-66	6.52429e-146
													1.82067	1.23043e-101	2.21177e-83	5.47865e-66	2.90605e-146
													1.82257	7.00834e-102	1.40015e-83	3.79516e-66	1.29316e-146
													1.82447	3.98917e-102	8.85882e-84	2.62782e-66	5.74889e-147
													1.82638	2.26913e-102	5.60199e-84	1.81874e-66	2.55325e-147
													1.82828	1.28986e-102	3.54058e-84	1.25822e-66	1.13288e-147
													1.83018	7.32717e-103	2.23652e-84	8.70059e-67	5.02172e-148
													1.83208	4.15947e-103	1.412e-84	6.01384e-67	2.22383e-148
													1.83398	2.35965e-103	8.90973e-85	4.15494e-67	9.83856e-149
													1.83589	1.33772e-103	5.61901e-85	2.86937e-67	4.34851e-149
													1.83779	7.57868e-104	3.54177e-85	1.98069e-67	1.92013e-149
													1.83969	4.29071e-104	2.23124e-85	1.36665e-67	8.4703e-150
													1.84159	2.42757e-104	1.40488e-85	9.42556e-68	3.73291e-150
													1.84349	1.37254e-104	8.8409e-86	6.4978e-68	1.64353e-150
													1.8454	7.75507e-105	5.56058e-86	4.47749e-68	7.22911e-151
													1.8473	4.3788e-105	3.4955e-86	3.08399e-68	3.17668e-151
													1.8492	2.47077e-105	2.19616e-86	2.12324e-68	1.39457e-151
													1.8511	1.39322e-105	1.37907e-86	1.46115e-68	6.11632e-152
													1.853	7.85079e-106	8.65509e-87	1.00508e-68	2.6799e-152
													1.8549	4.42096e-106	5.42905e-87	6.91062e-69	1.17308e-152
													1.85681	2.48787e-106	3.40363e-87	4.74943e-69	5.12996e-153
													1.85871	1.3991e-106	2.13268e-87	3.26269e-69	2.2412e-153
													1.86061	7.86278e-107	1.3356e-87	2.24036e-69	9.78203e-154
													1.86251	4.41584e-107	8.35969e-88	1.5377e-69	4.26536e-154
													1.86441	2.47832e-107	5.22963e-88	1.05495e-69	1.85808e-154
													1.86632	1.38999e-107	3.26977e-88	7.23442e-70	8.08631e-155
													1.86822	7.79066e-108	2.04329e-88	4.95889e-70	3.51575e-155
													1.87012	4.3636e-108	1.27617e-88	3.39761e-70	1.52709e-155
													1.87202	2.44244e-108	7.96621e-89	2.32688e-70	6.62661e-156
													1.87392	1.36619e-108	4.97006e-89	1.59288e-70	2.87275e-156
													1.87583	7.63673e-109	3.09911e-89	1.08993e-70	1.24418e-156
													1.87773	4.26591e-109	1.93142e-89	7.45464e-71	5.38333e-157
													1.87963	2.38136e-109	1.20305e-89	5.0964e-71	2.327e-157
													1.88153	1.32845e-109	7.48957e-90	3.48264e-71	1.0049e-157
													1.88343	7.40588e-110	4.6601e-90	2.37883e-71	4.3354e-158
													1.88534	4.12586e-110	2.89801e-90	1.62416e-71	1.86859e-158
													1.88724	2.297e-110	1.80123e-90	1.10842e-71	8.04601e-159
													1.88914	1.27796e-110	1.11893e-90	7.56112e-72	3.4612e-159
													1.89104	7.10527e-111	6.94713e-91	5.15559e-72	1.48748e-159
													1.89294	3.94778e-111	4.31094e-91	3.51383e-72	6.38641e-160
													1.89484	2.19196e-111	2.67365e-91	2.39382e-72	2.73932e-160
													1.89675	1.21625e-111	1.65731e-91	1.63009e-72	1.17384e-160
													1.89865	6.74404e-112	1.02676e-91	1.10954e-72	5.02519e-161
													1.90055	3.73702e-112	6.35766e-92	7.54886e-73	2.1492e-161
													1.90245	2.06938e-112	3.93453e-92	5.13369e-73	9.18294e-162
													1.90435	1.14515e-112	2.43363e-92	3.4897e-73	3.91982e-162
													1.90626	6.33278e-113	1.50446e-92	2.37113e-73	1.67159e-162
													1.90816	3.49973e-113	9.29552e-93	1.61039e-73	7.12156e-163
													1.91006	1.93278e-113	5.74027e-93	1.09324e-73	3.03109e-163
													1.91196	1.06669e-113	3.54288e-93	7.41844e-74	1.28885e-163
													1.91386	5.88308e-114	2.18548e-93	5.03173e-74	5.47504e-164
													1.91577	3.24249e-114	1.34742e-93	3.41139e-74	2.32354e-164
													1.91767	1.78591e-114	8.30278e-94	2.31182e-74	9.85132e-165
													1.91957	9.82994e-115	5.11341e-94	1.56598e-74	4.17271e-165
													1.92147	5.40692e-115	3.14748e-94	1.0603e-74	1.76572e-165
													1.92337	2.97206e-115	1.93634e-94	7.17597e-75	7.46457e-166
													1.92528	1.63258e-115	1.1906e-94	4.85446e-75	3.15259e-166
													1.92718	8.96185e-116	7.31672e-95	3.28255e-75	1.33018e-166
													1.92908	4.91621e-116	4.49399e-95	2.21866e-75	5.60704e-167
													1.93098	2.69508e-116	2.75876e-95	1.49892e-75	2.36122e-167
													1.93288	1.47646e-116	1.69263e-95	1.01222e-75	9.93389e-168
													1.93478	8.08314e-117	1.03794e-95	6.83257e-76	4.17524e-168
													1.93669	4.42228e-117	6.3614e-96	4.61e-76	1.75317e-168
													1.93859	2.41781e-117	3.8967e-96	3.10904e-76	7.35438e-169
													1.94049	1.32101e-117	2.38565e-96	2.09586e-76	3.08211e-169
													1.94239	7.21269e-118	1.45977e-96	1.41223e-76	1.29042e-169
													1.94429	3.93548e-118	8.9274e-97	9.51176e-77	5.39749e-170
													1.9462	2.14589e-118	5.45673e-97	6.4036e-77	2.25545e-170
													1.9481	1.1693e-118	3.33354e-97	4.3092e-77	9.41576e-171
													1.95	6.36722e-119	2.03537e-97	2.89854e-77	3.92696e-171
