# Supplementary material for: Molecular condensation of the CO/NF-YB/NF-YC/FT complex gates floral transition in Arabidopsis
Source: EMBO J. 2024 Nov 20;44(1):225–50. doi: 10.1038/s44318-024-00293-0 (PMC11696179; doi:10.1038/s44318-024-00293-0)
Supplement: Supplementary file 7 — EV Figures Source Data [file 44318_2024_293_MOESM7_ESM.zip › SD Figure EV4/EV4 F/FRAP plot of GFP-CO spherical condensates_in YC9 IDR truncations.xlsx]

## Sheet: Sheet1
	CO/YC9-DIDR1/YB2													CO/YC9-DIDR2/YB2														CO/YC9-DIDR1&2/YB2
	Liquid							Slow-diffusive						Liquid							Slow-diffusive							Liquid							Slow-diffusive
	nucleus 1	nucleus 2	nucleus 3	nucleus 4	nucleus 5	nucleus 6	nucleus 7	nucleus 1	nucleus 2	nucleus 3	nucleus 4			nucleus 1	nucleus 2	nucleus 3	nucleus 4	nucleus 5	nucleus 6	nucleus 7	nucleus 1	nucleus 2	nucleus 3	nucleus 4	nucleus 5			nucleus 1	nucleus 2	nucleus 3	nucleus 4	nucleus 5	nucleus 6	nucleus 7	nucleus 1	nucleus 2	nucleus 3	nucleus 4
Time (s)	Relative intensity of GFP-CO in bleach area							Relative intensity of GFP-CO in bleach area					Time (s)	Relative intensity of GFP-CO in bleach area							Relative intensity of GFP-CO in bleach area						Time (s)	Relative intensity of GFP-CO in bleach area							Relative intensity of GFP-CO in bleach area
-5	100	100	100	100	100	100	100	100	100	100	100		-5	100	100	100	100	100	100	100	100	100	100	100	100		-5	100	100	100	100	100	100	100	100	100	100	100
0	0	0	0	0	0	0	0	0	0.254764	0	0		0	0	0	0	0	0	0	0	0	0	0	0	0		0	0	0	0	0	0	0	0	0	0	0	0
5.172	1.55501	6.32306	5.49253	4.67151	3.40667	12.5055	5.91034	1.08624	0	1.60667	1.65831		5.172	4.02246	7.52808	9.33706	9.9156	5.27759	3.66963	4.28828	4.01177	1.88032	1.09615	3.47791	3.10266		5.172	11.3109	6.31569	3.91927	13.2838	5.10408	13.9706	6.25529	1.91058	2.90662	3.74713	1.0904
10.344	6.51968	11.7673	9.93699	8.65781	7.09531	19.4238	9.99822	1.76007	0.683794	3.17847	2.37855		10.344	7.65781	13.0325	18.1148	17.7901	9.44164	7.79868	7.31447	6.85424	2.99217	2.51438	6.27594	5.88532		10.344	14.3763	12.7379	8.34502	22.4861	10.6605	21.973	11.0752	4.31514	6.86908	5.8615	1.37931
15.516	10.4758	18.5255	17.1196	11.4893	10.9065	22.9435	13.0851	1.88559	0.891011	4.65413	3.15994		15.516	10.437	17.7632	20.8275	25.853	13.8379	13.2326	11.5456	9.12876	3.82708	3.38528	8.18544	8.07885		15.516	19.3967	19.6527	12.4995	28.5401	13.8744	32.6371	16.3307	5.79811	8.75244	8.41442	3.64475
20.688	13.8594	21.3175	21.81	15.4348	15.1083	25.9136	14.9462	1.26228	1.43692	6.53556	4.85328		20.688	13.4347	23.3643	24.2772	31.0909	18.3001	16.7855	14.3035	10.8093	4.80111	4.81272	9.88664	10.1891		20.688	24.7307	28.4665	15.2852	34.3893	20.9284	38.8374	19.3444	9.23223	9.86959	10.7876	3.9782
25.86	17.3698	22.0884	26.8888	19.1523	18.5233	30.3534	18.2908	2.0331	2.40434	7.91222	5.12895		25.86	15.148	27.0332	30.5787	37.0233	21.2346	21.5053	17.8229	13.0827	6.12099	6.16268	12.3408	11.8976		25.86	32.325	35.5848	18.8663	37.5669	24.6601	44.8974	23.4549	10.9824	11.3658	13.616	5.90105
31.032	23.6215	28.7204	27.2128	21.1479	21.0688	34.6055	21.59	1.95134	1.7828	8.66342	5.77542		31.032	17.1657	31.0955	36.064	44.0279	24.3672	24.4146	20.3815	14.2646	6.86609	7.15792	13.5439	14.0077		31.032	36.4001	41.2734	21.0422	38.4122	27.7697	47.1627	25.136	13.377	12.0054	13.914	7.58841
36.204	25.333	30.3362	30.4833	27.9544	22.2002	39.916	22.7591	2.12444	3.22159	9.6039	6.70064		36.204	19.2078	33.9184	40.4843	45.8598	26.7239	28.2918	22.9592	15.6149	8.01326	7.30676	14.7188	14.7677		36.204	40.6703	46.0323	24.8987	40.0727	31.2183	51.338	27.1138	17.8494	11.8127	15.471	6.73487
41.376	25.7351	33.8107	34.8836	37.4581	26.8151	44.3904	24.9454	2.72508	2.81147	10.7885	7.39233		41.376	20.2775	34.7092	47.5104	50.3253	29.0805	30.716	24.5851	17.8906	8.72284	8.77218	15.2517	16.2772		41.376	46.5282	49.1309	30.5611	41.88	34.4717	55.3799	30.5686	17.6312	14.042	17.1708	9.24926
46.548	25.7025	36.6023	36.0956	38.9035	27.0685	51.9423	30.6159	3.48473	3.35307	11.4916	7.81779		46.548	23.1359	43.2741	46.8646	53.307	31.1932	33.3041	27.0678	18.2616	9.92675	9.13118	16.354	17.4433		46.548	49.5347	50.3716	31.7094	44.7994	33.8169	58.0775	32.3479	17.1296	18.208	20.6486	10.1471
51.72	29.1259	39.7384	36.0216	44.8407	29.0291	53.3586	31.5905	2.45239	3.83584	11.4271	7.93095		51.72	25.7648	44.9531	51.6008	57.3847	33.8894	37.9881	29.9018	20.1057	10.0511	10.2687	17.0167	17.995		51.72	52.6095	52.6582	34.4486	50.2431	37.2386	61.1306	34.8968	15.6268	19.2089	20.126	12.5141
56.892	30.4006	42.207	39.8624	49.8806	31.6327	54.8334	35.5902	3.66923	3.82135	11.1046	8.77995		56.892	26.7117	47.5403	54.2895	57.9408	36.5708	40.7759	32.6332	21.2843	10.8955	10.4617	17.2712	19.2007		56.892	60.7544	54.6088	36.2596	52.476	39.7369	61.7814	37.7474	13.9653	21.9229	21.1942	10.334
62.064	31.1347	47.1757	40.7114	51.4277	31.9638	58.4919	35.7251	4.31294	4.66857	10.5689	8.82942		62.064	29.9368	53.627	55.8471	61.3462	38.3911	42.1298	33.1941	22.5144	10.6221	11.0724	17.5292	20.2535		62.064	68.7775	59.8951	38.8776	49.8896	41.766	62.8271	41.8955	14.4957	23.0511	22.6021	11.6551
67.236	30.0961	49.189	40.45	52.4892	34.8116	58.0691	37.2082	4.50635	4.9177	10.356	9.5193		67.236	30.9802	55.2678	55.4282	64.2109	41.2402	44.505	37.9414	23.4467	12.0641	10.4419	18.8863	22.4183		67.236	70.1075	60.0076	43.3125	50.0168	42.4012	69.709	42.2477	9.73912	25.0573	25.6393	13.2681
72.408	32.6778	52.0133	40.7976	55.2152	35.9397	61.9921	36.638	3.70171	5.64694	10.118	10.4788		72.408	32.5366	57.6757	61.7006	66.021	43.116	45.0879	38.4868	23.3476	12.3239	11.3434	19.2207	23.5728		72.408	75.6303	59.6109	48.3841	51.9717	42.7853	70.8051	41.4487	9.53833	26.582	26.1367	13.7813
77.58	35.2183	59.8108	41.2306	57.7627	37.3051	65.1316	41.3363	4.29964	5.01346	11.1737	10.831		77.58	34.5081	53.8907	64.0823	69.2378	43.419	47.247	41.0575	23.791	13.017	12.3081	20.2706	24.3391		77.58	76.5269	64.6878	49.8274	54.583	45.4542	69.1491	45.7372	7.83593	27.0029	29.0839	15.8706
82.752	36.2086	60.1369	42.566	59.4237	40.2822	68.8907	43.9277	4.69085	5.25329	10.5843	12.2478		82.752	35.1303	59.0006	62.8832	70.0682	46.0878	50.1692	42.7716	23.7702	13.2215	12.858	20.7994	25.4336		82.752	76.4584	61.0428	51.4521	56.9351	42.9031	69.7218	45.3046	9.86361	28.1033	29.946	21.6677
87.924	33.7652	62.1476	44.3201	56.9517	41.6899	74.6583	46.1798	5.75928	4.73359	10.769	11.7458		87.924	37.5986	59.7109	65.8393	76.0059	46.6106	50.4531	44.0453	24.2348	13.2948	13.3783	21.5542	27.1009		87.924	78.3958	64.4922	53.5625	54.7069	45.1627	69.5192	48.3735	10.2629	27.7765	31.9147	22.5798
93.096	34.2689	62.0849	43.415	61.3558	44.365	76.1779	48.937	5.3852	6.0899	11.1368	11.9762		93.096	37.9211	59.4689	65.8938	77.5272	48.9099	51.9718	45.6141	24.1863	14.0472	13.7085	22.2268	27.0305		93.096	78.3266	68.4139	56.9994	56.9848	44.3474	70.2275	50.5009	10.9529	26.5559	31.4676	22.7065
98.268	34.9374	59.809	44.1582	65.3635	47.4733	79.3122	49.9957	5.11928	6.45203	11.4497	12.0572		98.268	40.0921	59.1946	67.3945	84.5877	49.1849	53.7237	48.0811	25.4718	14.1139	14.3913	22.9601	26.2154		98.268	80.772	67.3492	55.9492	56.8925	44.4235	69.9694	51.6826	10.5999	29.1749	31.7048	23.4486
103.44	34.988	59.2015	44.5683	67.2942	49.9568	83.5318	51.8467	6.05159	5.83293	12.4419	12.2331		103.44	41.567	61.7743	70.6159	84.5219	49.0945	56.5069	49.2431	27.1169	14.9503	14.7174	23.6309	25.8454		103.44	86.178	69.2337	59.7337	60.0246	43.442	66.994	51.5354	12.1828	30.0548	34.0751	25.9615
108.612	38.2784	63.5498	49.6933	67.3052	53.0751	85.7108	56.6949	6.60114	6.13822	12.1555	13.6902		108.612	42.225	59.8548	73.7426	86.3043	48.8204	57.2253	52.146	25.6355	15.5993	15.4993	24.3366	26.4166		108.612	87.8885	71.4835	62.3534	60.0726	44.2257	66.625	54.3949	10.1686	31.4907	36.8409	29.2568
113.784	38.6556	67.6809	52.0618	67.7956	55.572	92.1875	53.6176	5.83382	6.48134	12.3735	13.6429		113.784	43.5783	62.3741	70.0571	83.3785	51.5447	59.3222	52.4551	26.7907	15.4375	15.0044	25.5727	26.676		113.784	82.8445	73.3647	63.0879	61.1622	42.1658	66.0001	57.2662	8.00674	33.0592	39.9478	30.0701
118.956	37.6609	72.0121	54.1484	69.0767	55.8499	94.0828	52.1289	6.22571	7.11504	13.0516	13.2487		118.956	45.3966	62.3714	75.388	84.2432	50.5124	60.1755	55.5636	27.4598	15.5247	15.5396	26.1904	27.8194		118.956	79.3367	72.1856	60.6039	61.2896	44.4547	70.3854	56.146	7.23079	30.1031	44.264	34.2268
124.128	39.3338	77.3595	56.4466	72.3435	55.7473	93.9374	55.3772	7.65693	6.62597	13.5353	13.9389		124.128	44.0182	65.3095	74.3448	87.1086	51.7455	60.0353	54.6544	28.8385	15.3288	17.453	26.5746	27.7967		124.128	78.9136	75.4928	62.2078	66.039	44.2253	68.7481	58.6961	4.64693	31.6656	41.0804	31.4582
