# Supplementary material for: Molecular condensation of the CO/NF-YB/NF-YC/FT complex gates floral transition in Arabidopsis
Source: EMBO J. 2024 Nov 20;44(1):225–50. doi: 10.1038/s44318-024-00293-0 (PMC11696179; doi:10.1038/s44318-024-00293-0)
Supplement: Supplementary file 7 — EV Figures Source Data [file 44318_2024_293_MOESM7_ESM.zip › SD Figure EV4/EV4 G/Quantification of the distribution ratios of CO spherical condensates.xls]

## Sheet: 1
	Round 1
	Number of liquid CO spherical condensates	Number of Slow-diffusive CO spherical condensates	Total	Percentage
CO++YC9+YB2	25	1	26	96.1538	3.84615
CO+YC9-∆IDR1+YB2	18	5	23	78.2609	21.7391
CO+YC9-∆IDR2+YB2	18	6	24	75	25
CO+YC9-∆IDR1&2+YB2	17	7	24	70.8333	29.1667
	Round 2
	Number of liquid CO spherical condensates	Number of Slow-diffusive CO spherical condensates	Total	Percentage
CO++YC9+YB2	22	2	24	91.6667	8.33333
CO+YC9-∆IDR1+YB2	20	5	25	80	20
CO+YC9-∆IDR2+YB2	20	5	25	80	20
CO+YC9-∆IDR1&2+YB2	17	8	25	68	32
