# Supplementary material for: Molecular condensation of the CO/NF-YB/NF-YC/FT complex gates floral transition in Arabidopsis
Source: EMBO J. 2024 Nov 20;44(1):225–50. doi: 10.1038/s44318-024-00293-0 (PMC11696179; doi:10.1038/s44318-024-00293-0)
Supplement: Supplementary file 7 — EV Figures Source Data [file 44318_2024_293_MOESM7_ESM.zip › SD Figure EV4/EV4 H/qRT-PCR analysis of the FT expression (normalized to UBQ10) in 5-day-old transgenic seedlings of representative plant lines.xlsx]

## Sheet: Sheet1
Col	ycT	YC9-GFP ycT	YC9-ΔIDR1-GFP ycTc	YC9-ΔIDR2-GFP ycTc	YC9-ΔIDR1&2-GFP ycT
0.0463914	0.00201733	0.0305363	0.0043745	0.0110485	0.00401607
0.0451228	0.00167302	0.0258564	0.00413853	0.00385247	0.00396078
0.0473661	0.00250091	0.0248031	0.00850976	0.00349619	0.00274306
One-way ANOVA
SUMMARY
Groups	Count	Sum	Average	Variance
Col	3	0.13888	0.0462934	1.26535e-06
ycT	3	0.00619126	0.00206375	1.72966e-07
YC9-GFP ycT	3	0.0811958	0.0270653	9.31311e-06
YC9-ΔIDR1-GFP ycT	3	0.0170228	0.00567426	6.04394e-06
YC9-ΔIDR2-GFP ycT	3	0.0183972	0.0061324	1.8158e-05
YC9-ΔIDR1&2-GFP ycT	3	0.0107199	0.0035733	5.17745e-07
ANOVA
Source of Variation	SS	df	MS	F	P-value	F crit
Betwwen Groups	0.00476479	5	0.000952957	161.194	1.43431e-10	3.10588
Within Groups	7.09423e-05	12	5.91186e-06
Total	0.00483573	17
Tukey-Kramer post
						s2pooled = Pooled variance across all groups
comparison	Abs. Mean Diff	Q critical value		significant?	Q = Value from Studentized Range Q Table	average Variance	n. = Sample size for a given group
Col vs. ycT	0.0442297	0.00666799	0.0375617	Yes	4.75	5.91186e-06	3
Col vs. YC9-GFP ycT	0.0192282	0.00666799	0.0125602	Yes
Col vs. YC9-ΔIDR1-GFP ycT	0.0406192	0.00666799	0.0339512	Yes	Q critical value = Q*√(s2pooled / n.)
Col vs. YC9-ΔIDR2-GFP ycT	0.040161	0.00666799	0.033493	Yes	0.00666799
Col vs. YC9-ΔIDR1&2-GFP ycT	0.0427201	0.00666799	0.0360521	Yes
ycT vs. YC9-GFP ycT	0.0250015	0.00666799	0.0183335	Yes
ycT vs. YC9-ΔIDR1-GFP ycT	0.00361051	0.00666799	-0.00305748	No
ycT vs. YC9-ΔIDR2-GFP ycT	0.00406865	0.00666799	-0.00259934	No
ycT vs. YC9-ΔIDR1&2-GFP ycT	0.00150955	0.00666799	-0.00515844	No
YC9-GFP ycT vs.YC9-ΔIDR1-GFP ycT	0.021391	0.00666799	0.014723	Yes
YC9-GFP ycT vs.YC9-ΔIDR2-GFP ycT	0.0209329	0.00666799	0.0142649	Yes
YC9-GFP ycT vs.YC9-ΔIDR1&2-GFP ycT	0.023492	0.00666799	0.016824	Yes
YC9-ΔIDR1-GFP ycT vs.YC9-ΔIDR2-GFP ycT	0.000458141	0.00666799	-0.00620985	No
YC9-ΔIDR1-GFP ycT vs.YC9-ΔIDR1&2-GFP ycT	0.00210096	0.00666799	-0.00456703	No
YC9-ΔIDR2-GFP ycT vs.YC9-ΔIDR1&2-GFP ycT	0.0025591	0.00666799	-0.00410889	No
