# Supplementary material for: Molecular condensation of the CO/NF-YB/NF-YC/FT complex gates floral transition in Arabidopsis
Source: EMBO J. 2024 Nov 20;44(1):225–50. doi: 10.1038/s44318-024-00293-0 (PMC11696179; doi:10.1038/s44318-024-00293-0)
Supplement: Supplementary file 7 — EV Figures Source Data [file 44318_2024_293_MOESM7_ESM.zip › SD Figure EV4/EV4 J/Number of rosette leaves in representative plant lines.xlsx]

## Sheet: Sheet1
Col	ycT	YC9-GFP ycT	YC9-ΔIDR1-GFP ycT	YC9-ΔIDR2-GFP ycT	YC9-ΔIDR1&2-GFP ycT		One-way ANOVA
12	22	18	23	20	21
11	21	20	23	20	21		SUMMARY
13	20	15	20	20	22		Groups	Count	Sum	Average	Variance
12	19	16	24	22	21		Col	25	322	12.88	1.19333
11	19	19	23	20	20		ycT	25	532	21.28	1.37667
14	20	18	23	20	18		YC9-GFP ycT	25	417	16.68	2.39333
14	22	16	22	19	19		YC9-ΔIDR1-GFP ycT	25	530	21.2	2.41667
14	22	15	20	19	20		YC9-ΔIDR2-GFP ycT	25	514	20.56	1.84
11	21	15	20	21	22		YC9-ΔIDR1&2-GFP ycT	25	528	21.12	2.52667
13	22	16	21	23	22
12	22	15	22	21	24
15	20	14	20	21	20		ANOVA
14	22	17	20	23	21		Source of Variation	SS	df	MS	F	P-value	F crit
12	22	17	22	22	21		Betwwen Groups	1494.75	5	298.951	152.699	1.00003e-55	2.27704
13	22	19	20	21	20		Within Groups	281.92	144	1.95778
13	21	16	22	22	23
12	21	17	22	20	21		Total	1776.67	149
14	22	16	19	20	24
13	24	16	21	21	21		Tukey-Kramer post
14	21	17	23	18	22								s2pooled = Pooled variance across all groups
13	21	17	21	22	23		comparison	Abs. Mean Diff	Q critical value		significant?	Q = Value from Studentized Range Q Table	average Variance	n. = Sample size for a given group
14	22	18	18	19	20		Col vs. ycT	8.4	1.14623	7.25377	Yes	4.096	1.95778	25
13	23	16	19	21	18		Col vs. YC9-GFP ycT	3.8	1.14623	2.65377	Yes
12	20	19	22	18	23		Col vs. YC9-ΔIDR1-GFP ycT	8.32	1.14623	7.17377	Yes	Q critical value = Q*√(s2pooled / n.)
13	21	15	20	21	21		Col vs. YC9-ΔIDR2-GFP ycT	7.68	1.14623	6.53377	Yes	1.14623
							Col vs. YC9-ΔIDR1&2-GFP ycT	8.24	1.14623	7.09377	Yes
							ycT vs. YC9-GFP ycT	4.6	1.14623	3.45377	Yes
							ycT vs. YC9-ΔIDR1-GFP ycT	0.08	1.14623	-1.06623	No
							ycT vs. YC9-ΔIDR2-GFP ycT	0.72	1.14623	-0.42623	No
							ycT vs. YC9-ΔIDR1&2-GFP ycT	0.16	1.14623	-0.98623	No
							YC9-GFP ycT vs.YC9-ΔIDR1-GFP ycT	4.52	1.14623	3.37377	Yes
							YC9-GFP ycT vs.YC9-ΔIDR2-GFP ycT	3.88	1.14623	2.73377	Yes
							YC9-GFP ycT vs.YC9-ΔIDR1&2-GFP ycT	4.44	1.14623	3.29377	Yes
							YC9-ΔIDR1-GFP ycT vs.YC9-ΔIDR2-GFP ycT	0.64	1.14623	-0.50623	No
							YC9-ΔIDR1-GFP ycT vs.YC9-ΔIDR1&2-GFP ycT	0.08	1.14623	-1.06623	No
							YC9-ΔIDR2-GFP ycT vs.YC9-ΔIDR1&2-GFP ycT	0.56	1.14623	-0.58623	No
